# Supplementary material for: PhosFox: a bioinformatics tool for peptide-level processing of LC-MS/MS-based phosphoproteomic data
Source: Proteome Sci. 2014 Jun 26;12:36. doi: 10.1186/1477-5956-12-36 (PMC4098950; doi:10.1186/1477-5956-12-36)
Supplement: Additional file 1: Table S1 — The database search results for the qualitative phosphoproteomic case study example. [file 1477-5956-12-36-S1.xlsx]

## Sheet: Search criteria
Serach parameter	Paragon	Mascot
Taxonomy	Homo sapiens	Homo sapiens
Modifications	Cystein alkylation with iodoacetamide, ID focus: biological modifications, phosphorylation emphasis	Fixed mod.: Carbamidomethyl (C). Variable mod.: Acetyl (K),Oxidation (M),Phospho (ST),Phospho (Y)
Enzyme	Trypsin	Trypsin
Instrument	QSTAR ESI	ESI-QUAD-TOF
Precursor and MS/MS fragment ion mass tolerance	Not defined	50 ppm and 0.2 Da
Peptide charge	Not defined	1+, 2+, 3+
Database	SwissProt, version 04182013	SwissProt, version 08132012
Identification threshold	95 % confidence (Unused ProtScore (Conf) > 1.3)	Significance threshold, p < 0.05,
Other settings	Thorough search (ID)	1 missed cleavage allowed
Post-search threshold applied before exporting search results	None	Ion score cut-off 0,01
Threshold applied when submitting to Phosfox	Peptide confidence 99 %

## Sheet: Paragon_case_repl.I
N	Unused	Total	%Cov	%Cov(50)	%Cov(95)	Accessions	Names	Used	Annotation	Contrib	Conf	Sequence	Modifications	Cleavages	dMass	Prec MW	Prec m/z	Theor MW	Theor m/z	Theor z	Sc	Spectrum	Time	PrecursorSignal	PrecursorElution
1	170.14	170.14	37.4700009822845	31.2599986791611	27.3999989032745	sp|Q09666|AHNK_HUMAN	Neuroblast differentiation-associated protein AHNAK OS=Homo sapiens GN=AHNAK PE=1 SV=2			2	99.0000009536743	AEGPDVAVDLPK			-0.00290004000999033	1209.62121582031	605.8179	1209.62414550781	605.8193359375	2	13	4.1.1.6691.2	81.245	1200	81.4371
1	170.14	170.14	37.4700009822845	31.2599986791611	27.3999989032745	sp|Q09666|AHNK_HUMAN	Neuroblast differentiation-associated protein AHNAK OS=Homo sapiens GN=AHNAK PE=1 SV=2			2	99.0000009536743	AEGPEVDVNLPK			0.00341531005688012	1266.64904785156	634.3318	1266.64562988281	634.330078125	2	19	4.1.1.6675.3	80.1122	1150	80.28
1	170.14	170.14	37.4700009822845	31.2599986791611	27.3999989032745	sp|Q09666|AHNK_HUMAN	Neuroblast differentiation-associated protein AHNAK OS=Homo sapiens GN=AHNAK PE=1 SV=2			2	99.0000009536743	APDVEGQGLDWSLK			-0.00782680045813322	1513.73352050781	757.874	1513.74133300781	757.8779296875	2	15	5.1.1.6721.2	93.9507	829	94.0549
1	170.14	170.14	37.4700009822845	31.2599986791611	27.3999989032745	sp|Q09666|AHNK_HUMAN	Neuroblast differentiation-associated protein AHNAK OS=Homo sapiens GN=AHNAK PE=1 SV=2			2	99.0000009536743	APEVNLNAPDVDVHGPDWNLK			-0.00333818001672626	2299.1201171875	767.3806	2299.12329101563	767.381713867188	3	19	1.1.1.6648.3	96.2961	3829	95.6497
1	170.14	170.14	37.4700009822845	31.2599986791611	27.3999989032745	sp|Q09666|AHNK_HUMAN	Neuroblast differentiation-associated protein AHNAK OS=Homo sapiens GN=AHNAK PE=1 SV=2			2	99.0000009536743	APSLDIKGPEVDVSGPK		missed K-G@7	-0.00918214023113251	1707.89538574219	570.3057	1707.904296875	570.308715820313	3	17	1.1.1.6438.2	82.6077	1104	82.6481
1	170.14	170.14	37.4700009822845	31.2599986791611	27.3999989032745	sp|Q09666|AHNK_HUMAN	Neuroblast differentiation-associated protein AHNAK OS=Homo sapiens GN=AHNAK PE=1 SV=2			2	99.0000009536743	ASLGSLEGEAEAEASSPK	Phospho(S)@5		0.0133753996342421	1811.79602050781	906.9053	1811.78259277344	906.898559570313	2	27	2.1.1.7658.2	101.7159	3310	101.7057
1	170.14	170.14	37.4700009822845	31.2599986791611	27.3999989032745	sp|Q09666|AHNK_HUMAN	Neuroblast differentiation-associated protein AHNAK OS=Homo sapiens GN=AHNAK PE=1 SV=2			2	99.0000009536743	DDGVFVQEVTQNSPAAR	Phospho(S)@13		0.0160048995167017	1911.85241699219	956.9335	1911.83642578125	956.925476074219	2	26	2.1.1.7541.2	91.7238	439	91.6328
1	170.14	170.14	37.4700009822845	31.2599986791611	27.3999989032745	sp|Q09666|AHNK_HUMAN	Neuroblast differentiation-associated protein AHNAK OS=Homo sapiens GN=AHNAK PE=1 SV=2			2	99.0000009536743	DIDISSPEFK	Phospho(S)@6		-0.00197866000235081	1229.51989746094	615.7672	1229.52172851563	615.768127441406	2	13	4.1.1.6811.3	90.7523	2051	90.9934
1	170.14	170.14	37.4700009822845	31.2599986791611	27.3999989032745	sp|Q09666|AHNK_HUMAN	Neuroblast differentiation-associated protein AHNAK OS=Homo sapiens GN=AHNAK PE=1 SV=2			2	99.0000009536743	ELLLPNWQGSGSHGLTIAQR			0.0181485004723072	2176.15673828125	726.3929	2176.13891601563	726.386901855469	3	15	1.1.1.6679.2	98.6215	2719	98.7285
1	170.14	170.14	37.4700009822845	31.2599986791611	27.3999989032745	sp|Q09666|AHNK_HUMAN	Neuroblast differentiation-associated protein AHNAK OS=Homo sapiens GN=AHNAK PE=1 SV=2			2	99.0000009536743	FKAEAPLPSPK	Phospho(S)@9	missed K-A@2	-0.0326613001525402	1263.59362792969	632.8041	1263.62646484375	632.820495605469	2	13	1.1.1.6287.2	73.1162	2157	73.0234
1	170.14	170.14	37.4700009822845	31.2599986791611	27.3999989032745	sp|Q09666|AHNK_HUMAN	Neuroblast differentiation-associated protein AHNAK OS=Homo sapiens GN=AHNAK PE=1 SV=2			2	99.0000009536743	FSMPGFKGEGPDVDVNLPK		missed K-G@7	0.00987092033028603	2033.0029296875	678.6749	2032.99279785156	678.671569824219	3	16	1.1.1.6672.2	98.0412	2413	98.1458
1	170.14	170.14	37.4700009822845	31.2599986791611	27.3999989032745	sp|Q09666|AHNK_HUMAN	Neuroblast differentiation-associated protein AHNAK OS=Homo sapiens GN=AHNAK PE=1 SV=2			2	99.0000009536743	FSMPGFKGEGPEVDVNLPK		missed K-G@7	-0.000262838002527133	2047.00817871094	683.3433	2047.00842285156	683.343444824219	3	13	1.1.1.6676.3	98.4206	1017	98.4295
1	170.14	170.14	37.4700009822845	31.2599986791611	27.3999989032745	sp|Q09666|AHNK_HUMAN	Neuroblast differentiation-associated protein AHNAK OS=Homo sapiens GN=AHNAK PE=1 SV=2			2	99.0000009536743	GDLDASVPSMK			0.0150515995919704	1118.54284667969	560.2787	1118.52783203125	560.271179199219	2	13	5.1.1.6394.3	75.6858	931	75.6504
1	170.14	170.14	37.4700009822845	31.2599986791611	27.3999989032745	sp|Q09666|AHNK_HUMAN	Neuroblast differentiation-associated protein AHNAK OS=Homo sapiens GN=AHNAK PE=1 SV=2			2	99.0000009536743	GDRSPEPGQTWTR	Phospho(S)@4	missed R-S@3	-0.00512212002649903	1565.6572265625	522.893	1565.66235351563	522.894714355469	3	15	1.1.1.6166.2	64.0426	3328	64.3552
1	170.14	170.14	37.4700009822845	31.2599986791611	27.3999989032745	sp|Q09666|AHNK_HUMAN	Neuroblast differentiation-associated protein AHNAK OS=Homo sapiens GN=AHNAK PE=1 SV=2			2	99.0000009536743	GDVDVSLPK			0.0142657002434134	928.500854492188	465.2577	928.486572265625	465.250549316406	2	14	5.1.1.6338.3	72.3576	929	72.4292
1	170.14	170.14	37.4700009822845	31.2599986791611	27.3999989032745	sp|Q09666|AHNK_HUMAN	Neuroblast differentiation-associated protein AHNAK OS=Homo sapiens GN=AHNAK PE=1 SV=2			2	99.0000009536743	GEGPDVDVNLPK			-0.000110644003143534	1238.6142578125	620.3144	1238.6142578125	620.314392089844	2	16	5.1.1.6456.3	78.797	4323	79.0142
1	170.14	170.14	37.4700009822845	31.2599986791611	27.3999989032745	sp|Q09666|AHNK_HUMAN	Neuroblast differentiation-associated protein AHNAK OS=Homo sapiens GN=AHNAK PE=1 SV=2			2	99.0000009536743	GEGPDVDVTLPK			-0.00513907987624407	1225.61389160156	613.8142	1225.61901855469	613.816772460938	2	12	5.1.1.6498.3	81.0043	996	81.0131
1	170.14	170.14	37.4700009822845	31.2599986791611	27.3999989032745	sp|Q09666|AHNK_HUMAN	Neuroblast differentiation-associated protein AHNAK OS=Homo sapiens GN=AHNAK PE=1 SV=2			2	99.0000009536743	GEGPEFDVNLSK			0.00364488991908729	1290.61291503906	646.3137	1290.60925292969	646.311889648438	2	14	5.1.1.6525.3	82.6175	972	82.6264
1	170.14	170.14	37.4700009822845	31.2599986791611	27.3999989032745	sp|Q09666|AHNK_HUMAN	Neuroblast differentiation-associated protein AHNAK OS=Homo sapiens GN=AHNAK PE=1 SV=2			2	99.0000009536743	GEGPEVDMNLPK			-0.00175026000943035	1284.60021972656	643.3074	1284.60205078125	643.308288574219	2	12	5.1.1.6489.2	80.4913	1374	80.4709
1	170.14	170.14	37.4700009822845	31.2599986791611	27.3999989032745	sp|Q09666|AHNK_HUMAN	Neuroblast differentiation-associated protein AHNAK OS=Homo sapiens GN=AHNAK PE=1 SV=2			2	99.0000009536743	GEGPEVDVNLPK			-0.00400588009506464	1252.62609863281	627.3203	1252.6298828125	627.322265625	2	16	5.1.1.6468.2	79.3657	2971	79.6296
1	170.14	170.14	37.4700009822845	31.2599986791611	27.3999989032745	sp|Q09666|AHNK_HUMAN	Neuroblast differentiation-associated protein AHNAK OS=Homo sapiens GN=AHNAK PE=1 SV=2			2	99.0000009536743	GGQIGLQAPGLSVSGPQGHLESGSGK			0.0126387001946568	2417.24267578125	806.7548	2417.22998046875	806.750549316406	3	20	6.1.1.6435.2	85.2804	1756	85.4213
1	170.14	170.14	37.4700009822845	31.2599986791611	27.3999989032745	sp|Q09666|AHNK_HUMAN	Neuroblast differentiation-associated protein AHNAK OS=Homo sapiens GN=AHNAK PE=1 SV=2			2	99.0000009536743	GGVTGSPEASISGSK	Phospho(S)@6		0.0242197997868061	1412.64270019531	707.3286	1412.61840820313	707.316528320313	2	18	2.1.1.7293.2	69.2083	5622	69.2613
1	170.14	170.14	37.4700009822845	31.2599986791611	27.3999989032745	sp|Q09666|AHNK_HUMAN	Neuroblast differentiation-associated protein AHNAK OS=Homo sapiens GN=AHNAK PE=1 SV=2			2	99.0000009536743	GHYEVTGSDDETGK	Phospho(S)@8		-0.00977536011487246	1573.58386230469	525.5352	1573.59338378906	525.538391113281	3	12	1.1.1.6099.2	58.041	152	58.0938
1	170.14	170.14	37.4700009822845	31.2599986791611	27.3999989032745	sp|Q09666|AHNK_HUMAN	Neuroblast differentiation-associated protein AHNAK OS=Homo sapiens GN=AHNAK PE=1 SV=2			2	99.0000009536743	GPGVDLPSVNLSMPK			-0.00818797014653683	1509.77783203125	755.8962	1509.7861328125	755.900329589844	2	15	4.1.1.6906.3	98.2922	1269	98.5424
1	170.14	170.14	37.4700009822845	31.2599986791611	27.3999989032745	sp|Q09666|AHNK_HUMAN	Neuroblast differentiation-associated protein AHNAK OS=Homo sapiens GN=AHNAK PE=1 SV=2			2	99.0000009536743	GPRISAPNVDFNLEGPK	Phospho(S)@5	missed R-I@3	0.0116798998787999	1889.91552734375	630.9791	1889.90368652344	630.975158691406	3	18	5.1.1.6724.2	94.1188	1635	94.189
1	170.14	170.14	37.4700009822845	31.2599986791611	27.3999989032745	sp|Q09666|AHNK_HUMAN	Neuroblast differentiation-associated protein AHNAK OS=Homo sapiens GN=AHNAK PE=1 SV=2			2	99.0000009536743	GPSLDIDTPDVNIEGPEGK			-0.00515057984739542	1951.93225097656	976.9734	1951.9375	976.976013183594	2	18	4.1.1.6863.3	94.7608	525	94.4265
1	170.14	170.14	37.4700009822845	31.2599986791611	27.3999989032745	sp|Q09666|AHNK_HUMAN	Neuroblast differentiation-associated protein AHNAK OS=Homo sapiens GN=AHNAK PE=1 SV=2			2	99.0000009536743	IDVDAPDIDIHGPDAK			-0.00450037978589535	1689.81652832031	845.9155	1689.82092285156	845.917785644531	2	20	1.1.1.6471.3	84.8179	2670	84.8732
1	170.14	170.14	37.4700009822845	31.2599986791611	27.3999989032745	sp|Q09666|AHNK_HUMAN	Neuroblast differentiation-associated protein AHNAK OS=Homo sapiens GN=AHNAK PE=1 SV=2			2	99.0000009536743	IDVTAPDVSIEEPEGK			-0.0159147009253502	1697.82006835938	849.9173	1697.8359375	849.925231933594	2	22	4.1.1.6781.2	88.2013	960	87.9759
1	170.14	170.14	37.4700009822845	31.2599986791611	27.3999989032745	sp|Q09666|AHNK_HUMAN	Neuroblast differentiation-associated protein AHNAK OS=Homo sapiens GN=AHNAK PE=1 SV=2			2	99.0000009536743	IKGDVPSVGLEGPDVDLQGPEAK		missed K-G@2	-0.00613956013694406	2319.18969726563	774.0705	2319.19580078125	774.072570800781	3	22	1.1.1.6545.2	89.4734	5340	89.6966
1	170.14	170.14	37.4700009822845	31.2599986791611	27.3999989032745	sp|Q09666|AHNK_HUMAN	Neuroblast differentiation-associated protein AHNAK OS=Homo sapiens GN=AHNAK PE=1 SV=2			2	99.0000009536743	ISAPNVDFNLEGPK	Phospho(S)@2		0.0108927004039288	1579.7392578125	790.8769	1579.72839355469	790.871459960938	2	18	2.1.1.7647.2	100.985	751	101.0377
1	170.14	170.14	37.4700009822845	31.2599986791611	27.3999989032745	sp|Q09666|AHNK_HUMAN	Neuroblast differentiation-associated protein AHNAK OS=Homo sapiens GN=AHNAK PE=1 SV=2			2	99.0000009536743	ISIPDVDLDLK			0.000631049973890185	1226.67651367188	614.3455	1226.67578125	614.34521484375	2	10	4.1.1.6944.2	101.5935	368	101.6463
1	170.14	170.14	37.4700009822845	31.2599986791611	27.3999989032745	sp|Q09666|AHNK_HUMAN	Neuroblast differentiation-associated protein AHNAK OS=Homo sapiens GN=AHNAK PE=1 SV=2			2	99.0000009536743	ISMPDIDLNLK			-0.00107028998900205	1257.66284179688	629.8387	1257.66381835938	629.839233398438	2	11	5.1.1.6826.2	102.1165	507	101.903
1	170.14	170.14	37.4700009822845	31.2599986791611	27.3999989032745	sp|Q09666|AHNK_HUMAN	Neuroblast differentiation-associated protein AHNAK OS=Homo sapiens GN=AHNAK PE=1 SV=2			2	99.0000009536743	ISMPGFKGEGPDVDVNLPK		missed K-G@7	0.0100165996700525	1999.01818847656	667.3467	1999.00842285156	667.343444824219	3	14	1.1.1.6629.3	94.8524	1005	94.8612
1	170.14	170.14	37.4700009822845	31.2599986791611	27.3999989032745	sp|Q09666|AHNK_HUMAN	Neuroblast differentiation-associated protein AHNAK OS=Homo sapiens GN=AHNAK PE=1 SV=2			2	99.0000009536743	ISMQDVDLSLGSPK	Phospho(S)@12		0.013862700201571	1568.72961425781	785.3721	1568.71569824219	785.365112304688	2	22	2.1.1.7660.2	101.8986	815	101.947
1	170.14	170.14	37.4700009822845	31.2599986791611	27.3999989032745	sp|Q09666|AHNK_HUMAN	Neuroblast differentiation-associated protein AHNAK OS=Homo sapiens GN=AHNAK PE=1 SV=2			2	99.0000009536743	ISMSEVDLNVAAPK	Phospho(S)@2		0.0124393999576569	1552.73327636719	777.3739	1552.72082519531	777.36767578125	2	23	2.1.1.7630.2	99.4292	908	99.5755
1	170.14	170.14	37.4700009822845	31.2599986791611	27.3999989032745	sp|Q09666|AHNK_HUMAN	Neuroblast differentiation-associated protein AHNAK OS=Homo sapiens GN=AHNAK PE=1 SV=2			2	99.0000009536743	LKSEDGVEGDLGETQSR	Phospho(S)@3	missed K-S@2	-0.00789912976324558	1898.81799316406	633.9466	1898.82592773438	633.94921875	3	16	1.1.1.6260.3	71.0985	5557	71.2455
1	170.14	170.14	37.4700009822845	31.2599986791611	27.3999989032745	sp|Q09666|AHNK_HUMAN	Neuroblast differentiation-associated protein AHNAK OS=Homo sapiens GN=AHNAK PE=1 SV=2			2	99.0000009536743	LNVGAPDVTLR			-0.00678484002128243	1153.63891601563	577.8267	1153.6455078125	577.830017089844	2	14	5.1.1.6537.2	83.2573	1626	83.3579
1	170.14	170.14	37.4700009822845	31.2599986791611	27.3999989032745	sp|Q09666|AHNK_HUMAN	Neuroblast differentiation-associated protein AHNAK OS=Homo sapiens GN=AHNAK PE=1 SV=2			2	99.0000009536743	LPQFGISTPGSDLHVNAK			-0.00120151997543871	1879.97802734375	627.6666	1879.97924804688	627.6669921875	3	20	1.1.1.6542.2	89.2884	3867	89.5745
1	170.14	170.14	37.4700009822845	31.2599986791611	27.3999989032745	sp|Q09666|AHNK_HUMAN	Neuroblast differentiation-associated protein AHNAK OS=Homo sapiens GN=AHNAK PE=1 SV=2			2	99.0000009536743	LPSGSGAASPTGSAVDIR	Phospho(S)@3		0.0184466000646353	1721.81701660156	861.9158	1721.79858398438	861.906555175781	2	22	2.1.1.7431.2	81.9071	4110	82.0489
1	170.14	170.14	37.4700009822845	31.2599986791611	27.3999989032745	sp|Q09666|AHNK_HUMAN	Neuroblast differentiation-associated protein AHNAK OS=Homo sapiens GN=AHNAK PE=1 SV=2			2	99.0000009536743	LPTGQISGPEIK			-0.0139215001836419	1238.67321777344	620.3439	1238.68701171875	620.350830078125	2	14	5.1.1.6416.3	76.8139	1558	76.8994
1	170.14	170.14	37.4700009822845	31.2599986791611	27.3999989032745	sp|Q09666|AHNK_HUMAN	Neuroblast differentiation-associated protein AHNAK OS=Homo sapiens GN=AHNAK PE=1 SV=2			2	99.0000009536743	MDAEVPDVNIEGPDAK			0.0022127500269562	1698.779296875	850.3969	1698.77709960938	850.395812988281	2	20	4.1.1.6770.2	87.4339	946	87.5695
1	170.14	170.14	37.4700009822845	31.2599986791611	27.3999989032745	sp|Q09666|AHNK_HUMAN	Neuroblast differentiation-associated protein AHNAK OS=Homo sapiens GN=AHNAK PE=1 SV=2			2	99.0000009536743	MDIDAPDVEVQGPDWHLK			0.00986398011445999	2063.97216796875	688.998	2063.96215820313	688.994689941406	3	22	1.1.1.6668.3	97.7567	2021	97.7655
1	170.14	170.14	37.4700009822845	31.2599986791611	27.3999989032745	sp|Q09666|AHNK_HUMAN	Neuroblast differentiation-associated protein AHNAK OS=Homo sapiens GN=AHNAK PE=1 SV=2			2	99.0000009536743	MDVNVGDIDIEGPEGK			0.0135169001296163	1686.79064941406	844.4026	1686.77709960938	844.395812988281	2	21	4.1.1.6883.3	96.3351	475	96.4017
1	170.14	170.14	37.4700009822845	31.2599986791611	27.3999989032745	sp|Q09666|AHNK_HUMAN	Neuroblast differentiation-associated protein AHNAK OS=Homo sapiens GN=AHNAK PE=1 SV=2			2	99.0000009536743	MPFLSISSPK			0.0232028998434544	1105.607421875	553.811	1105.58410644531	553.799377441406	2	13	5.1.1.6701.2	92.591	1196	92.6181
1	170.14	170.14	37.4700009822845	31.2599986791611	27.3999989032745	sp|Q09666|AHNK_HUMAN	Neuroblast differentiation-associated protein AHNAK OS=Homo sapiens GN=AHNAK PE=1 SV=2			2	99.0000009536743	MPSLEISAPK			0.00467278994619846	1071.56811523438	536.7913	1071.5634765625	536.789001464844	2	11	5.1.1.6542.2	83.5341	1359	83.6222
1	170.14	170.14	37.4700009822845	31.2599986791611	27.3999989032745	sp|Q09666|AHNK_HUMAN	Neuroblast differentiation-associated protein AHNAK OS=Homo sapiens GN=AHNAK PE=1 SV=2			2	99.0000009536743	SEDGVEGDLGETQSR	Phospho(S)@1		0.0224316008388996	1657.66931152344	829.8419	1657.64685058594	829.830688476563	2	24	2.1.1.7369.3	76.4098	5177	75.9652
1	170.14	170.14	37.4700009822845	31.2599986791611	27.3999989032745	sp|Q09666|AHNK_HUMAN	Neuroblast differentiation-associated protein AHNAK OS=Homo sapiens GN=AHNAK PE=1 SV=2			2	99.0000009536743	SSKASLGSLEGEAEAEASSPK	Phospho(S)@5; Phospho(S)@8	missed K-A@3	0.029857499524951	2193.93774414063	732.3199	2193.90795898438	732.309936523438	3	19	3.1.1.7173.2	96.0883	416	96.1412
1	170.14	170.14	37.4700009822845	31.2599986791611	27.3999989032745	sp|Q09666|AHNK_HUMAN	Neuroblast differentiation-associated protein AHNAK OS=Homo sapiens GN=AHNAK PE=1 SV=2			2	99.0000009536743	TVIRLPSGSGAASPTGSAVDIR	Phospho(S)@9	missed R-L@4	-0.00259496993385255	2191.09716796875	731.373	2191.09985351563	731.373901367188	3	17	4.1.1.6809.3	90.6487	930	90.6577
1	170.14	170.14	37.4700009822845	31.2599986791611	27.3999989032745	sp|Q09666|AHNK_HUMAN	Neuroblast differentiation-associated protein AHNAK OS=Homo sapiens GN=AHNAK PE=1 SV=2			2	99.0000009536743	VDIDAPDVSIEGPDAK			0.00557596981525421	1639.79968261719	820.9071	1639.79406738281	820.904296875	2	23	4.1.1.6780.2	88.1253	1074	88.159
1	170.14	170.14	37.4700009822845	31.2599986791611	27.3999989032745	sp|Q09666|AHNK_HUMAN	Neuroblast differentiation-associated protein AHNAK OS=Homo sapiens GN=AHNAK PE=1 SV=2			2	99.0000009536743	VDIDTPDIDIHGPEGK			0.00242258002981544	1719.833984375	574.2853	1719.83154296875	574.284484863281	3	16	1.1.1.6479.2	85.2019	10864	85.5472
1	170.14	170.14	37.4700009822845	31.2599986791611	27.3999989032745	sp|Q09666|AHNK_HUMAN	Neuroblast differentiation-associated protein AHNAK OS=Homo sapiens GN=AHNAK PE=1 SV=2			2	99.0000009536743	VDIDTPDINIEGSEGK			-0.000425918988185003	1700.81005859375	851.4123	1700.81042480469	851.412536621094	2	24	4.1.1.6794.2	89.3193	600	89.2803
1	170.14	170.14	37.4700009822845	31.2599986791611	27.3999989032745	sp|Q09666|AHNK_HUMAN	Neuroblast differentiation-associated protein AHNAK OS=Homo sapiens GN=AHNAK PE=1 SV=2			2	99.0000009536743	VDIDVPDVDVQGPDWHLK			0.0112453997135162	2046.01684570313	683.0129	2046.005859375	683.009216308594	3	17	1.1.1.6714.2	101.2301	2835	101.4078
1	170.14	170.14	37.4700009822845	31.2599986791611	27.3999989032745	sp|Q09666|AHNK_HUMAN	Neuroblast differentiation-associated protein AHNAK OS=Homo sapiens GN=AHNAK PE=1 SV=2			2	99.0000009536743	VDIDVPDVGVQGPDWHLK		cleaved Q-V@N-term	0.00561734987422824	1988.005859375	663.6759	1988.00036621094	663.674072265625	3	20	1.1.1.6699.2	100.1146	3047	100.3258
1	170.14	170.14	37.4700009822845	31.2599986791611	27.3999989032745	sp|Q09666|AHNK_HUMAN	Neuroblast differentiation-associated protein AHNAK OS=Homo sapiens GN=AHNAK PE=1 SV=2			2	99.0000009536743	VDIDVPDVNIEGPDAK			0.00217149988748133	1694.83850097656	848.4265	1694.83630371094	848.425415039063	2	17	4.1.1.6868.2	95.1548	1985	95.3716
1	170.14	170.14	37.4700009822845	31.2599986791611	27.3999989032745	sp|Q09666|AHNK_HUMAN	Neuroblast differentiation-associated protein AHNAK OS=Homo sapiens GN=AHNAK PE=1 SV=2			2	99.0000009536743	VDIDVPDVNLEAPEGK			-0.00243553007021546	1708.84948730469	855.432	1708.85192871094	855.433227539063	2	20	4.1.1.6888.2	96.6837	631	96.5556
1	170.14	170.14	37.4700009822845	31.2599986791611	27.3999989032745	sp|Q09666|AHNK_HUMAN	Neuroblast differentiation-associated protein AHNAK OS=Homo sapiens GN=AHNAK PE=1 SV=2			2	99.0000009536743	VDIEAPDVSLEGPEGK			0.00328736007213593	1653.81311035156	827.9138	1653.80969238281	827.912170410156	2	22	4.1.1.6808.3	90.5602	985	90.5691
1	170.14	170.14	37.4700009822845	31.2599986791611	27.3999989032745	sp|Q09666|AHNK_HUMAN	Neuroblast differentiation-associated protein AHNAK OS=Homo sapiens GN=AHNAK PE=1 SV=2			2	99.0000009536743	VDIEGPDVNIEGPEGK			0.000521953974384815	1666.80541992188	834.41	1666.80505371094	834.409790039063	2	25	4.1.1.6762.2	86.7579	1728	86.8792
1	170.14	170.14	37.4700009822845	31.2599986791611	27.3999989032745	sp|Q09666|AHNK_HUMAN	Neuroblast differentiation-associated protein AHNAK OS=Homo sapiens GN=AHNAK PE=1 SV=2			2	99.0000009536743	VDIETPNLEGTLTGPR			-0.010878199711442	1710.86791992188	856.4412	1710.87878417969	856.446716308594	2	23	4.1.1.6870.3	95.3628	505	95.4547
1	170.14	170.14	37.4700009822845	31.2599986791611	27.3999989032745	sp|Q09666|AHNK_HUMAN	Neuroblast differentiation-associated protein AHNAK OS=Homo sapiens GN=AHNAK PE=1 SV=2			2	99.0000009536743	VDINAPDVDVQGPDWHLK			0.00498561002314091	2016.99548339844	673.3391	2016.99047851563	673.337463378906	3	20	1.1.1.6639.3	95.5676	8750	94.7765
1	170.14	170.14	37.4700009822845	31.2599986791611	27.3999989032745	sp|Q09666|AHNK_HUMAN	Neuroblast differentiation-associated protein AHNAK OS=Homo sapiens GN=AHNAK PE=1 SV=2			2	99.0000009536743	VDINAPDVEVQGK			-0.000555793987587094	1382.70361328125	692.3591	1382.7041015625	692.359375	2	19	4.1.1.6651.2	77.8346	1056	77.8873
1	170.14	170.14	37.4700009822845	31.2599986791611	27.3999989032745	sp|Q09666|AHNK_HUMAN	Neuroblast differentiation-associated protein AHNAK OS=Homo sapiens GN=AHNAK PE=1 SV=2			2	99.0000009536743	VDINAPDVGVQGPDWHLK			0.00814792979508638	1958.9931640625	654.005	1958.98498535156	654.002258300781	3	19	1.1.1.6605.3	93.3265	7316	93.5133
1	170.14	170.14	37.4700009822845	31.2599986791611	27.3999989032745	sp|Q09666|AHNK_HUMAN	Neuroblast differentiation-associated protein AHNAK OS=Homo sapiens GN=AHNAK PE=1 SV=2			2	99.0000009536743	VDTNAPDLSLEGPEGK			0.00166394002735615	1640.791015625	821.4028	1640.78930664063	821.401977539063	2	19	4.1.1.6708.2	82.5204	1188	82.6645
1	170.14	170.14	37.4700009822845	31.2599986791611	27.3999989032745	sp|Q09666|AHNK_HUMAN	Neuroblast differentiation-associated protein AHNAK OS=Homo sapiens GN=AHNAK PE=1 SV=2			2	99.0000009536743	VDVDIPDVNIEGPDAK			0.00217149988748133	1694.83850097656	848.4265	1694.83630371094	848.425415039063	2	17	4.1.1.6868.2	95.1548	1985	95.3716
1	170.14	170.14	37.4700009822845	31.2599986791611	27.3999989032745	sp|Q09666|AHNK_HUMAN	Neuroblast differentiation-associated protein AHNAK OS=Homo sapiens GN=AHNAK PE=1 SV=2			2	99.0000009536743	VDVDVPDVNIEGPDAK			0.00116350001189858	1680.82189941406	841.4182	1680.82067871094	841.417602539063	2	17	4.1.1.6814.2	90.882	2065	91.1246
1	170.14	170.14	37.4700009822845	31.2599986791611	27.3999989032745	sp|Q09666|AHNK_HUMAN	Neuroblast differentiation-associated protein AHNAK OS=Homo sapiens GN=AHNAK PE=1 SV=2			2	99.0000009536743	VDVECPDVNIEGPEGK	Carbamidomethyl(C)@5		0.0066162901930511	1755.80529785156	878.9099	1755.79858398438	878.906555175781	2	18	4.1.1.6722.2	83.6126	1400	83.5911
1	170.14	170.14	37.4700009822845	31.2599986791611	27.3999989032745	sp|Q09666|AHNK_HUMAN	Neuroblast differentiation-associated protein AHNAK OS=Homo sapiens GN=AHNAK PE=1 SV=2			2	99.0000009536743	VDVEGPDVNIEGPEGK			-0.0074435998685658	1652.78210449219	827.3983	1652.78930664063	827.401977539063	2	23	4.1.1.6710.2	82.6979	1130	82.8068
1	170.14	170.14	37.4700009822845	31.2599986791611	27.3999989032745	sp|Q09666|AHNK_HUMAN	Neuroblast differentiation-associated protein AHNAK OS=Homo sapiens GN=AHNAK PE=1 SV=2			2	99.0000009536743	VDVEVPDVSLEGPEGK			0.00698044989258051	1667.83251953125	834.9235	1667.82543945313	834.919982910156	2	19	4.1.1.6847.2	93.4728	1900	93.6368
1	170.14	170.14	37.4700009822845	31.2599986791611	27.3999989032745	sp|Q09666|AHNK_HUMAN	Neuroblast differentiation-associated protein AHNAK OS=Homo sapiens GN=AHNAK PE=1 SV=2			2	99.0000009536743	VDVNAPDVQAPDWHLK			0.0137192001566291	1802.90893554688	601.9769	1802.89514160156	601.972351074219	3	19	1.1.1.6538.2	89.0155	3053	89.0847
1	170.14	170.14	37.4700009822845	31.2599986791611	27.3999989032745	sp|Q09666|AHNK_HUMAN	Neuroblast differentiation-associated protein AHNAK OS=Homo sapiens GN=AHNAK PE=1 SV=2			2	99.0000009536743	VDVSAPDVEAHGPEWNLK			0.00215735007077456	1961.95056152344	654.9908	1961.94836425781	654.990051269531	3	16	1.1.1.6518.3	87.7828	8946	88.0475
1	170.14	170.14	37.4700009822845	31.2599986791611	27.3999989032745	sp|Q09666|AHNK_HUMAN	Neuroblast differentiation-associated protein AHNAK OS=Homo sapiens GN=AHNAK PE=1 SV=2			2	99.0000009536743	VEGDMQVPDLDIK			0.00327448011375964	1457.71044921875	729.8625	1457.70715332031	729.860900878906	2	17	4.1.1.6831.2	92.1397	1260	92.291
1	170.14	170.14	37.4700009822845	31.2599986791611	27.3999989032745	sp|Q09666|AHNK_HUMAN	Neuroblast differentiation-associated protein AHNAK OS=Homo sapiens GN=AHNAK PE=1 SV=2			2	99.0000009536743	VESDLKGPEVDIEGPEGK		missed K-G@6	-0.0192192997783422	1896.91235351563	633.3114	1896.931640625	633.317810058594	3	21	1.1.1.6374.3	78.5588	1299	78.6752
1	170.14	170.14	37.4700009822845	31.2599986791611	27.3999989032745	sp|Q09666|AHNK_HUMAN	Neuroblast differentiation-associated protein AHNAK OS=Homo sapiens GN=AHNAK PE=1 SV=2			2	99.0000009536743	VGIDTPDIDIHGPEGK			0.00139083003159612	1661.82763671875	554.9498	1661.82604980469	554.949279785156	3	18	1.1.1.6456.3	83.9128	6393	84.2816
1	170.14	170.14	37.4700009822845	31.2599986791611	27.3999989032745	sp|Q09666|AHNK_HUMAN	Neuroblast differentiation-associated protein AHNAK OS=Homo sapiens GN=AHNAK PE=1 SV=2			2	99.0000009536743	VGVEVPDVNIEGPEGK			-0.00137052999343723	1636.82946777344	819.422	1636.83081054688	819.422668457031	2	19	4.1.1.6818.2	91.1708	598	91.1246
1	170.14	170.14	37.4700009822845	31.2599986791611	27.3999989032745	sp|Q09666|AHNK_HUMAN	Neuroblast differentiation-associated protein AHNAK OS=Homo sapiens GN=AHNAK PE=1 SV=2			2	99.0000009536743	VNVEAPDVNLEGLGGK			-0.00962410029023886	1609.82153320313	805.918	1609.83117675781	805.9228515625	2	19	4.1.1.6832.2	92.2383	1122	92.3895
1	170.14	170.14	37.4700009822845	31.2599986791611	27.3999989032745	sp|Q09666|AHNK_HUMAN	Neuroblast differentiation-associated protein AHNAK OS=Homo sapiens GN=AHNAK PE=1 SV=2			2	99.0000009536743	VQANLGAPDINIEGLDAK			-0.0141089996322989	1836.94409179688	919.4793	1836.95812988281	919.486328125	2	22	4.1.1.6893.2	97.1332	504	97.1859
1	170.14	170.14	37.4700009822845	31.2599986791611	27.3999989032745	sp|Q09666|AHNK_HUMAN	Neuroblast differentiation-associated protein AHNAK OS=Homo sapiens GN=AHNAK PE=1 SV=2			2	98.9499986171722	VSMPDVDLNLK			-0.000237789994571358	1229.63232421875	615.8234	1229.63256835938	615.823547363281	2	11	5.1.1.6704.2	92.8347	676	92.7959
1	170.14	170.14	37.4700009822845	31.2599986791611	27.3999989032745	sp|Q09666|AHNK_HUMAN	Neuroblast differentiation-associated protein AHNAK OS=Homo sapiens GN=AHNAK PE=1 SV=2			1.95860815048218	98.9199995994568	GEYDVTMPK			0.0157005004584789	1038.48486328125	520.2497	1038.46923828125	520.241882324219	2	11	5.1.1.6362.2	73.7423	666	73.7149
1	170.14	170.14	37.4700009822845	31.2599986791611	27.3999989032745	sp|Q09666|AHNK_HUMAN	Neuroblast differentiation-associated protein AHNAK OS=Homo sapiens GN=AHNAK PE=1 SV=2			1.92081785202026	98.8200008869171	APNISMPDVDLNLK			-0.00328577007167041	1525.77770996094	763.8961	1525.78100585938	763.897766113281	2	11	4.1.1.6917.3	99.2048	455	99.1156
1	170.14	170.14	37.4700009822845	31.2599986791611	27.3999989032745	sp|Q09666|AHNK_HUMAN	Neuroblast differentiation-associated protein AHNAK OS=Homo sapiens GN=AHNAK PE=1 SV=2			1.76955056190491	98.2500016689301	FSMPSLK			0.00431386008858681	808.419677734375	405.2171	808.415283203125	405.214935302734	2	8	6.1.1.6407.2	83.8189	1222	84.0002
1	170.14	170.14	37.4700009822845	31.2599986791611	27.3999989032745	sp|Q09666|AHNK_HUMAN	Neuroblast differentiation-associated protein AHNAK OS=Homo sapiens GN=AHNAK PE=1 SV=2			1.67778015136719	97.869998216629	GKGGVTGSPEASISGSK	Phospho(S)@8	missed K-G@2	-0.0185822993516922	1597.71606445313	533.5793	1597.73486328125	533.585571289063	3	9	6.1.1.6012.2	59.8034	418	59.9242
1	170.14	170.14	37.4700009822845	31.2599986791611	27.3999989032745	sp|Q09666|AHNK_HUMAN	Neuroblast differentiation-associated protein AHNAK OS=Homo sapiens GN=AHNAK PE=1 SV=2			1.63827216625214	99.0000009536743	VKTPEMIIQK	Phospho(T)@3	cleaved K-P@C-term; missed K-T@2	-0.0115424999967217	1265.63415527344	422.8853	1265.6455078125	422.889099121094	3	12	1.1.1.6258.2	70.9439	1498	70.9872
1	170.14	170.14	37.4700009822845	31.2599986791611	27.3999989032745	sp|Q09666|AHNK_HUMAN	Neuroblast differentiation-associated protein AHNAK OS=Homo sapiens GN=AHNAK PE=1 SV=2			1.40893566608429	96.0799992084503	GPEVDIEGPEGK			-0.00513062020763755	1225.57751464844	613.796	1225.58264160156	613.798583984375	2	13	5.1.1.6311.2	70.8868	581	71.0004
1	170.14	170.14	37.4700009822845	31.2599986791611	27.3999989032745	sp|Q09666|AHNK_HUMAN	Neuroblast differentiation-associated protein AHNAK OS=Homo sapiens GN=AHNAK PE=1 SV=2			1.39793980121613	95.9699988365173	AEAPLPSPK	Phospho(S)@7		0.0167690999805927	988.479858398438	495.2472	988.463073730469	495.238800048828	2	7	3.1.1.6816.2	65.4133	65	65.3693
1	170.14	170.14	37.4700009822845	31.2599986791611	27.3999989032745	sp|Q09666|AHNK_HUMAN	Neuroblast differentiation-associated protein AHNAK OS=Homo sapiens GN=AHNAK PE=1 SV=2			1.29242980480194	94.8499977588654	FSMPGFK			0.00608841003850102	812.395263671875	407.2049	812.389099121094	407.201812744141	2	8	5.1.1.6604.3	86.9188	1207	87.0486
1	170.14	170.14	37.4700009822845	31.2599986791611	27.3999989032745	sp|Q09666|AHNK_HUMAN	Neuroblast differentiation-associated protein AHNAK OS=Homo sapiens GN=AHNAK PE=1 SV=2			1.24412524700165	94.3199992179871	GEGPEVDVTLPK			-0.0141615001484752	1239.62072753906	620.8176	1239.63464355469	620.824645996094	2	11	5.1.1.6511.2	81.7218	822	81.6936
1	170.14	170.14	37.4700009822845	31.2599986791611	27.3999989032745	sp|Q09666|AHNK_HUMAN	Neuroblast differentiation-associated protein AHNAK OS=Homo sapiens GN=AHNAK PE=1 SV=2			1.03151702880859	90.6499981880188	FGTFGGLGSK	Phospho(S)@9		0.0167593993246555	1049.47509765625	525.7448	1049.45825195313	525.736450195313	2	10	3.1.1.7099.3	89.4483	238	89.3592
1	170.14	170.14	37.4700009822845	31.2599986791611	27.3999989032745	sp|Q09666|AHNK_HUMAN	Neuroblast differentiation-associated protein AHNAK OS=Homo sapiens GN=AHNAK PE=1 SV=2			0.962573409080505	89.1099989414215	MPDVDISVPK			0.00359909003600478	1099.56213378906	550.7883	1099.55834960938	550.786437988281	2	10	5.1.1.6574.3	85.3328	1194	85.4437
1	170.14	170.14	37.4700009822845	31.2599986791611	27.3999989032745	sp|Q09666|AHNK_HUMAN	Neuroblast differentiation-associated protein AHNAK OS=Homo sapiens GN=AHNAK PE=1 SV=2			0.441291451454163	63.7499988079071	MPEMNIK			-0.00360799999907613	861.4052734375	431.7099	861.408874511719	431.711700439453	2	8	6.1.1.6142.3	69.0728	2045	69.3302
1	170.14	170.14	37.4700009822845	31.2599986791611	27.3999989032745	sp|Q09666|AHNK_HUMAN	Neuroblast differentiation-associated protein AHNAK OS=Homo sapiens GN=AHNAK PE=1 SV=2			0.348721981048584	55.1800012588501	LQVTMPGIK			-7.43632990634069E-05	985.563049316406	493.7888	985.563049316406	493.788787841797	2	9	5.1.1.6547.3	83.8302	830	83.9629
1	170.14	170.14	37.4700009822845	31.2599986791611	27.3999989032745	sp|Q09666|AHNK_HUMAN	Neuroblast differentiation-associated protein AHNAK OS=Homo sapiens GN=AHNAK PE=1 SV=2			0.262807339429855	45.3599989414215	APKVSMPDVDLNLK		missed K-V@3	-0.0396713018417358	1525.77770996094	763.8961	1525.8173828125	763.915954589844	2	10	4.1.1.6917.3	99.2048	455	99.1156
1	170.14	170.14	37.4700009822845	31.2599986791611	27.3999989032745	sp|Q09666|AHNK_HUMAN	Neuroblast differentiation-associated protein AHNAK OS=Homo sapiens GN=AHNAK PE=1 SV=2			0.259637296199799	44.9999988079071	SPQISMSDIDLNLK			0.00894383992999792	1559.79553222656	780.905	1559.78649902344	780.900512695313	2	15	4.1.1.6917.2	99.161	978	99.5928
1	170.14	170.14	37.4700009822845	31.2599986791611	27.3999989032745	sp|Q09666|AHNK_HUMAN	Neuroblast differentiation-associated protein AHNAK OS=Homo sapiens GN=AHNAK PE=1 SV=2			0.255707025527954	44.4599986076355	ISMPEVDLNLK			-0.00107028998900205	1257.66284179688	629.8387	1257.66381835938	629.839233398438	2	10	5.1.1.6826.2	102.1165	507	101.903
1	170.14	170.14	37.4700009822845	31.2599986791611	27.3999989032745	sp|Q09666|AHNK_HUMAN	Neuroblast differentiation-associated protein AHNAK OS=Homo sapiens GN=AHNAK PE=1 SV=2			0.093126468360424	19.2800000309944	ISMPDVNLNLK			-0.0158476997166872	1242.6484375	622.3315	1242.66418457031	622.33935546875	2	9	5.1.1.6741.3	95.3705	501	95.3794
1	170.14	170.14	37.4700009822845	31.2599986791611	27.3999989032745	sp|Q09666|AHNK_HUMAN	Neuroblast differentiation-associated protein AHNAK OS=Homo sapiens GN=AHNAK PE=1 SV=2			0.0846001654863358	97.6300001144409	LQGSGVSLASKK	Phospho(S)@7; Phospho(K)@11	missed K-K@11	0.0142283998429775	1333.61865234375	667.8166	1333.60437011719	667.809448242188	2	10	3.1.1.6800.3	65.0923	300	65.1633
1	170.14	170.14	37.4700009822845	31.2599986791611	27.3999989032745	sp|Q09666|AHNK_HUMAN	Neuroblast differentiation-associated protein AHNAK OS=Homo sapiens GN=AHNAK PE=1 SV=2			0.0486624799668789	10.5700001120567	GEGPDVDVSLPK			0.00034349798806943	1211.60363769531	606.8091	1211.60339355469	606.808959960938	2	9	5.1.1.6485.2	80.2903	1235	80.3291
1	170.14	170.14	37.4700009822845	31.2599986791611	27.3999989032745	sp|Q09666|AHNK_HUMAN	Neuroblast differentiation-associated protein AHNAK OS=Homo sapiens GN=AHNAK PE=1 SV=2			0.0222763959318399	4.95099984109402	VDIDVPDVNIEGPEGK			0.00217149988748133	1694.83850097656	848.4265	1694.83630371094	848.425415039063	2	15	4.1.1.6868.2	95.1548	1985	95.3716
1	170.14	170.14	37.4700009822845	31.2599986791611	27.3999989032745	sp|Q09666|AHNK_HUMAN	Neuroblast differentiation-associated protein AHNAK OS=Homo sapiens GN=AHNAK PE=1 SV=2			0.0177287664264441	85.0199997425079	VSGPDLDLNLK			1.0171400308609	1170.64624023438	586.3304	1169.62915039063	585.821899414063	2	11	5.1.1.6607.2	87.0673	1483	87.2728
1	170.14	170.14	37.4700009822845	31.2599986791611	27.3999989032745	sp|Q09666|AHNK_HUMAN	Neuroblast differentiation-associated protein AHNAK OS=Homo sapiens GN=AHNAK PE=1 SV=2			0.00700490176677704	30.5200010538101	ALKVDVKSPK	Phospho(S)@8	cleaved A-A@N-term; missed K-V@3; missed K-S@7	-0.109823003411293	1163.52172851563	582.7681	1163.63146972656	582.823059082031	2	11	3.1.1.6976.3	78.2762	705	78.3606
1	170.14	170.14	37.4700009822845	31.2599986791611	27.3999989032745	sp|Q09666|AHNK_HUMAN	Neuroblast differentiation-associated protein AHNAK OS=Homo sapiens GN=AHNAK PE=1 SV=2			0	99.0000009536743	AEGPEVDVNLPK			-0.00130908004939556	1266.64428710938	634.3294	1266.64562988281	634.330078125	2	18	5.1.1.6472.2	79.599	5193	79.8527
1	170.14	170.14	37.4700009822845	31.2599986791611	27.3999989032745	sp|Q09666|AHNK_HUMAN	Neuroblast differentiation-associated protein AHNAK OS=Homo sapiens GN=AHNAK PE=1 SV=2			0	99.0000009536743	AEGPEVDVNLPK			-0.0140043999999762	1266.63171386719	634.3231	1266.64562988281	634.330078125	2	14	5.1.1.6492.2	80.6592	1165	80.5187
1	170.14	170.14	37.4700009822845	31.2599986791611	27.3999989032745	sp|Q09666|AHNK_HUMAN	Neuroblast differentiation-associated protein AHNAK OS=Homo sapiens GN=AHNAK PE=1 SV=2			0	99.0000009536743	AEGPEVDVNLPK			-0.0289791002869606	1266.61669921875	634.3156	1266.64562988281	634.330078125	2	14	6.1.1.6330.2	79.4751	851	79.4518
1	170.14	170.14	37.4700009822845	31.2599986791611	27.3999989032745	sp|Q09666|AHNK_HUMAN	Neuroblast differentiation-associated protein AHNAK OS=Homo sapiens GN=AHNAK PE=1 SV=2			0	0	ALKVDVKSPK	Phospho(S)@8	cleaved A-A@N-term; missed K-V@3; missed K-S@7	-0.0954188033938408	1163.5361328125	582.7753	1163.63146972656	582.823059082031	2	9	2.1.1.7399.3	79.1326	477	79.2393
1	170.14	170.14	37.4700009822845	31.2599986791611	27.3999989032745	sp|Q09666|AHNK_HUMAN	Neuroblast differentiation-associated protein AHNAK OS=Homo sapiens GN=AHNAK PE=1 SV=2			0	0	APDVDVNIAGPDAALK	Deamidated(N)@7		-0.017391899600625	1565.77624511719	783.8954	1565.79370117188	783.904113769531	2	12	4.1.1.6786.3	88.67	5577	88.0967
1	170.14	170.14	37.4700009822845	31.2599986791611	27.3999989032745	sp|Q09666|AHNK_HUMAN	Neuroblast differentiation-associated protein AHNAK OS=Homo sapiens GN=AHNAK PE=1 SV=2			0	0	APDVEGQGLDWSLK	Phospho(S)@12		0.0725539028644562	1593.78002929688	532.2673	1593.70764160156	532.2431640625	3	4	1.1.1.6121.2	60.0445	483	60.1786
1	170.14	170.14	37.4700009822845	31.2599986791611	27.3999989032745	sp|Q09666|AHNK_HUMAN	Neuroblast differentiation-associated protein AHNAK OS=Homo sapiens GN=AHNAK PE=1 SV=2			0	0	APDVEGQGLDWSLK	Phospho(S)@12		0.0723707973957062	1593.78002929688	532.2673	1593.70764160156	532.2431640625	3	4	1.1.1.6122.3	60.1698	456	60.1786
1	170.14	170.14	37.4700009822845	31.2599986791611	27.3999989032745	sp|Q09666|AHNK_HUMAN	Neuroblast differentiation-associated protein AHNAK OS=Homo sapiens GN=AHNAK PE=1 SV=2			0	99.0000009536743	APEVNLNAPDVDVHGPDWNLK			-0.00297198002226651	2299.1201171875	767.3807	2299.12329101563	767.381713867188	3	26	1.1.1.6639.2	95.5331	3634	95.6497
1	170.14	170.14	37.4700009822845	31.2599986791611	27.3999989032745	sp|Q09666|AHNK_HUMAN	Neuroblast differentiation-associated protein AHNAK OS=Homo sapiens GN=AHNAK PE=1 SV=2			0	0	APKISIPDVDLDLKGPK	Phospho(S)@5; Dioxidation(P)@16	missed K-I@3; missed K-G@14	0.0880336984992027	1917.07409667969	480.2758	1916.98596191406	480.253784179688	4	8	3.1.1.7653.2	126.4991	346	126.6579
1	170.14	170.14	37.4700009822845	31.2599986791611	27.3999989032745	sp|Q09666|AHNK_HUMAN	Neuroblast differentiation-associated protein AHNAK OS=Homo sapiens GN=AHNAK PE=1 SV=2			0	0	APKMSLPDVDLDLK	Phospho(S)@5	missed K-M@3	0.163068994879723	1620.94653320313	406.2439	1620.78344726563	406.203125	4	4	2.1.1.8501.2	132.1351	61	132.144
1	170.14	170.14	37.4700009822845	31.2599986791611	27.3999989032745	sp|Q09666|AHNK_HUMAN	Neuroblast differentiation-associated protein AHNAK OS=Homo sapiens GN=AHNAK PE=1 SV=2			0	31.2000006437302	APSLDIKGPEVDVSGPK	Phospho(S)@14	missed K-G@7	-0.0136096999049187	1787.85705566406	894.9358	1787.87060546875	894.942626953125	2	9	4.1.1.6647.3	77.5252	742	77.6141
1	170.14	170.14	37.4700009822845	31.2599986791611	27.3999989032745	sp|Q09666|AHNK_HUMAN	Neuroblast differentiation-associated protein AHNAK OS=Homo sapiens GN=AHNAK PE=1 SV=2			0	0	APSLDIKGPEVDVSGPK		missed K-G@7	-0.022731700912118	1707.88146972656	570.3011	1707.904296875	570.308715820313	3	6	1.1.1.6379.2	78.809	827	78.7775
1	170.14	170.14	37.4700009822845	31.2599986791611	27.3999989032745	sp|Q09666|AHNK_HUMAN	Neuroblast differentiation-associated protein AHNAK OS=Homo sapiens GN=AHNAK PE=1 SV=2			0	99.0000009536743	ASLGSLEGEAEAEASSPK	Phospho(S)@16		0.0160608999431133	1811.79870605469	906.9066	1811.78259277344	906.898559570313	2	26	2.1.1.7554.2	92.8546	1412	93.2012
1	170.14	170.14	37.4700009822845	31.2599986791611	27.3999989032745	sp|Q09666|AHNK_HUMAN	Neuroblast differentiation-associated protein AHNAK OS=Homo sapiens GN=AHNAK PE=1 SV=2			0	99.0000009536743	ASLGSLEGEAEAEASSPK	Phospho(S)@2		0.022774800658226	1811.80541992188	906.91	1811.78259277344	906.898559570313	2	22	2.1.1.7622.3	98.9025	238	98.9979
1	170.14	170.14	37.4700009822845	31.2599986791611	27.3999989032745	sp|Q09666|AHNK_HUMAN	Neuroblast differentiation-associated protein AHNAK OS=Homo sapiens GN=AHNAK PE=1 SV=2			0	99.0000009536743	ASLGSLEGEAEAEASSPK	Phospho(S)@2		0.0239822007715702	1811.806640625	604.9428	1811.78259277344	604.934814453125	3	22	2.1.1.7654.2	101.4246	2137	101.7057
1	170.14	170.14	37.4700009822845	31.2599986791611	27.3999989032745	sp|Q09666|AHNK_HUMAN	Neuroblast differentiation-associated protein AHNAK OS=Homo sapiens GN=AHNAK PE=1 SV=2			0	99.0000009536743	ASLGSLEGEAEAEASSPK	Phospho(S)@16		0.0148401996120811	1811.79748535156	906.906	1811.78259277344	906.898559570313	2	24	3.1.1.7134.3	92.4535	453	92.3865
1	170.14	170.14	37.4700009822845	31.2599986791611	27.3999989032745	sp|Q09666|AHNK_HUMAN	Neuroblast differentiation-associated protein AHNAK OS=Homo sapiens GN=AHNAK PE=1 SV=2			0	99.0000009536743	ASLGSLEGEAEAEASSPK	Phospho(S)@5		0.0158168002963066	1811.79846191406	906.9065	1811.78259277344	906.898559570313	2	28	3.1.1.7231.3	100.9382	541	101.0081
1	170.14	170.14	37.4700009822845	31.2599986791611	27.3999989032745	sp|Q09666|AHNK_HUMAN	Neuroblast differentiation-associated protein AHNAK OS=Homo sapiens GN=AHNAK PE=1 SV=2			0	0	ASLGSLEGEAEAEASSPK	Phospho(S)@2; Phospho(S)@15		0.119235999882221	1891.8681640625	631.63	1891.74890136719	631.590270996094	3	6	2.1.1.7155.2	65.584	118	65.54
1	170.14	170.14	37.4700009822845	31.2599986791611	27.3999989032745	sp|Q09666|AHNK_HUMAN	Neuroblast differentiation-associated protein AHNAK OS=Homo sapiens GN=AHNAK PE=1 SV=2			0	0	ASLGSLEGEAEAEASSPK	Phospho(S)@5; Carbamidomethyl(E)@13		-0.00303758005611598	1868.80114746094	623.941	1868.80407714844	623.941955566406	3	9	5.1.1.6174.3	60.2116	10674	60.6036
1	170.14	170.14	37.4700009822845	31.2599986791611	27.3999989032745	sp|Q09666|AHNK_HUMAN	Neuroblast differentiation-associated protein AHNAK OS=Homo sapiens GN=AHNAK PE=1 SV=2			0	99.0000009536743	DDGVFVQEVTQNSPAAR	Phospho(S)@13		0.0224746000021696	1911.85888671875	956.9367	1911.83642578125	956.925476074219	2	23	3.1.1.7119.3	91.1972	225	91.0522
1	170.14	170.14	37.4700009822845	31.2599986791611	27.3999989032745	sp|Q09666|AHNK_HUMAN	Neuroblast differentiation-associated protein AHNAK OS=Homo sapiens GN=AHNAK PE=1 SV=2			0	99.0000009536743	DDGVFVQEVTQNSPAAR			-0.939272999763489	1830.93103027344	611.3176	1831.86999511719	611.630615234375	3	17	4.1.1.6824.3	91.6583	656	91.6672
1	170.14	170.14	37.4700009822845	31.2599986791611	27.3999989032745	sp|Q09666|AHNK_HUMAN	Neuroblast differentiation-associated protein AHNAK OS=Homo sapiens GN=AHNAK PE=1 SV=2			0	19.2800000309944	DDGVFVQEVTQNSPAAR	Phospho(S)@13		1.01586997509003	1912.85229492188	638.6247	1911.83642578125	638.286071777344	3	11	2.1.1.7542.2	91.7892	2743	91.6784
1	170.14	170.14	37.4700009822845	31.2599986791611	27.3999989032745	sp|Q09666|AHNK_HUMAN	Neuroblast differentiation-associated protein AHNAK OS=Homo sapiens GN=AHNAK PE=1 SV=2			0	0	DDGVFVQEVTQNSPAAR	Deamidated(Q)@7		-0.0370807014405727	1832.81701660156	917.4158	1832.85412597656	917.434326171875	2	8	3.1.1.6875.2	68.9456	381	69.0959
1	170.14	170.14	37.4700009822845	31.2599986791611	27.3999989032745	sp|Q09666|AHNK_HUMAN	Neuroblast differentiation-associated protein AHNAK OS=Homo sapiens GN=AHNAK PE=1 SV=2			0	99.0000009536743	DIDISSPEFK	Phospho(S)@6		0.00915738008916378	1229.53088378906	615.7727	1229.52172851563	615.768127441406	2	16	3.1.1.7129.2	91.9835	15938	91.2529
1	170.14	170.14	37.4700009822845	31.2599986791611	27.3999989032745	sp|Q09666|AHNK_HUMAN	Neuroblast differentiation-associated protein AHNAK OS=Homo sapiens GN=AHNAK PE=1 SV=2			0	97.0700025558472	DIDISSPEFK	Phospho(S)@6		0.00891324039548635	1229.53063964844	615.7726	1229.52172851563	615.768127441406	2	11	3.1.1.7115.2	90.8926	18309	91.2529
1	170.14	170.14	37.4700009822845	31.2599986791611	27.3999989032745	sp|Q09666|AHNK_HUMAN	Neuroblast differentiation-associated protein AHNAK OS=Homo sapiens GN=AHNAK PE=1 SV=2			0	80.7900011539459	DIDISSPEFK	Phospho(S)@6		0.00891324039548635	1229.53063964844	615.7726	1229.52172851563	615.768127441406	2	11	3.1.1.7122.3	91.3752	15378	91.2529
1	170.14	170.14	37.4700009822845	31.2599986791611	27.3999989032745	sp|Q09666|AHNK_HUMAN	Neuroblast differentiation-associated protein AHNAK OS=Homo sapiens GN=AHNAK PE=1 SV=2			0	33.8200002908707	DIDISSPEFK	Phospho(S)@6		0.0141623001545668	1229.53588867188	615.7752	1229.52172851563	615.768127441406	2	10	2.1.1.7540.3	91.6696	1121	91.9396
1	170.14	170.14	37.4700009822845	31.2599986791611	27.3999989032745	sp|Q09666|AHNK_HUMAN	Neuroblast differentiation-associated protein AHNAK OS=Homo sapiens GN=AHNAK PE=1 SV=2			0	99.0000009536743	ELLLPNWQGSGSHGLTIAQR			0.00606372021138668	2176.14501953125	726.3889	2176.13891601563	726.386901855469	3	14	1.1.1.6683.2	98.8995	2410	98.7285
1	170.14	170.14	37.4700009822845	31.2599986791611	27.3999989032745	sp|Q09666|AHNK_HUMAN	Neuroblast differentiation-associated protein AHNAK OS=Homo sapiens GN=AHNAK PE=1 SV=2			0	0	ELLLPNWQGSGSHGLTIAQR	Deamidated(Q)@8		-0.082396999001503	2177.04028320313	726.6874	2177.12280273438	726.714904785156	3	7	1.1.1.6731.3	102.646	1268	102.6548
1	170.14	170.14	37.4700009822845	31.2599986791611	27.3999989032745	sp|Q09666|AHNK_HUMAN	Neuroblast differentiation-associated protein AHNAK OS=Homo sapiens GN=AHNAK PE=1 SV=2			0	99.0000009536743	FKAEAPLPSPK	Phospho(S)@9	missed K-A@2	-0.0417741015553474	1263.58471679688	632.7996	1263.62646484375	632.820495605469	2	13	6.1.1.6239.3	74.7457	1028	74.7546
1	170.14	170.14	37.4700009822845	31.2599986791611	27.3999989032745	sp|Q09666|AHNK_HUMAN	Neuroblast differentiation-associated protein AHNAK OS=Homo sapiens GN=AHNAK PE=1 SV=2			0	98.7600028514862	FKAEAPLPSPK	Phospho(S)@9	missed K-A@2	-0.0201680008322001	1263.60632324219	632.8104	1263.62646484375	632.820495605469	2	12	6.1.1.6202.2	72.5396	11424	72.8036
1	170.14	170.14	37.4700009822845	31.2599986791611	27.3999989032745	sp|Q09666|AHNK_HUMAN	Neuroblast differentiation-associated protein AHNAK OS=Homo sapiens GN=AHNAK PE=1 SV=2			0	93.4199988842011	FKAEAPLPSPK	Phospho(S)@9	missed K-A@2	-0.0241962000727654	1263.60229492188	632.8084	1263.62646484375	632.820495605469	2	13	6.1.1.6221.2	73.5842	7592	73.034
1	170.14	170.14	37.4700009822845	31.2599986791611	27.3999989032745	sp|Q09666|AHNK_HUMAN	Neuroblast differentiation-associated protein AHNAK OS=Homo sapiens GN=AHNAK PE=1 SV=2			0	94.5200026035309	FSMPGFK			0.00397161999717355	812.39306640625	407.2038	812.389099121094	407.201812744141	2	8	1.1.1.6493.3	86.1871	3009	86.4839
1	170.14	170.14	37.4700009822845	31.2599986791611	27.3999989032745	sp|Q09666|AHNK_HUMAN	Neuroblast differentiation-associated protein AHNAK OS=Homo sapiens GN=AHNAK PE=1 SV=2			0	84.8100006580353	FSMPGFK			0.00428147008642554	812.393493652344	407.204	812.389099121094	407.201812744141	2	8	6.1.1.6445.2	85.9141	13083	86.3758
1	170.14	170.14	37.4700009822845	31.2599986791611	27.3999989032745	sp|Q09666|AHNK_HUMAN	Neuroblast differentiation-associated protein AHNAK OS=Homo sapiens GN=AHNAK PE=1 SV=2			0	54.7900021076202	FSMPGFK			0.00489181000739336	812.394104003906	407.2043	812.389099121094	407.201812744141	2	7	6.1.1.6462.2	86.927	13083	86.3758
1	170.14	170.14	37.4700009822845	31.2599986791611	27.3999989032745	sp|Q09666|AHNK_HUMAN	Neuroblast differentiation-associated protein AHNAK OS=Homo sapiens GN=AHNAK PE=1 SV=2			0	30.0599992275238	FSMPGFK	Oxidation(M)@3		0.0063057797960937	828.390258789063	415.2024	828.384033203125	415.199279785156	2	8	6.1.1.6450.2	86.239	1425	86.3134
1	170.14	170.14	37.4700009822845	31.2599986791611	27.3999989032745	sp|Q09666|AHNK_HUMAN	Neuroblast differentiation-associated protein AHNAK OS=Homo sapiens GN=AHNAK PE=1 SV=2			0	17.4799993634224	FSMPGFKGEGPDVDVNLPK	Methyl(D)@12	missed K-G@7	-0.000262838992057368	2047.00817871094	683.3433	2047.00842285156	683.343444824219	3	13	1.1.1.6676.3	98.4206	1017	98.4295
1	170.14	170.14	37.4700009822845	31.2599986791611	27.3999989032745	sp|Q09666|AHNK_HUMAN	Neuroblast differentiation-associated protein AHNAK OS=Homo sapiens GN=AHNAK PE=1 SV=2			0	8.80900025367737	FSMPGFKGEGPDVDVNLPK	Lys->Hydroxyallysine(K)@7	missed K-G@7	0.0567910000681877	2048.01293945313	683.6782	2047.9560546875	683.659301757813	3	11	1.1.1.6677.3	98.5205	965	98.4295
1	170.14	170.14	37.4700009822845	31.2599986791611	27.3999989032745	sp|Q09666|AHNK_HUMAN	Neuroblast differentiation-associated protein AHNAK OS=Homo sapiens GN=AHNAK PE=1 SV=2			0	0	FSMPGFKGEGPDVDVNLPK	Oxidation(M)@3	missed K-G@7	0.0237978994846344	2049.01147460938	684.0111	2048.98779296875	684.003173828125	3	8	1.1.1.6522.3	88.0386	1157	87.9043
1	170.14	170.14	37.4700009822845	31.2599986791611	27.3999989032745	sp|Q09666|AHNK_HUMAN	Neuroblast differentiation-associated protein AHNAK OS=Homo sapiens GN=AHNAK PE=1 SV=2			0	8.79399999976158	FSMPGFKGEGPEVDVNLPK	Deamidated(N)@16	missed K-G@7	0.020405400544405	2048.01293945313	683.6782	2047.99243164063	683.671447753906	3	9	1.1.1.6677.3	98.5205	965	98.4295
1	170.14	170.14	37.4700009822845	31.2599986791611	27.3999989032745	sp|Q09666|AHNK_HUMAN	Neuroblast differentiation-associated protein AHNAK OS=Homo sapiens GN=AHNAK PE=1 SV=2			0	0	GDLDASVPSMK			0.0160221997648478	1118.54382324219	560.2792	1118.52783203125	560.271179199219	2	4	2.1.1.7487.2	86.9132	453	86.9659
1	170.14	170.14	37.4700009822845	31.2599986791611	27.3999989032745	sp|Q09666|AHNK_HUMAN	Neuroblast differentiation-associated protein AHNAK OS=Homo sapiens GN=AHNAK PE=1 SV=2			0	99.0000009536743	GDRSPEPGQTWTR	Phospho(S)@4	missed R-S@3	0.00293438998050988	1565.66528320313	522.8957	1565.66235351563	522.894714355469	3	14	1.1.1.6178.2	65.1178	1232	65.088
1	170.14	170.14	37.4700009822845	31.2599986791611	27.3999989032745	sp|Q09666|AHNK_HUMAN	Neuroblast differentiation-associated protein AHNAK OS=Homo sapiens GN=AHNAK PE=1 SV=2			0	99.0000009536743	GDRSPEPGQTWTR	Phospho(S)@4	missed R-S@3	-0.0146851995959878	1565.6474609375	522.8898	1565.66235351563	522.894714355469	3	15	6.1.1.6058.3	63.8467	5497	64.1025
1	170.14	170.14	37.4700009822845	31.2599986791611	27.3999989032745	sp|Q09666|AHNK_HUMAN	Neuroblast differentiation-associated protein AHNAK OS=Homo sapiens GN=AHNAK PE=1 SV=2			0	99.0000009536743	GDRSPEPGQTWTR	Phospho(S)@4; Dioxidation(W)@11	missed R-S@3	-0.00529795000329614	1597.64697265625	533.5563	1597.65222167969	533.558044433594	3	13	1.1.1.6170.2	64.3963	878	64.3552
1	170.14	170.14	37.4700009822845	31.2599986791611	27.3999989032745	sp|Q09666|AHNK_HUMAN	Neuroblast differentiation-associated protein AHNAK OS=Homo sapiens GN=AHNAK PE=1 SV=2			0	99.0000009536743	GDRSPEPGQTWTR	Phospho(S)@4; Dioxidation(W)@11	missed R-S@3	-0.0122691001743078	1597.64025878906	533.554	1597.65222167969	533.558044433594	3	14	6.1.1.6060.3	64.0131	1458	64.1025
1	170.14	170.14	37.4700009822845	31.2599986791611	27.3999989032745	sp|Q09666|AHNK_HUMAN	Neuroblast differentiation-associated protein AHNAK OS=Homo sapiens GN=AHNAK PE=1 SV=2			0	99.0000009536743	GDRSPEPGQTWTR	Phospho(S)@4	missed R-S@3	0.00293438998050988	1565.66528320313	522.8957	1565.66235351563	522.894714355469	3	11	1.1.1.6180.2	65.2856	1232	65.088
1	170.14	170.14	37.4700009822845	31.2599986791611	27.3999989032745	sp|Q09666|AHNK_HUMAN	Neuroblast differentiation-associated protein AHNAK OS=Homo sapiens GN=AHNAK PE=1 SV=2			0	37.279999256134	GDRSPEPGQTWTR	Phospho(T)@10; Dioxidation(W)@11	missed R-S@3	-0.00329790008254349	1597.64892578125	799.8317	1597.65222167969	799.833374023438	2	11	6.1.1.6062.3	64.1922	683	64.1025
1	170.14	170.14	37.4700009822845	31.2599986791611	27.3999989032745	sp|Q09666|AHNK_HUMAN	Neuroblast differentiation-associated protein AHNAK OS=Homo sapiens GN=AHNAK PE=1 SV=2			0	0	GDVDVSAPK	Trimethyl(A)@7		0.0142657002434134	928.500854492188	465.2577	928.486572265625	465.250549316406	2	14	5.1.1.6338.3	72.3576	929	72.4292
1	170.14	170.14	37.4700009822845	31.2599986791611	27.3999989032745	sp|Q09666|AHNK_HUMAN	Neuroblast differentiation-associated protein AHNAK OS=Homo sapiens GN=AHNAK PE=1 SV=2			0	0	GDVDVSAPK	Trimethyl(A)@7		0.0104205003008246	928.4970703125	465.2558	928.486572265625	465.250549316406	2	12	5.1.1.6362.3	73.7861	521	73.7149
1	170.14	170.14	37.4700009822845	31.2599986791611	27.3999989032745	sp|Q09666|AHNK_HUMAN	Neuroblast differentiation-associated protein AHNAK OS=Homo sapiens GN=AHNAK PE=1 SV=2			0	0	GDVDVSLPE	Amidated@C-term	cleaved E-V@C-term	0.0506512001156807	928.500854492188	465.2577	928.4501953125	465.232360839844	2	14	5.1.1.6338.3	72.3576	929	72.4292
1	170.14	170.14	37.4700009822845	31.2599986791611	27.3999989032745	sp|Q09666|AHNK_HUMAN	Neuroblast differentiation-associated protein AHNAK OS=Homo sapiens GN=AHNAK PE=1 SV=2			0	99.0000009536743	GDVDVSLPK			0.0104205003008246	928.4970703125	465.2558	928.486572265625	465.250549316406	2	12	5.1.1.6362.3	73.7861	521	73.7149
1	170.14	170.14	37.4700009822845	31.2599986791611	27.3999989032745	sp|Q09666|AHNK_HUMAN	Neuroblast differentiation-associated protein AHNAK OS=Homo sapiens GN=AHNAK PE=1 SV=2			0	99.0000009536743	GEGPDVDVNLPK			-2.92492008209229	1235.68933105469	618.8519	1238.6142578125	620.314392089844	2	14	5.1.1.6458.3	78.8639	1653	78.9635
1	170.14	170.14	37.4700009822845	31.2599986791611	27.3999989032745	sp|Q09666|AHNK_HUMAN	Neuroblast differentiation-associated protein AHNAK OS=Homo sapiens GN=AHNAK PE=1 SV=2			0	16.0400003194809	GEGPDVDVNLPK	Methyl(D)@5		-0.00400586985051632	1252.62609863281	627.3203	1252.6298828125	627.322265625	2	16	5.1.1.6468.2	79.3657	2971	79.6296
1	170.14	170.14	37.4700009822845	31.2599986791611	27.3999989032745	sp|Q09666|AHNK_HUMAN	Neuroblast differentiation-associated protein AHNAK OS=Homo sapiens GN=AHNAK PE=1 SV=2			0	0	GEGPDVDVNLPK	Deamidated(N)@9		0.0222239997237921	1239.62072753906	620.8176	1239.59826660156	620.806396484375	2	7	5.1.1.6511.2	81.7218	822	81.6936
1	170.14	170.14	37.4700009822845	31.2599986791611	27.3999989032745	sp|Q09666|AHNK_HUMAN	Neuroblast differentiation-associated protein AHNAK OS=Homo sapiens GN=AHNAK PE=1 SV=2			0	0	GEGPDVDVNLPK	Methyl(E)@2; Methyl(D)@5		-0.0289791002869606	1266.61669921875	634.3156	1266.64562988281	634.330078125	2	14	6.1.1.6330.2	79.4751	851	79.4518
1	170.14	170.14	37.4700009822845	31.2599986791611	27.3999989032745	sp|Q09666|AHNK_HUMAN	Neuroblast differentiation-associated protein AHNAK OS=Homo sapiens GN=AHNAK PE=1 SV=2			0	2.31599994003773	GEGPDVDVSLPK	Methyl(S)@9		-0.00513907987624407	1225.61389160156	613.8142	1225.61901855469	613.816772460938	2	12	5.1.1.6498.3	81.0043	996	81.0131
1	170.14	170.14	37.4700009822845	31.2599986791611	27.3999989032745	sp|Q09666|AHNK_HUMAN	Neuroblast differentiation-associated protein AHNAK OS=Homo sapiens GN=AHNAK PE=1 SV=2			0	9.04600024223328	GEGPDVDVTLPK	Methyl(D)@5		-0.0141615001484752	1239.62072753906	620.8176	1239.63464355469	620.824645996094	2	11	5.1.1.6511.2	81.7218	822	81.6936
1	170.14	170.14	37.4700009822845	31.2599986791611	27.3999989032745	sp|Q09666|AHNK_HUMAN	Neuroblast differentiation-associated protein AHNAK OS=Homo sapiens GN=AHNAK PE=1 SV=2			0	0	GEGPEFDVNLSK			-0.0251637995243073	1290.58410644531	646.2993	1290.60925292969	646.311889648438	2	6	5.1.1.6201.3	62.7517	393	62.9559
1	170.14	170.14	37.4700009822845	31.2599986791611	27.3999989032745	sp|Q09666|AHNK_HUMAN	Neuroblast differentiation-associated protein AHNAK OS=Homo sapiens GN=AHNAK PE=1 SV=2			0	0	GEGPEFDVNLSK			0.0615064017474651	1290.6708984375	646.3427	1290.60925292969	646.311889648438	2	5	5.1.1.6674.2	91.0286	1168	91.0683
1	170.14	170.14	37.4700009822845	31.2599986791611	27.3999989032745	sp|Q09666|AHNK_HUMAN	Neuroblast differentiation-associated protein AHNAK OS=Homo sapiens GN=AHNAK PE=1 SV=2			0	22.9000002145767	GEGPEVDVNLPK	Methyl(E)@2		-0.0289791002869606	1266.61669921875	634.3156	1266.64562988281	634.330078125	2	14	6.1.1.6330.2	79.4751	851	79.4518
1	170.14	170.14	37.4700009822845	31.2599986791611	27.3999989032745	sp|Q09666|AHNK_HUMAN	Neuroblast differentiation-associated protein AHNAK OS=Homo sapiens GN=AHNAK PE=1 SV=2			0	15.8800005912781	GEGPEVDVNLPK	Methyl(E)@2		-0.0140043999999762	1266.63171386719	634.3231	1266.64562988281	634.330078125	2	14	5.1.1.6492.2	80.6592	1165	80.5187
1	170.14	170.14	37.4700009822845	31.2599986791611	27.3999989032745	sp|Q09666|AHNK_HUMAN	Neuroblast differentiation-associated protein AHNAK OS=Homo sapiens GN=AHNAK PE=1 SV=2			0	0	GEGPEVDVNLPK	Oxidation(D)@7; Oxidation(N)@9		-0.0195087995380163	1284.60021972656	643.3074	1284.61975097656	643.317138671875	2	13	5.1.1.6489.2	80.4913	1374	80.4709
1	170.14	170.14	37.4700009822845	31.2599986791611	27.3999989032745	sp|Q09666|AHNK_HUMAN	Neuroblast differentiation-associated protein AHNAK OS=Homo sapiens GN=AHNAK PE=1 SV=2			0	0	GEYDVTMPK	Phospho(T)@6		0.0455252006649971	1118.48107910156	560.2478	1118.435546875	560.225036621094	2	4	2.1.1.7348.2	74.4259	605	74.6666
1	170.14	170.14	37.4700009822845	31.2599986791611	27.3999989032745	sp|Q09666|AHNK_HUMAN	Neuroblast differentiation-associated protein AHNAK OS=Homo sapiens GN=AHNAK PE=1 SV=2			0	1.05400001630187	GEYDVTVPK	Dioxidation(P)@8		-0.00205806992016733	1038.48486328125	520.2497	1038.48693847656	520.250732421875	2	11	5.1.1.6362.2	73.7423	666	73.7149
1	170.14	170.14	37.4700009822845	31.2599986791611	27.3999989032745	sp|Q09666|AHNK_HUMAN	Neuroblast differentiation-associated protein AHNAK OS=Homo sapiens GN=AHNAK PE=1 SV=2			0	99.0000009536743	GGVTGSPEASISGSK	Phospho(S)@6		0.012134900316596	1412.63061523438	707.3226	1412.61840820313	707.316528320313	2	19	3.1.1.6861.2	67.7155	2371	68.1751
1	170.14	170.14	37.4700009822845	31.2599986791611	27.3999989032745	sp|Q09666|AHNK_HUMAN	Neuroblast differentiation-associated protein AHNAK OS=Homo sapiens GN=AHNAK PE=1 SV=2			0	99.0000009536743	GGVTGSPEASISGSK	Phospho(S)@6		0.000907409004867077	1412.61950683594	707.317	1412.61840820313	707.316528320313	2	12	4.1.1.6542.3	67.7444	321	67.7534
1	170.14	170.14	37.4700009822845	31.2599986791611	27.3999989032745	sp|Q09666|AHNK_HUMAN	Neuroblast differentiation-associated protein AHNAK OS=Homo sapiens GN=AHNAK PE=1 SV=2			0	99.0000009536743	GGVTGSPEASISGSK	Phospho(S)@14		0.0243418999016285	1412.64282226563	707.3287	1412.61840820313	707.316528320313	2	14	2.1.1.7282.3	68.229	685	68.5288
1	170.14	170.14	37.4700009822845	31.2599986791611	27.3999989032745	sp|Q09666|AHNK_HUMAN	Neuroblast differentiation-associated protein AHNAK OS=Homo sapiens GN=AHNAK PE=1 SV=2			0	99.0000009536743	GGVTGSPEASISGSK	Phospho(S)@6		0.0251963995397091	1412.64367675781	707.3291	1412.61840820313	707.316528320313	2	15	2.1.1.7305.2	70.3019	5767	69.3578
1	170.14	170.14	37.4700009822845	31.2599986791611	27.3999989032745	sp|Q09666|AHNK_HUMAN	Neuroblast differentiation-associated protein AHNAK OS=Homo sapiens GN=AHNAK PE=1 SV=2			0	99.0000009536743	GGVTGSPEASISGSK	Delta:H(2)C(2)@N-term; Phospho(S)@6		0.0239505991339684	1438.65808105469	720.3363	1438.63415527344	720.324340820313	2	14	2.1.1.7317.3	71.5123	125	71.4238
1	170.14	170.14	37.4700009822845	31.2599986791611	27.3999989032745	sp|Q09666|AHNK_HUMAN	Neuroblast differentiation-associated protein AHNAK OS=Homo sapiens GN=AHNAK PE=1 SV=2			0	99.0000009536743	GGVTGSPEASISGSK	Phospho(S)@6		0.012134900316596	1412.63061523438	707.3226	1412.61840820313	707.316528320313	2	14	3.1.1.6873.3	68.794	2290	68.1751
1	170.14	170.14	37.4700009822845	31.2599986791611	27.3999989032745	sp|Q09666|AHNK_HUMAN	Neuroblast differentiation-associated protein AHNAK OS=Homo sapiens GN=AHNAK PE=1 SV=2			0	23.0700001120567	GGVTGSPEASISGSK	Phospho(S)@6; Oxidation(P)@7		-0.985342979431152	1427.62805175781	714.8213	1428.61340332031	715.31396484375	2	10	2.1.1.7295.3	69.446	135	69.2613
1	170.14	170.14	37.4700009822845	31.2599986791611	27.3999989032745	sp|Q09666|AHNK_HUMAN	Neuroblast differentiation-associated protein AHNAK OS=Homo sapiens GN=AHNAK PE=1 SV=2			0	0	GGVTGSPEASISGSK	Phospho(S)@12		0.218126997351646	1412.83654785156	471.9528	1412.61840820313	471.880096435547	3	5	5.1.1.7001.3	117.5255	362	117.4371
1	170.14	170.14	37.4700009822845	31.2599986791611	27.3999989032745	sp|Q09666|AHNK_HUMAN	Neuroblast differentiation-associated protein AHNAK OS=Homo sapiens GN=AHNAK PE=1 SV=2			0	0	GGVTGSPEASISGSK	Phospho(S)@12		0.214349001646042	1412.83264160156	471.9515	1412.61840820313	471.880096435547	3	6	6.1.1.6850.2	117.4184	416	117.4713
1	170.14	170.14	37.4700009822845	31.2599986791611	27.3999989032745	sp|Q09666|AHNK_HUMAN	Neuroblast differentiation-associated protein AHNAK OS=Homo sapiens GN=AHNAK PE=1 SV=2			0	99.0000009536743	GHYEVTGSDDETGK	Phospho(S)@8		-0.00774921011179686	1573.58569335938	787.8001	1573.59338378906	787.803955078125	2	16	1.1.1.6035.2	54.8446	364	54.8716
1	170.14	170.14	37.4700009822845	31.2599986791611	27.3999989032745	sp|Q09666|AHNK_HUMAN	Neuroblast differentiation-associated protein AHNAK OS=Homo sapiens GN=AHNAK PE=1 SV=2			0	99.0000009536743	GHYEVTGSDDETGK	Oxidation(Y)@3; Phospho(S)@8		-0.00669634994119406	1589.58166503906	795.7981	1589.58825683594	795.801391601563	2	18	1.1.1.6045.2	55.2427	296	55.2956
1	170.14	170.14	37.4700009822845	31.2599986791611	27.3999989032745	sp|Q09666|AHNK_HUMAN	Neuroblast differentiation-associated protein AHNAK OS=Homo sapiens GN=AHNAK PE=1 SV=2			0	99.0000009536743	GHYEVTGSDDETGK	Phospho(S)@8		-0.00713885994628072	1573.58630371094	787.8004	1573.59338378906	787.803955078125	2	20	1.1.1.6048.2	55.3669	4165	55.3759
1	170.14	170.14	37.4700009822845	31.2599986791611	27.3999989032745	sp|Q09666|AHNK_HUMAN	Neuroblast differentiation-associated protein AHNAK OS=Homo sapiens GN=AHNAK PE=1 SV=2			0	99.0000009536743	GHYEVTGSDDETGK	Phospho(S)@8		-0.00835954956710339	1573.58508300781	787.7998	1573.59338378906	787.803955078125	2	19	1.1.1.6058.2	55.5577	3148	55.5459
1	170.14	170.14	37.4700009822845	31.2599986791611	27.3999989032745	sp|Q09666|AHNK_HUMAN	Neuroblast differentiation-associated protein AHNAK OS=Homo sapiens GN=AHNAK PE=1 SV=2			0	99.0000009536743	GHYEVTGSDDETGK	Phospho(S)@8		-0.00835954956710339	1573.58508300781	787.7998	1573.59338378906	787.803955078125	2	24	1.1.1.6063.2	55.8428	3148	55.5459
1	170.14	170.14	37.4700009822845	31.2599986791611	27.3999989032745	sp|Q09666|AHNK_HUMAN	Neuroblast differentiation-associated protein AHNAK OS=Homo sapiens GN=AHNAK PE=1 SV=2			0	99.0000009536743	GHYEVTGSDDETGK	Phospho(S)@8		-0.00811540987342596	1573.58532714844	787.7999	1573.59338378906	787.803955078125	2	19	1.1.1.6084.2	56.9129	676	56.3654
1	170.14	170.14	37.4700009822845	31.2599986791611	27.3999989032745	sp|Q09666|AHNK_HUMAN	Neuroblast differentiation-associated protein AHNAK OS=Homo sapiens GN=AHNAK PE=1 SV=2			0	99.0000009536743	GHYEVTGSDDETGK	Phospho(S)@8		-0.0147070996463299	1573.57861328125	787.7966	1573.59338378906	787.803955078125	2	13	1.1.1.6094.2	57.6433	434	57.6961
1	170.14	170.14	37.4700009822845	31.2599986791611	27.3999989032745	sp|Q09666|AHNK_HUMAN	Neuroblast differentiation-associated protein AHNAK OS=Homo sapiens GN=AHNAK PE=1 SV=2			0	99.0000009536743	GHYEVTGSDDETGK	Phospho(S)@8		-0.00596489990130067	1573.58728027344	525.5364	1573.59338378906	525.538391113281	3	12	6.1.1.5907.2	54.8879	238	54.95
1	170.14	170.14	37.4700009822845	31.2599986791611	27.3999989032745	sp|Q09666|AHNK_HUMAN	Neuroblast differentiation-associated protein AHNAK OS=Homo sapiens GN=AHNAK PE=1 SV=2			0	99.0000009536743	GHYEVTGSDDETGK	Phospho(S)@8		-0.000471815990749747	1573.59313964844	525.5383	1573.59338378906	525.538391113281	3	12	6.1.1.5950.2	55.8961	87	55.7989
1	170.14	170.14	37.4700009822845	31.2599986791611	27.3999989032745	sp|Q09666|AHNK_HUMAN	Neuroblast differentiation-associated protein AHNAK OS=Homo sapiens GN=AHNAK PE=1 SV=2			0	99.0000009536743	GHYEVTGSDDETGK	Phospho(S)@8		-0.00152371998410672	1573.59191894531	787.8032	1573.59338378906	787.803955078125	2	11	1.1.1.6111.2	59.0985	177	59.1513
1	170.14	170.14	37.4700009822845	31.2599986791611	27.3999989032745	sp|Q09666|AHNK_HUMAN	Neuroblast differentiation-associated protein AHNAK OS=Homo sapiens GN=AHNAK PE=1 SV=2			0	99.0000009536743	GHYEVTGSDDETGK	Carbamyl@N-term; Phospho(S)@8		0.0248220004141331	1616.6240234375	809.3193	1616.59912109375	809.306884765625	2	12	3.1.1.6836.2	66.1666	94	65.9634
1	170.14	170.14	37.4700009822845	31.2599986791611	27.3999989032745	sp|Q09666|AHNK_HUMAN	Neuroblast differentiation-associated protein AHNAK OS=Homo sapiens GN=AHNAK PE=1 SV=2			0	99.0000009536743	GHYEVTGSDDETGK	Carbamyl@N-term; Phospho(S)@8		0.0248220004141331	1616.6240234375	809.3193	1616.59912109375	809.306884765625	2	14	3.1.1.6797.2	64.9328	134	64.9418
1	170.14	170.14	37.4700009822845	31.2599986791611	27.3999989032745	sp|Q09666|AHNK_HUMAN	Neuroblast differentiation-associated protein AHNAK OS=Homo sapiens GN=AHNAK PE=1 SV=2			0	97.7100014686584	GHYEVTGSDDETGK	Amino(Y)@3; Phospho(S)@8		-0.0260831993073225	1588.57824707031	795.2964	1588.60424804688	795.309387207031	2	11	1.1.1.6044.2	55.1894	302	55.2956
1	170.14	170.14	37.4700009822845	31.2599986791611	27.3999989032745	sp|Q09666|AHNK_HUMAN	Neuroblast differentiation-associated protein AHNAK OS=Homo sapiens GN=AHNAK PE=1 SV=2			0	66.0899996757507	GHYEVTGSDDETGK	Phospho(T)@6		-0.0271581001579762	1573.56628417969	787.7904	1573.59338378906	787.803955078125	2	10	1.1.1.6098.3	57.9879	518	57.9968
1	170.14	170.14	37.4700009822845	31.2599986791611	27.3999989032745	sp|Q09666|AHNK_HUMAN	Neuroblast differentiation-associated protein AHNAK OS=Homo sapiens GN=AHNAK PE=1 SV=2			0	50.2099990844727	GHYEVTGSDDETGK	Carbamyl@N-term; Phospho(S)@8		0.0310475993901491	1616.63024902344	809.3224	1616.59912109375	809.306884765625	2	9	2.1.1.7213.2	66.6366	67	66.5925
1	170.14	170.14	37.4700009822845	31.2599986791611	27.3999989032745	sp|Q09666|AHNK_HUMAN	Neuroblast differentiation-associated protein AHNAK OS=Homo sapiens GN=AHNAK PE=1 SV=2			0	0	GHYEVTGSDDETGK	Methyl(H)@2; Phospho(S)@8		-0.0404231995344162	1587.56848144531	530.1968	1587.60900878906	530.210266113281	3	6	1.1.1.6070.2	55.9504	48	55.9064
1	170.14	170.14	37.4700009822845	31.2599986791611	27.3999989032745	sp|Q09666|AHNK_HUMAN	Neuroblast differentiation-associated protein AHNAK OS=Homo sapiens GN=AHNAK PE=1 SV=2			0	0	GHYEVTGSDDETGK	Phospho(S)@8		0.0018270299769938	1573.59521484375	787.8049	1573.59338378906	787.803955078125	2	6	2.1.1.6970.2	63.0436	282	62.9724
1	170.14	170.14	37.4700009822845	31.2599986791611	27.3999989032745	sp|Q09666|AHNK_HUMAN	Neuroblast differentiation-associated protein AHNAK OS=Homo sapiens GN=AHNAK PE=1 SV=2			0	0	GHYEVTGSDDETGK	Phospho(T)@12		0.0706759989261627	1573.6640625	787.8393	1573.59338378906	787.803955078125	2	6	5.1.1.6666.3	90.5949	1343	90.6786
1	170.14	170.14	37.4700009822845	31.2599986791611	27.3999989032745	sp|Q09666|AHNK_HUMAN	Neuroblast differentiation-associated protein AHNAK OS=Homo sapiens GN=AHNAK PE=1 SV=2			0	0	GKGGVTGSPEASISGSK	Phospho(S)@12	missed K-G@2	0.00855966005474329	1597.74353027344	799.879	1597.73486328125	799.874694824219	2	6	1.1.1.6646.2	96.0942	650	95.9521
1	170.14	170.14	37.4700009822845	31.2599986791611	27.3999989032745	sp|Q09666|AHNK_HUMAN	Neuroblast differentiation-associated protein AHNAK OS=Homo sapiens GN=AHNAK PE=1 SV=2			0	0	GPEVDIEGPEGK			-0.0101129999384284	1225.57250976563	613.7935	1225.58264160156	613.798583984375	2	4	1.1.1.6405.3	80.5049	1110	80.5138
1	170.14	170.14	37.4700009822845	31.2599986791611	27.3999989032745	sp|Q09666|AHNK_HUMAN	Neuroblast differentiation-associated protein AHNAK OS=Homo sapiens GN=AHNAK PE=1 SV=2			0	0	GPGVDLPSVNLSMPK	Phospho(S)@12		-0.0797419026494026	1589.67272949219	795.8436	1589.75244140625	795.883483886719	2	8	3.1.1.6990.2	79.4853	2847	80.0047
1	170.14	170.14	37.4700009822845	31.2599986791611	27.3999989032745	sp|Q09666|AHNK_HUMAN	Neuroblast differentiation-associated protein AHNAK OS=Homo sapiens GN=AHNAK PE=1 SV=2			0	0	GPGVDLPSVNLSMPK	Phospho(S)@12		-0.0803522989153862	1589.67211914063	795.8433	1589.75244140625	795.883483886719	2	7	3.1.1.7001.2	80.5084	2398	79.9055
1	170.14	170.14	37.4700009822845	31.2599986791611	27.3999989032745	sp|Q09666|AHNK_HUMAN	Neuroblast differentiation-associated protein AHNAK OS=Homo sapiens GN=AHNAK PE=1 SV=2			0	0	GPKMKGNVDISAPK		missed K-M@3; missed K-G@5	0.0525486990809441	1440.82836914063	481.2834	1440.77587890625	481.265899658203	3	4	4.1.1.7188.2	123.0537	1307	123.3
1	170.14	170.14	37.4700009822845	31.2599986791611	27.3999989032745	sp|Q09666|AHNK_HUMAN	Neuroblast differentiation-associated protein AHNAK OS=Homo sapiens GN=AHNAK PE=1 SV=2			0	0	GPKMKGNVDISAPK		missed K-M@3; missed K-G@5	0.0555692985653877	1440.83129882813	481.2844	1440.77587890625	481.265899658203	3	3	5.1.1.6966.2	114.1552	438	114.577
1	170.14	170.14	37.4700009822845	31.2599986791611	27.3999989032745	sp|Q09666|AHNK_HUMAN	Neuroblast differentiation-associated protein AHNAK OS=Homo sapiens GN=AHNAK PE=1 SV=2			0	0	GPKMKGNVDISAPK		missed K-M@3; missed K-G@5	0.0735135972499847	1440.84936523438	481.2904	1440.77587890625	481.265899658203	3	3	5.1.1.7132.2	126.4831	127	126.439
1	170.14	170.14	37.4700009822845	31.2599986791611	27.3999989032745	sp|Q09666|AHNK_HUMAN	Neuroblast differentiation-associated protein AHNAK OS=Homo sapiens GN=AHNAK PE=1 SV=2			0	0	GPKVEAPSLDVHMDSPDINIEGPDVKIPKFK	Oxidation(P)@2; Phospho(S)@8; Oxidation(H)@12; Oxidation(M)@13	missed K-V@3; missed K-I@26; missed K-F@29	-0.205397993326187	3499.4892578125	875.8796	3499.69458007813	875.930908203125	4	12	2.1.1.8319.2	129.1899	406	129.1455
1	170.14	170.14	37.4700009822845	31.2599986791611	27.3999989032745	sp|Q09666|AHNK_HUMAN	Neuroblast differentiation-associated protein AHNAK OS=Homo sapiens GN=AHNAK PE=1 SV=2			0	0	GPKVKGEYDMTVPK	Phospho(T)@11	missed K-V@3; missed K-G@5	-0.0487743988633156	1627.71936035156	543.5804	1627.76806640625	543.596618652344	3	8	3.1.1.6894.3	70.6893	607	70.1428
1	170.14	170.14	37.4700009822845	31.2599986791611	27.3999989032745	sp|Q09666|AHNK_HUMAN	Neuroblast differentiation-associated protein AHNAK OS=Homo sapiens GN=AHNAK PE=1 SV=2			0	0	GPRISAPN		cleaved N-V@C-term; missed R-I@3	0.0528434999287128	810.487670898438	406.2511	810.434814453125	406.224670410156	2	4	3.1.1.7383.3	113.9202	183	113.8321
1	170.14	170.14	37.4700009822845	31.2599986791611	27.3999989032745	sp|Q09666|AHNK_HUMAN	Neuroblast differentiation-associated protein AHNAK OS=Homo sapiens GN=AHNAK PE=1 SV=2			0	0	GPRISAPN		cleaved N-V@C-term; missed R-I@3	0.0620598010718822	810.496887207031	406.2557	810.434814453125	406.224670410156	2	4	3.1.1.7900.2	130.7729	67	130.7818
1	170.14	170.14	37.4700009822845	31.2599986791611	27.3999989032745	sp|Q09666|AHNK_HUMAN	Neuroblast differentiation-associated protein AHNAK OS=Homo sapiens GN=AHNAK PE=1 SV=2			0	99.0000009536743	GPRISAPNVDFNLEGPK	Phospho(S)@5	missed R-I@3	0.00929948035627604	1889.91296386719	630.9783	1889.90368652344	630.975158691406	3	14	5.1.1.6734.2	94.8035	1635	94.189
1	170.14	170.14	37.4700009822845	31.2599986791611	27.3999989032745	sp|Q09666|AHNK_HUMAN	Neuroblast differentiation-associated protein AHNAK OS=Homo sapiens GN=AHNAK PE=1 SV=2			0	98.8399982452393	GPRISAPNVDFNLEGPK	Phospho(S)@5	missed R-I@3	0.0133814001455903	1889.9169921875	630.9796	1889.90368652344	630.975158691406	3	12	6.1.1.6572.3	93.7644	806	93.8254
1	170.14	170.14	37.4700009822845	31.2599986791611	27.3999989032745	sp|Q09666|AHNK_HUMAN	Neuroblast differentiation-associated protein AHNAK OS=Homo sapiens GN=AHNAK PE=1 SV=2			0	99.0000009536743	IDVDAPDIDIHGPDAK			0.00394914019852877	1689.82482910156	564.2822	1689.82092285156	564.280944824219	3	17	1.1.1.6466.3	84.5288	18412	84.8267
1	170.14	170.14	37.4700009822845	31.2599986791611	27.3999989032745	sp|Q09666|AHNK_HUMAN	Neuroblast differentiation-associated protein AHNAK OS=Homo sapiens GN=AHNAK PE=1 SV=2			0	99.0000009536743	IDVDAPDIDIHGPDAK			0.00413224007934332	1689.82507324219	564.2823	1689.82092285156	564.280944824219	3	13	1.1.1.6484.2	85.5095	17372	84.9526
1	170.14	170.14	37.4700009822845	31.2599986791611	27.3999989032745	sp|Q09666|AHNK_HUMAN	Neuroblast differentiation-associated protein AHNAK OS=Homo sapiens GN=AHNAK PE=1 SV=2			0	99.0000009536743	IDVDAPDIDIHGPDAK			-0.947452008724213	1688.87341308594	563.9651	1689.82092285156	564.280944824219	3	13	1.1.1.6492.3	86.1133	878	86.0574
1	170.14	170.14	37.4700009822845	31.2599986791611	27.3999989032745	sp|Q09666|AHNK_HUMAN	Neuroblast differentiation-associated protein AHNAK OS=Homo sapiens GN=AHNAK PE=1 SV=2			0	0	IEGEMQVPDVDIRGPK		missed R-G@13	0.0860909968614578	1781.98425292969	595.002	1781.89819335938	594.973327636719	3	5	1.1.1.6848.2	112.2967	350	112.4479
1	170.14	170.14	37.4700009822845	31.2599986791611	27.3999989032745	sp|Q09666|AHNK_HUMAN	Neuroblast differentiation-associated protein AHNAK OS=Homo sapiens GN=AHNAK PE=1 SV=2			0	0	IEGEMQVPDVDIRGPK		missed R-G@13	0.0864572003483772	1781.984375	595.0021	1781.89819335938	594.973327636719	3	4	1.1.1.6864.2	113.6935	351	113.648
1	170.14	170.14	37.4700009822845	31.2599986791611	27.3999989032745	sp|Q09666|AHNK_HUMAN	Neuroblast differentiation-associated protein AHNAK OS=Homo sapiens GN=AHNAK PE=1 SV=2			0	0	IEGEMQVPDVDIRGPK		missed R-G@13	0.0822459012269974	1781.98022460938	595.0007	1781.89819335938	594.973327636719	3	4	1.1.1.6886.2	115.6359	297	115.787
1	170.14	170.14	37.4700009822845	31.2599986791611	27.3999989032745	sp|Q09666|AHNK_HUMAN	Neuroblast differentiation-associated protein AHNAK OS=Homo sapiens GN=AHNAK PE=1 SV=2			0	0	IKGGADVSGGVSAPD	Phospho(S)@8	cleaved D-I@C-term; missed K-G@2	0.114582002162933	1408.73803710938	705.3763	1408.62353515625	705.319030761719	2	6	4.1.1.6440.2	61.6192	85	61.672
1	170.14	170.14	37.4700009822845	31.2599986791611	27.3999989032745	sp|Q09666|AHNK_HUMAN	Neuroblast differentiation-associated protein AHNAK OS=Homo sapiens GN=AHNAK PE=1 SV=2			0	99.0000009536743	ISAPNVDFNLEGPK	Phospho(S)@2		0.0118691995739937	1579.740234375	790.8774	1579.72839355469	790.871459960938	2	16	3.1.1.7223.2	100.3374	344	100.488
1	170.14	170.14	37.4700009822845	31.2599986791611	27.3999989032745	sp|Q09666|AHNK_HUMAN	Neuroblast differentiation-associated protein AHNAK OS=Homo sapiens GN=AHNAK PE=1 SV=2			0	99.0000009536743	ISAPNVDFNLEGPK			0.0084340600296855	1499.7705078125	750.8925	1499.76196289063	750.888305664063	2	17	4.1.1.6844.2	93.1957	1137	93.1547
1	170.14	170.14	37.4700009822845	31.2599986791611	27.3999989032745	sp|Q09666|AHNK_HUMAN	Neuroblast differentiation-associated protein AHNAK OS=Homo sapiens GN=AHNAK PE=1 SV=2			0	64.740002155304	ISMPDIDLNLK			-0.00143649999517947	1257.66247558594	629.8385	1257.66381835938	629.839233398438	2	10	5.1.1.6813.2	100.9755	861	101.1621
1	170.14	170.14	37.4700009822845	31.2599986791611	27.3999989032745	sp|Q09666|AHNK_HUMAN	Neuroblast differentiation-associated protein AHNAK OS=Homo sapiens GN=AHNAK PE=1 SV=2			0	0	ISMPDIDLNLK			0.00674223015084863	1257.67065429688	629.8426	1257.66381835938	629.839233398438	2	5	5.1.1.6762.2	96.8261	1204	96.8793
1	170.14	170.14	37.4700009822845	31.2599986791611	27.3999989032745	sp|Q09666|AHNK_HUMAN	Neuroblast differentiation-associated protein AHNAK OS=Homo sapiens GN=AHNAK PE=1 SV=2			0	99.0000009536743	ISMPDLDLNLK			-0.00107028998900205	1257.66284179688	629.8387	1257.66381835938	629.839233398438	2	11	5.1.1.6826.2	102.1165	507	101.903
1	170.14	170.14	37.4700009822845	31.2599986791611	27.3999989032745	sp|Q09666|AHNK_HUMAN	Neuroblast differentiation-associated protein AHNAK OS=Homo sapiens GN=AHNAK PE=1 SV=2			0	64.740002155304	ISMPDLDLNLK			-0.00143649999517947	1257.66247558594	629.8385	1257.66381835938	629.839233398438	2	10	5.1.1.6813.2	100.9755	861	101.1621
1	170.14	170.14	37.4700009822845	31.2599986791611	27.3999989032745	sp|Q09666|AHNK_HUMAN	Neuroblast differentiation-associated protein AHNAK OS=Homo sapiens GN=AHNAK PE=1 SV=2			0	0	ISMPDLDLNLK			0.00674223015084863	1257.67065429688	629.8426	1257.66381835938	629.839233398438	2	5	5.1.1.6762.2	96.8261	1204	96.8793
1	170.14	170.14	37.4700009822845	31.2599986791611	27.3999989032745	sp|Q09666|AHNK_HUMAN	Neuroblast differentiation-associated protein AHNAK OS=Homo sapiens GN=AHNAK PE=1 SV=2			0	19.4100007414818	ISMPEVDLNLK			-0.00143649999517947	1257.66247558594	629.8385	1257.66381835938	629.839233398438	2	9	5.1.1.6813.2	100.9755	861	101.1621
1	170.14	170.14	37.4700009822845	31.2599986791611	27.3999989032745	sp|Q09666|AHNK_HUMAN	Neuroblast differentiation-associated protein AHNAK OS=Homo sapiens GN=AHNAK PE=1 SV=2			0	0	ISMPEVDLNLK			0.00674223015084863	1257.67065429688	629.8426	1257.66381835938	629.839233398438	2	6	5.1.1.6762.2	96.8261	1204	96.8793
1	170.14	170.14	37.4700009822845	31.2599986791611	27.3999989032745	sp|Q09666|AHNK_HUMAN	Neuroblast differentiation-associated protein AHNAK OS=Homo sapiens GN=AHNAK PE=1 SV=2			0	99.0000009536743	ISMQDVDLSLGSPK	Oxidation(M)@3; Phospho(S)@12		0.0138210998848081	1584.72448730469	793.3695	1584.71069335938	793.362609863281	2	19	2.1.1.7511.2	89.0156	538	89.1661
1	170.14	170.14	37.4700009822845	31.2599986791611	27.3999989032745	sp|Q09666|AHNK_HUMAN	Neuroblast differentiation-associated protein AHNAK OS=Homo sapiens GN=AHNAK PE=1 SV=2			0	99.0000009536743	ISMQDVDLSLGSPK	Phospho(S)@12		0.0200883001089096	1568.73583984375	785.3752	1568.71569824219	785.365112304688	2	20	3.1.1.7236.2	101.3103	3132	100.8362
1	170.14	170.14	37.4700009822845	31.2599986791611	27.3999989032745	sp|Q09666|AHNK_HUMAN	Neuroblast differentiation-associated protein AHNAK OS=Homo sapiens GN=AHNAK PE=1 SV=2			0	65.3500020503998	ISMQDVDLSLGSPK			-0.977167010307312	1487.77221679688	744.8934	1488.74938964844	745.381958007813	2	16	4.1.1.6867.3	95.1258	2129	95.2075
1	170.14	170.14	37.4700009822845	31.2599986791611	27.3999989032745	sp|Q09666|AHNK_HUMAN	Neuroblast differentiation-associated protein AHNAK OS=Homo sapiens GN=AHNAK PE=1 SV=2			0	0	ISMQDVDLSLGSPK	Phospho(S)@2		0.00946815963834524	1568.72521972656	785.3699	1568.71569824219	785.365112304688	2	7	2.1.1.7544.2	91.9846	361	91.9396
1	170.14	170.14	37.4700009822845	31.2599986791611	27.3999989032745	sp|Q09666|AHNK_HUMAN	Neuroblast differentiation-associated protein AHNAK OS=Homo sapiens GN=AHNAK PE=1 SV=2			0	0	ISMQDVDLSLGSPKLKGDIKVSAPGVQGDVK	Phospho(S)@2; Phospho(S)@9; Phospho(S)@12; Phospho(S)@22	missed K-L@14; missed K-G@16; missed K-V@20	-0.123838998377323	3500.447265625	1167.823	3500.57177734375	1167.86450195313	3	7	2.1.1.7995.2	122.3609	137	122.3163
1	170.14	170.14	37.4700009822845	31.2599986791611	27.3999989032745	sp|Q09666|AHNK_HUMAN	Neuroblast differentiation-associated protein AHNAK OS=Homo sapiens GN=AHNAK PE=1 SV=2			0	0	ISMQDVDLSLGSPKLKGDIKVSAPGVQGDVK	Phospho(S)@2; Phospho(D)@5; Phospho(S)@9; Phospho(S)@12	missed K-L@14; missed K-G@16; missed K-V@20	-0.0739862024784088	3500.49780273438	876.1317	3500.57177734375	876.150207519531	4	7	3.1.1.10035.2	156.5357	100	156.4916
1	170.14	170.14	37.4700009822845	31.2599986791611	27.3999989032745	sp|Q09666|AHNK_HUMAN	Neuroblast differentiation-associated protein AHNAK OS=Homo sapiens GN=AHNAK PE=1 SV=2			0	99.0000009536743	ISMSEVDLNVAAPK	Phospho(S)@2; Oxidation(M)@3		0.0116654001176357	1568.72741699219	785.371	1568.71569824219	785.365112304688	2	18	2.1.1.7497.3	87.8168	368	87.8257
1	170.14	170.14	37.4700009822845	31.2599986791611	27.3999989032745	sp|Q09666|AHNK_HUMAN	Neuroblast differentiation-associated protein AHNAK OS=Homo sapiens GN=AHNAK PE=1 SV=2			0	99.0000009536743	ISMSEVDLNVAAPK			-1.0709400177002	1471.68371582031	736.8491	1472.75451660156	737.384521484375	2	18	4.1.1.6819.2	91.2491	2620	91.4205
1	170.14	170.14	37.4700009822845	31.2599986791611	27.3999989032745	sp|Q09666|AHNK_HUMAN	Neuroblast differentiation-associated protein AHNAK OS=Homo sapiens GN=AHNAK PE=1 SV=2			0	0	ISMSEVDLNVAAPK	Oxidation(M)@3; Phospho(S)@4		0.012886100448668	1568.72863769531	785.3716	1568.71569824219	785.365112304688	2	8	2.1.1.7631.3	99.5665	12	99.4779
1	170.14	170.14	37.4700009822845	31.2599986791611	27.3999989032745	sp|Q09666|AHNK_HUMAN	Neuroblast differentiation-associated protein AHNAK OS=Homo sapiens GN=AHNAK PE=1 SV=2			0	0	LEVPDMNIR			0.0182362999767065	1085.57202148438	543.7933	1085.55395507813	543.784240722656	2	7	5.1.1.6611.2	87.2848	1561	87.3271
1	170.14	170.14	37.4700009822845	31.2599986791611	27.3999989032745	sp|Q09666|AHNK_HUMAN	Neuroblast differentiation-associated protein AHNAK OS=Homo sapiens GN=AHNAK PE=1 SV=2			0	99.0000009536743	LKSEDGVEGDLGETQSR	Carbamyl@N-term; Phospho(S)@3	missed K-S@2	0.0237480998039246	1941.85546875	971.935	1941.83166503906	971.923095703125	2	20	2.1.1.7482.2	86.4688	527	86.4233
1	170.14	170.14	37.4700009822845	31.2599986791611	27.3999989032745	sp|Q09666|AHNK_HUMAN	Neuroblast differentiation-associated protein AHNAK OS=Homo sapiens GN=AHNAK PE=1 SV=2			0	99.0000009536743	LKSEDGVEGDLGETQSR	Phospho(S)@3	missed K-S@2	-0.0105986995622516	1898.81530761719	950.4149	1898.82592773438	950.420227050781	2	24	5.1.1.6313.3	71.0476	21471	71.3749
1	170.14	170.14	37.4700009822845	31.2599986791611	27.3999989032745	sp|Q09666|AHNK_HUMAN	Neuroblast differentiation-associated protein AHNAK OS=Homo sapiens GN=AHNAK PE=1 SV=2			0	99.0000009536743	LKSEDGVEGDLGETQSR	Phospho(S)@3	missed K-S@2	-0.00986631028354168	1898.81604003906	950.4153	1898.82592773438	950.420227050781	2	21	5.1.1.6322.3	71.4902	21041	71.3749
1	170.14	170.14	37.4700009822845	31.2599986791611	27.3999989032745	sp|Q09666|AHNK_HUMAN	Neuroblast differentiation-associated protein AHNAK OS=Homo sapiens GN=AHNAK PE=1 SV=2			0	99.0000009536743	LKSEDGVEGDLGETQSR	Phospho(S)@3	missed K-S@2	-0.00534883979707956	1898.8203125	633.9474	1898.82592773438	633.94921875	3	17	5.1.1.6334.2	72.0565	26681	71.5847
1	170.14	170.14	37.4700009822845	31.2599986791611	27.3999989032745	sp|Q09666|AHNK_HUMAN	Neuroblast differentiation-associated protein AHNAK OS=Homo sapiens GN=AHNAK PE=1 SV=2			0	99.0000009536743	LKSEDGVEGDLGETQSR	Phospho(S)@3	missed K-S@2	-0.0087426695972681	1898.81701660156	950.4158	1898.82592773438	950.420227050781	2	23	6.1.1.6173.3	70.7929	10658	71.1038
1	170.14	170.14	37.4700009822845	31.2599986791611	27.3999989032745	sp|Q09666|AHNK_HUMAN	Neuroblast differentiation-associated protein AHNAK OS=Homo sapiens GN=AHNAK PE=1 SV=2			0	99.0000009536743	LKSEDGVEGDLGETQSR	Phospho(S)@3	missed K-S@2	-0.006551010068506	1898.81945800781	633.9471	1898.82592773438	633.94921875	3	17	6.1.1.6189.2	71.7835	22716	71.1619
1	170.14	170.14	37.4700009822845	31.2599986791611	27.3999989032745	sp|Q09666|AHNK_HUMAN	Neuroblast differentiation-associated protein AHNAK OS=Homo sapiens GN=AHNAK PE=1 SV=2			0	97.2699999809265	LKSEDGVEGDLGETQSR	Phospho(S)@3; Oxidation(D)@10	missed K-S@2	0.0222190991044044	1914.84313964844	639.2883	1914.82080078125	639.280883789063	3	13	6.1.1.6179.2	71.1863	918	71.4618
1	170.14	170.14	37.4700009822845	31.2599986791611	27.3999989032745	sp|Q09666|AHNK_HUMAN	Neuroblast differentiation-associated protein AHNAK OS=Homo sapiens GN=AHNAK PE=1 SV=2			0	0	LKSEDGVEGDLGETQSR	Phospho(S)@3; Phospho(T)@14	missed K-S@2	0.0488663017749786	1978.84106445313	660.621	1978.79223632813	660.604675292969	3	7	6.1.1.6177.3	71.0949	1186	71.1619
1	170.14	170.14	37.4700009822845	31.2599986791611	27.3999989032745	sp|Q09666|AHNK_HUMAN	Neuroblast differentiation-associated protein AHNAK OS=Homo sapiens GN=AHNAK PE=1 SV=2			0	0	LPQFGISTPGSDLHVNAK	Phospho(S)@11		-0.046926598995924	1959.89868164063	654.3068	1959.94555664063	654.322448730469	3	5	1.1.1.6293.2	73.5892	1027	73.6331
1	170.14	170.14	37.4700009822845	31.2599986791611	27.3999989032745	sp|Q09666|AHNK_HUMAN	Neuroblast differentiation-associated protein AHNAK OS=Homo sapiens GN=AHNAK PE=1 SV=2			0	99.0000009536743	LPSGSGAASPTGSAVDIR	Phospho(S)@9		0.0205217991024256	1721.81909179688	861.9168	1721.79858398438	861.906555175781	2	25	2.1.1.7407.3	79.7865	12943	80.178
1	170.14	170.14	37.4700009822845	31.2599986791611	27.3999989032745	sp|Q09666|AHNK_HUMAN	Neuroblast differentiation-associated protein AHNAK OS=Homo sapiens GN=AHNAK PE=1 SV=2			0	99.0000009536743	LPSGSGAASPTGSAVDIR	Phospho(S)@9		0.0205217991024256	1721.81909179688	861.9168	1721.79858398438	861.906555175781	2	25	2.1.1.7419.2	80.8616	11997	80.178
1	170.14	170.14	37.4700009822845	31.2599986791611	27.3999989032745	sp|Q09666|AHNK_HUMAN	Neuroblast differentiation-associated protein AHNAK OS=Homo sapiens GN=AHNAK PE=1 SV=2			0	99.0000009536743	LPSGSGAASPTGSAVDIR	Phospho(S)@9		0.0041643800213933	1721.802734375	861.9086	1721.79858398438	861.906555175781	2	25	3.1.1.6986.2	79.1256	2396	79.2774
1	170.14	170.14	37.4700009822845	31.2599986791611	27.3999989032745	sp|Q09666|AHNK_HUMAN	Neuroblast differentiation-associated protein AHNAK OS=Homo sapiens GN=AHNAK PE=1 SV=2			0	99.0000009536743	LPSGSGAASPTGSAVDIR			-0.0105601996183395	1641.82165527344	821.9181	1641.83215332031	821.923400878906	2	23	4.1.1.6622.2	75.2287	560	75.2815
1	170.14	170.14	37.4700009822845	31.2599986791611	27.3999989032745	sp|Q09666|AHNK_HUMAN	Neuroblast differentiation-associated protein AHNAK OS=Homo sapiens GN=AHNAK PE=1 SV=2			0	0	LPSGSGAASPTGSAVDIR			-0.0596326999366283	1641.77270507813	821.8936	1641.83215332031	821.923400878906	2	6	4.1.1.6935.2	100.7755	932	100.8282
1	170.14	170.14	37.4700009822845	31.2599986791611	27.3999989032745	sp|Q09666|AHNK_HUMAN	Neuroblast differentiation-associated protein AHNAK OS=Homo sapiens GN=AHNAK PE=1 SV=2			0	0	LPSGSGAASPTGSAVDIRAGAISASGPELQGAGHSK	Phospho(S)@13; Phospho(S)@25; Phospho(S)@35	missed R-A@18	-0.0898561030626297	3500.447265625	1167.823	3500.53759765625	1167.85314941406	3	6	1.1.1.7878.2	160.2873	40	160.2341
1	170.14	170.14	37.4700009822845	31.2599986791611	27.3999989032745	sp|Q09666|AHNK_HUMAN	Neuroblast differentiation-associated protein AHNAK OS=Homo sapiens GN=AHNAK PE=1 SV=2			0	97.5099980831146	LQGSGVSLASKK	Phospho(S)@7; Phospho(K)@11	missed K-K@11	0.0145945996046066	1333.61901855469	667.8168	1333.60437011719	667.809448242188	2	11	3.1.1.6834.2	66.0606	305	65.83
1	170.14	170.14	37.4700009822845	31.2599986791611	27.3999989032745	sp|Q09666|AHNK_HUMAN	Neuroblast differentiation-associated protein AHNAK OS=Homo sapiens GN=AHNAK PE=1 SV=2			0	0	LQGSGVSLASKK	Deamidated(Q)@2; Phospho(S)@10	missed K-K@11	-0.0116355000063777	1254.61047363281	628.3125	1254.6220703125	628.318298339844	2	8	2.1.1.7485.2	86.7446	713	86.7974
1	170.14	170.14	37.4700009822845	31.2599986791611	27.3999989032745	sp|Q09666|AHNK_HUMAN	Neuroblast differentiation-associated protein AHNAK OS=Homo sapiens GN=AHNAK PE=1 SV=2			0	0	LQGSGVSLASKK	Phospho(S)@7; Phospho(K)@12	missed K-K@11	0.0258249994367361	1333.63024902344	667.8224	1333.60437011719	667.809448242188	2	6	3.1.1.6691.3	62.8734	78	62.8822
1	170.14	170.14	37.4700009822845	31.2599986791611	27.3999989032745	sp|Q09666|AHNK_HUMAN	Neuroblast differentiation-associated protein AHNAK OS=Homo sapiens GN=AHNAK PE=1 SV=2			0	0	LQGSGVSLASKK	Deamidated(Q)@2; Phospho(S)@4; Phospho(S)@10	missed K-K@11	0.090482696890831	1334.67883300781	668.3467	1334.58837890625	668.301452636719	2	7	4.1.1.6783.2	88.3753	533	88.3514
1	170.14	170.14	37.4700009822845	31.2599986791611	27.3999989032745	sp|Q09666|AHNK_HUMAN	Neuroblast differentiation-associated protein AHNAK OS=Homo sapiens GN=AHNAK PE=1 SV=2			0	0	LQVTMPGIK	Phospho(T)@4		0.0473892018198967	1065.57690429688	533.7957	1065.52941894531	533.77197265625	2	4	5.1.1.6454.3	78.7074	1087	78.7739
1	170.14	170.14	37.4700009822845	31.2599986791611	27.3999989032745	sp|Q09666|AHNK_HUMAN	Neuroblast differentiation-associated protein AHNAK OS=Homo sapiens GN=AHNAK PE=1 SV=2			0	0	MDAEVPDVNIEGPDAK	Carbamidomethyl@N-term		0.0066162901930511	1755.80529785156	878.9099	1755.79858398438	878.906555175781	2	14	4.1.1.6722.2	83.6126	1400	83.5911
1	170.14	170.14	37.4700009822845	31.2599986791611	27.3999989032745	sp|Q09666|AHNK_HUMAN	Neuroblast differentiation-associated protein AHNAK OS=Homo sapiens GN=AHNAK PE=1 SV=2			0	99.0000009536743	MDIDAPDVEVQGPDWHLK	Oxidation(M)@1		0.0552850998938084	2080.01245117188	694.3447	2079.95727539063	694.326354980469	3	17	1.1.1.6601.2	93.0336	872	93.0863
1	170.14	170.14	37.4700009822845	31.2599986791611	27.3999989032745	sp|Q09666|AHNK_HUMAN	Neuroblast differentiation-associated protein AHNAK OS=Homo sapiens GN=AHNAK PE=1 SV=2			0	0	MPDVDISVPK			0.0191021002829075	1099.57751464844	550.796	1099.55834960938	550.786437988281	2	6	5.1.1.6595.3	86.4024	716	86.4113
1	170.14	170.14	37.4700009822845	31.2599986791611	27.3999989032745	sp|Q09666|AHNK_HUMAN	Neuroblast differentiation-associated protein AHNAK OS=Homo sapiens GN=AHNAK PE=1 SV=2			0	50.4000008106232	MPEMNIK			-0.00439087999984622	861.404479980469	431.7095	861.408874511719	431.711700439453	2	8	1.1.1.6242.2	69.8331	627	69.8652
1	170.14	170.14	37.4700009822845	31.2599986791611	27.3999989032745	sp|Q09666|AHNK_HUMAN	Neuroblast differentiation-associated protein AHNAK OS=Homo sapiens GN=AHNAK PE=1 SV=2			0	99.0000009536743	MPFLSISSPK	Phospho(S)@8		0.0116096995770931	1185.56213378906	593.7883	1185.55053710938	593.782531738281	2	14	3.1.1.7236.3	101.3503	1720	101.652
1	170.14	170.14	37.4700009822845	31.2599986791611	27.3999989032745	sp|Q09666|AHNK_HUMAN	Neuroblast differentiation-associated protein AHNAK OS=Homo sapiens GN=AHNAK PE=1 SV=2			0	75.1399993896484	MPFLSISSPK	Phospho(S)@8		0.0122916996479034	1185.56286621094	593.7887	1185.55053710938	593.782531738281	2	11	4.1.1.6940.2	101.2247	341	101.2774
1	170.14	170.14	37.4700009822845	31.2599986791611	27.3999989032745	sp|Q09666|AHNK_HUMAN	Neuroblast differentiation-associated protein AHNAK OS=Homo sapiens GN=AHNAK PE=1 SV=2			0	56.3399970531464	MPFLSISSPK	Phospho(S)@8		0.0177132003009319	1185.56823730469	593.7914	1185.55053710938	593.782531738281	2	10	2.1.1.7664.2	102.2673	286	102.4176
1	170.14	170.14	37.4700009822845	31.2599986791611	27.3999989032745	sp|Q09666|AHNK_HUMAN	Neuroblast differentiation-associated protein AHNAK OS=Homo sapiens GN=AHNAK PE=1 SV=2			0	50.1699984073639	MPFLSISSPK	Oxidation(M)@1; Phospho(S)@8		0.016695000231266	1201.56213378906	601.7883	1201.54541015625	601.779968261719	2	10	3.1.1.7238.2	101.5015	420	101.652
1	170.14	170.14	37.4700009822845	31.2599986791611	27.3999989032745	sp|Q09666|AHNK_HUMAN	Neuroblast differentiation-associated protein AHNAK OS=Homo sapiens GN=AHNAK PE=1 SV=2			0	0	MPFLSISSPK	Phospho(S)@7		0.0117317000404	1185.56225585938	593.7884	1185.55053710938	593.782531738281	2	7	3.1.1.7247.3	102.4232	1720	101.652
1	170.14	170.14	37.4700009822845	31.2599986791611	27.3999989032745	sp|Q09666|AHNK_HUMAN	Neuroblast differentiation-associated protein AHNAK OS=Homo sapiens GN=AHNAK PE=1 SV=2			0	97.9399979114532	MPSLEISAPK	Phospho(S)@3		-0.933475017547607	1150.59631347656	576.3054	1151.52978515625	576.772155761719	2	12	2.1.1.7546.2	92.1143	626	91.6784
1	170.14	170.14	37.4700009822845	31.2599986791611	27.3999989032745	sp|Q09666|AHNK_HUMAN	Neuroblast differentiation-associated protein AHNAK OS=Homo sapiens GN=AHNAK PE=1 SV=2			0	0	MPSLEISAPK	Phospho(S)@7; Phospho(K)@10		0.0885976999998093	1231.58471679688	616.7996	1231.49609375	616.755310058594	2	7	2.1.1.7642.3	100.5417	60	100.5505
1	170.14	170.14	37.4700009822845	31.2599986791611	27.3999989032745	sp|Q09666|AHNK_HUMAN	Neuroblast differentiation-associated protein AHNAK OS=Homo sapiens GN=AHNAK PE=1 SV=2			0	99.0000009536743	SEDGVEGDLGETQSR	Phospho(S)@1		0.0224316008388996	1657.66931152344	829.8419	1657.64685058594	829.830688476563	2	23	2.1.1.7361.3	75.6894	5692	75.9652
1	170.14	170.14	37.4700009822845	31.2599986791611	27.3999989032745	sp|Q09666|AHNK_HUMAN	Neuroblast differentiation-associated protein AHNAK OS=Homo sapiens GN=AHNAK PE=1 SV=2			0	99.0000009536743	SEDGVEGDLGETQSR	Phospho(S)@1		0.0227978006005287	1657.66967773438	829.8421	1657.64685058594	829.830688476563	2	20	2.1.1.7373.3	76.7974	5475	75.9652
1	170.14	170.14	37.4700009822845	31.2599986791611	27.3999989032745	sp|Q09666|AHNK_HUMAN	Neuroblast differentiation-associated protein AHNAK OS=Homo sapiens GN=AHNAK PE=1 SV=2			0	99.0000009536743	SEDGVEGDLGETQSR	Phospho(S)@1		0.0180370006710291	1657.66491699219	829.8397	1657.64685058594	829.830688476563	2	24	3.1.1.6941.2	75.0606	609	75.1133
1	170.14	170.14	37.4700009822845	31.2599986791611	27.3999989032745	sp|Q09666|AHNK_HUMAN	Neuroblast differentiation-associated protein AHNAK OS=Homo sapiens GN=AHNAK PE=1 SV=2			0	0	SPQISMSDIDLNLK			-0.0468285009264946	1559.73962402344	520.9205	1559.78649902344	520.936096191406	3	6	5.1.1.6312.3	70.9915	793	71.0004
1	170.14	170.14	37.4700009822845	31.2599986791611	27.3999989032745	sp|Q09666|AHNK_HUMAN	Neuroblast differentiation-associated protein AHNAK OS=Homo sapiens GN=AHNAK PE=1 SV=2			0	0	SPQISMSDIDLNLK	Phospho(S)@5; Phospho(S)@7; Deamidated(N)@12		0.0220548994839191	1720.72521972656	861.3699	1720.703125	861.35888671875	2	7	6.1.1.6434.3	85.2541	875	85.1467
1	170.14	170.14	37.4700009822845	31.2599986791611	27.3999989032745	sp|Q09666|AHNK_HUMAN	Neuroblast differentiation-associated protein AHNAK OS=Homo sapiens GN=AHNAK PE=1 SV=2			0	0	SSGCDVNLPGVNVK	Carbamidomethyl(C)@4		-0.0049366201274097	1444.69311523438	723.3538	1444.69799804688	723.356262207031	2	15	5.1.1.6479.2	79.9335	763	79.8527
1	170.14	170.14	37.4700009822845	31.2599986791611	27.3999989032745	sp|Q09666|AHNK_HUMAN	Neuroblast differentiation-associated protein AHNAK OS=Homo sapiens GN=AHNAK PE=1 SV=2			0	0	SSGCDVNLPGVNVK	Carbamidomethyl(C)@4; Deamidated(N)@12		0.00488197011873126	1445.68713378906	723.8508	1445.68200683594	723.848327636719	2	6	6.1.1.6802.3	112.8755	315	112.8843
1	170.14	170.14	37.4700009822845	31.2599986791611	27.3999989032745	sp|Q09666|AHNK_HUMAN	Neuroblast differentiation-associated protein AHNAK OS=Homo sapiens GN=AHNAK PE=1 SV=2			0	99.0000009536743	SSKASLGSLEGEAEAEASSPK	Phospho(S)@5; Phospho(S)@8	missed K-A@3	0.045336801558733	2193.95336914063	732.3251	2193.90795898438	732.309936523438	3	19	4.1.1.6878.2	95.9776	754	95.8482
1	170.14	170.14	37.4700009822845	31.2599986791611	27.3999989032745	sp|Q09666|AHNK_HUMAN	Neuroblast differentiation-associated protein AHNAK OS=Homo sapiens GN=AHNAK PE=1 SV=2			0	99.0000009536743	SSKASLGSLEGEAEAEASSPK	Phospho(S)@5; Phospho(S)@8	missed K-A@3	0.0296743996441364	2193.93774414063	732.3198	2193.90795898438	732.309936523438	3	14	3.1.1.7188.2	97.2516	197	97.4021
1	170.14	170.14	37.4700009822845	31.2599986791611	27.3999989032745	sp|Q09666|AHNK_HUMAN	Neuroblast differentiation-associated protein AHNAK OS=Homo sapiens GN=AHNAK PE=1 SV=2			0	0	SSKASLGSLEGEAEAEASSPK	Phospho(S)@5; Phospho(S)@8	missed K-A@3	0.245555996894836	2194.15356445313	732.3918	2193.90795898438	732.309936523438	3	9	3.1.1.7210.2	99.1707	455	99.2236
1	170.14	170.14	37.4700009822845	31.2599986791611	27.3999989032745	sp|Q09666|AHNK_HUMAN	Neuroblast differentiation-associated protein AHNAK OS=Homo sapiens GN=AHNAK PE=1 SV=2			0	0	TPKISMPDVDLHVKGTK	Phospho(S)@5	missed K-I@3; missed K-G@14	-0.0312351994216442	1944.943359375	649.3217	1944.97436523438	649.332092285156	3	5	1.1.1.6327.2	75.5983	805	75.5054
1	170.14	170.14	37.4700009822845	31.2599986791611	27.3999989032745	sp|Q09666|AHNK_HUMAN	Neuroblast differentiation-associated protein AHNAK OS=Homo sapiens GN=AHNAK PE=1 SV=2			0	0	TPKISMPDVDLHVKGTK	Dehydrated(S)@5; Oxidation(M)@6	missed K-I@3; missed K-G@14	-0.0711437985301018	1862.92126464844	621.981	1862.99243164063	622.004760742188	3	9	1.1.1.6471.2	84.81	1806	84.8732
1	170.14	170.14	37.4700009822845	31.2599986791611	27.3999989032745	sp|Q09666|AHNK_HUMAN	Neuroblast differentiation-associated protein AHNAK OS=Homo sapiens GN=AHNAK PE=1 SV=2			0	99.0000009536743	TVIRLPSGSGAASPTGSAVDIR	Phospho(S)@13	missed R-L@4	-0.00407696980983019	2191.095703125	731.3725	2191.09985351563	731.373901367188	3	21	5.1.1.6639.2	89.0557	1038	89.0826
1	170.14	170.14	37.4700009822845	31.2599986791611	27.3999989032745	sp|Q09666|AHNK_HUMAN	Neuroblast differentiation-associated protein AHNAK OS=Homo sapiens GN=AHNAK PE=1 SV=2			0	99.0000009536743	TVIRLPSGSGAASPTGSAVDIR	Phospho(S)@7; Phospho(S)@13	missed R-L@4	0.0332451984286308	2271.09936523438	758.0404	2271.06616210938	758.029296875	3	17	3.1.1.7162.2	95.0132	452	94.968
1	170.14	170.14	37.4700009822845	31.2599986791611	27.3999989032745	sp|Q09666|AHNK_HUMAN	Neuroblast differentiation-associated protein AHNAK OS=Homo sapiens GN=AHNAK PE=1 SV=2			0	99.0000009536743	TVIRLPSGSGAASPTGSAVDIR	Phospho(T)@1; Phospho(S)@13	missed R-L@4	0.0332451984286308	2271.09936523438	758.0404	2271.06616210938	758.029296875	3	17	3.1.1.7164.3	95.2531	452	94.968
1	170.14	170.14	37.4700009822845	31.2599986791611	27.3999989032745	sp|Q09666|AHNK_HUMAN	Neuroblast differentiation-associated protein AHNAK OS=Homo sapiens GN=AHNAK PE=1 SV=2			0	0	VDIDAPDVSIEGPDAK	Phospho(S)@9		0.0735403001308441	1719.833984375	574.2853	1719.76037597656	574.2607421875	3	6	1.1.1.6479.2	85.2019	10864	85.5472
1	170.14	170.14	37.4700009822845	31.2599986791611	27.3999989032745	sp|Q09666|AHNK_HUMAN	Neuroblast differentiation-associated protein AHNAK OS=Homo sapiens GN=AHNAK PE=1 SV=2			0	99.0000009536743	VDIDTPDIDIHGPEGK	Phospho(T)@5		0.00903660990297794	1799.80676269531	600.9429	1799.7978515625	600.939880371094	3	17	5.1.1.6599.2	86.6058	1896	86.7567
1	170.14	170.14	37.4700009822845	31.2599986791611	27.3999989032745	sp|Q09666|AHNK_HUMAN	Neuroblast differentiation-associated protein AHNAK OS=Homo sapiens GN=AHNAK PE=1 SV=2			0	99.0000009536743	VDIDTPDIDIHGPEGK	Dehydrated(D)@2		0.0357986986637115	1701.85656738281	568.2928	1701.82092285156	568.280944824219	3	14	1.1.1.6537.2	88.9569	5343	89.2441
1	170.14	170.14	37.4700009822845	31.2599986791611	27.3999989032745	sp|Q09666|AHNK_HUMAN	Neuroblast differentiation-associated protein AHNAK OS=Homo sapiens GN=AHNAK PE=1 SV=2			0	98.6000001430511	VDIDTPDIDIHGPEGK			0.00388740003108978	1719.83569335938	574.2858	1719.83154296875	574.284484863281	3	11	1.1.1.6495.3	86.2997	10864	85.5472
1	170.14	170.14	37.4700009822845	31.2599986791611	27.3999989032745	sp|Q09666|AHNK_HUMAN	Neuroblast differentiation-associated protein AHNAK OS=Homo sapiens GN=AHNAK PE=1 SV=2			0	99.0000009536743	VDIDVPDVDVQGPDWHLK			-0.98538202047348	2045.0205078125	682.6808	2046.005859375	683.009216308594	3	13	1.1.1.6727.3	102.2712	1107	102.027
1	170.14	170.14	37.4700009822845	31.2599986791611	27.3999989032745	sp|Q09666|AHNK_HUMAN	Neuroblast differentiation-associated protein AHNAK OS=Homo sapiens GN=AHNAK PE=1 SV=2			0	51.0399997234344	VDIDVPDVDVQGPDWHLK	Oxidation(P)@6; Dehydrated(D)@9		0.0574440993368626	2044.04772949219	682.3565	2043.99011230469	682.337341308594	3	15	1.1.1.6700.3	100.1931	2249	100.4256
1	170.14	170.14	37.4700009822845	31.2599986791611	27.3999989032745	sp|Q09666|AHNK_HUMAN	Neuroblast differentiation-associated protein AHNAK OS=Homo sapiens GN=AHNAK PE=1 SV=2			0	0	VDIDVPDVDVQGPDWHLK	Deamidated(Q)@11		0.0183640997856855	2047.00817871094	683.3433	2046.98986816406	683.337219238281	3	6	1.1.1.6676.3	98.4206	1017	98.4295
1	170.14	170.14	37.4700009822845	31.2599986791611	27.3999989032745	sp|Q09666|AHNK_HUMAN	Neuroblast differentiation-associated protein AHNAK OS=Homo sapiens GN=AHNAK PE=1 SV=2			0	99.0000009536743	VDIDVPDVGVQGPDWHLK	Dioxidation(W)@15	cleaved Q-V@N-term	0.00252602994441986	2019.99279785156	674.3382	2019.99011230469	674.337341308594	3	14	1.1.1.6666.2	97.6066	598	97.5593
1	170.14	170.14	37.4700009822845	31.2599986791611	27.3999989032745	sp|Q09666|AHNK_HUMAN	Neuroblast differentiation-associated protein AHNAK OS=Homo sapiens GN=AHNAK PE=1 SV=2			0	0	VDIDVPDVNLEAPEGK			0.164679005742073	1709.0166015625	428.2614	1708.85192871094	428.220275878906	4	4	6.1.1.6867.2	119.032	398	119.374
1	170.14	170.14	37.4700009822845	31.2599986791611	27.3999989032745	sp|Q09666|AHNK_HUMAN	Neuroblast differentiation-associated protein AHNAK OS=Homo sapiens GN=AHNAK PE=1 SV=2			0	0	VDIDVPDVNLEAPEGKLK	Cation:K(E)@14	missed K-L@16	0.0191041007637978	1988.005859375	663.6759	1987.98681640625	663.669555664063	3	12	1.1.1.6699.2	100.1146	3047	100.3258
1	170.14	170.14	37.4700009822845	31.2599986791611	27.3999989032745	sp|Q09666|AHNK_HUMAN	Neuroblast differentiation-associated protein AHNAK OS=Homo sapiens GN=AHNAK PE=1 SV=2			0	99.0000009536743	VDIDVPDVNVQGPDWHLK			-0.97418999671936	2044.04772949219	682.3565	2045.02185058594	682.681213378906	3	15	1.1.1.6700.3	100.1931	2249	100.4256
1	170.14	170.14	37.4700009822845	31.2599986791611	27.3999989032745	sp|Q09666|AHNK_HUMAN	Neuroblast differentiation-associated protein AHNAK OS=Homo sapiens GN=AHNAK PE=1 SV=2			0	93.9999997615814	VDIDVPDVNVQGPDWHLK	Deamidated(N)@9		0.0112453997135162	2046.01684570313	683.0129	2046.005859375	683.009216308594	3	17	1.1.1.6714.2	101.2301	2835	101.4078
1	170.14	170.14	37.4700009822845	31.2599986791611	27.3999989032745	sp|Q09666|AHNK_HUMAN	Neuroblast differentiation-associated protein AHNAK OS=Homo sapiens GN=AHNAK PE=1 SV=2			0	0	VDIDVPDVNVQGPDWHLK			-0.00136632996145636	2045.0205078125	682.6808	2045.02185058594	682.681213378906	3	9	1.1.1.6727.3	102.2712	1107	102.027
1	170.14	170.14	37.4700009822845	31.2599986791611	27.3999989032745	sp|Q09666|AHNK_HUMAN	Neuroblast differentiation-associated protein AHNAK OS=Homo sapiens GN=AHNAK PE=1 SV=2			0	0	VDIEGPDVNIEGPEGK	Deamidated(N)@9		0.0433660000562668	1667.83251953125	834.9235	1667.7890625	834.901794433594	2	9	4.1.1.6847.2	93.4728	1900	93.6368
1	170.14	170.14	37.4700009822845	31.2599986791611	27.3999989032745	sp|Q09666|AHNK_HUMAN	Neuroblast differentiation-associated protein AHNAK OS=Homo sapiens GN=AHNAK PE=1 SV=2			0	99.0000009536743	VDINAPDVDVQGPDWHLK			-3.96303009986877	2013.02746582031	672.0164	2016.99047851563	673.337463378906	3	15	1.1.1.6631.3	94.9571	1810	95.2013
1	170.14	170.14	37.4700009822845	31.2599986791611	27.3999989032745	sp|Q09666|AHNK_HUMAN	Neuroblast differentiation-associated protein AHNAK OS=Homo sapiens GN=AHNAK PE=1 SV=2			0	99.0000009536743	VDINAPDVDVQGPDWHLK			0.00516870990395546	2016.99572753906	673.3392	2016.99047851563	673.337463378906	3	12	1.1.1.6624.2	94.5114	9802	94.7244
1	170.14	170.14	37.4700009822845	31.2599986791611	27.3999989032745	sp|Q09666|AHNK_HUMAN	Neuroblast differentiation-associated protein AHNAK OS=Homo sapiens GN=AHNAK PE=1 SV=2			0	0	VDINAPDVDVQGPDWHLK			0.0079152500256896	2016.99841308594	673.3401	2016.99047851563	673.337463378906	3	8	1.1.1.6661.3	97.2161	444	97.0591
1	170.14	170.14	37.4700009822845	31.2599986791611	27.3999989032745	sp|Q09666|AHNK_HUMAN	Neuroblast differentiation-associated protein AHNAK OS=Homo sapiens GN=AHNAK PE=1 SV=2			0	95.4699993133545	VDINAPDVEVQGK			-0.00128822005353868	1382.70288085938	692.3587	1382.7041015625	692.359375	2	11	4.1.1.6656.2	78.3247	981	77.8873
1	170.14	170.14	37.4700009822845	31.2599986791611	27.3999989032745	sp|Q09666|AHNK_HUMAN	Neuroblast differentiation-associated protein AHNAK OS=Homo sapiens GN=AHNAK PE=1 SV=2			0	0	VDINAPDVEVQGKVK		missed K-V@13	-0.0460096001625061	1609.82153320313	805.918	1609.86755371094	805.941040039063	2	11	4.1.1.6832.2	92.2383	1122	92.3895
1	170.14	170.14	37.4700009822845	31.2599986791611	27.3999989032745	sp|Q09666|AHNK_HUMAN	Neuroblast differentiation-associated protein AHNAK OS=Homo sapiens GN=AHNAK PE=1 SV=2			0	76.4800012111664	VDINAPDVGVQGPDWHLK	Deamidated(N)@4		-0.00597336003556848	1959.96313476563	654.3283	1959.96899414063	654.330261230469	3	11	1.1.1.6629.2	94.8085	2409	94.966
1	170.14	170.14	37.4700009822845	31.2599986791611	27.3999989032745	sp|Q09666|AHNK_HUMAN	Neuroblast differentiation-associated protein AHNAK OS=Homo sapiens GN=AHNAK PE=1 SV=2			0	0	VDVDIPDVNIEGPDAK			-0.0677303969860077	1694.7685546875	565.9301	1694.83630371094	565.952697753906	3	4	5.1.1.6403.2	76.1597	6343	76.548
1	170.14	170.14	37.4700009822845	31.2599986791611	27.3999989032745	sp|Q09666|AHNK_HUMAN	Neuroblast differentiation-associated protein AHNAK OS=Homo sapiens GN=AHNAK PE=1 SV=2			0	53.2100021839142	VDVDVPDVNIEGPDAK	Methyl(D)@4		0.0021714901085943	1694.83850097656	848.4265	1694.83630371094	848.425415039063	2	18	4.1.1.6868.2	95.1548	1985	95.3716
1	170.14	170.14	37.4700009822845	31.2599986791611	27.3999989032745	sp|Q09666|AHNK_HUMAN	Neuroblast differentiation-associated protein AHNAK OS=Homo sapiens GN=AHNAK PE=1 SV=2			0	30.0999999046326	VDVEGPDVNIEGPEGK	Methyl(D)@2		0.000521950016263872	1666.80541992188	834.41	1666.80505371094	834.409790039063	2	25	4.1.1.6762.2	86.7579	1728	86.8792
1	170.14	170.14	37.4700009822845	31.2599986791611	27.3999989032745	sp|Q09666|AHNK_HUMAN	Neuroblast differentiation-associated protein AHNAK OS=Homo sapiens GN=AHNAK PE=1 SV=2			0	0	VDVEGPDVNIEGPEGK	Deamidated(N)@9		0.0396728999912739	1653.81311035156	827.9138	1653.77331542969	827.893981933594	2	12	4.1.1.6808.3	90.5602	985	90.5691
1	170.14	170.14	37.4700009822845	31.2599986791611	27.3999989032745	sp|Q09666|AHNK_HUMAN	Neuroblast differentiation-associated protein AHNAK OS=Homo sapiens GN=AHNAK PE=1 SV=2			0	0	VDVEGPDVNIEGPEGK			0.0180692002177238	1652.80749511719	827.411	1652.78930664063	827.401977539063	2	6	4.1.1.6909.3	98.5336	2054	98.7362
1	170.14	170.14	37.4700009822845	31.2599986791611	27.3999989032745	sp|Q09666|AHNK_HUMAN	Neuroblast differentiation-associated protein AHNAK OS=Homo sapiens GN=AHNAK PE=1 SV=2			0	0	VGGSGVNVNAKG	Phospho(S)@4	cleaved G-L@C-term; missed K-G@11	0.0185205992311239	1137.53649902344	569.7755	1137.51794433594	569.766235351563	2	9	2.1.1.7577.3	94.872	172	94.8091
1	170.14	170.14	37.4700009822845	31.2599986791611	27.3999989032745	sp|Q09666|AHNK_HUMAN	Neuroblast differentiation-associated protein AHNAK OS=Homo sapiens GN=AHNAK PE=1 SV=2			0	0	VGGSGVNVNAKG	Phospho(S)@4	cleaved G-L@C-term; missed K-G@11	0.00423834007233381	1137.52221679688	569.7684	1137.51794433594	569.766235351563	2	10	3.1.1.7154.3	94.2824	2590	94.4832
1	170.14	170.14	37.4700009822845	31.2599986791611	27.3999989032745	sp|Q09666|AHNK_HUMAN	Neuroblast differentiation-associated protein AHNAK OS=Homo sapiens GN=AHNAK PE=1 SV=2			0	99.0000009536743	VKTPEMIIQK	Phospho(T)@3	cleaved K-P@C-term; missed K-T@2	-0.0115424999967217	1265.63415527344	422.8853	1265.6455078125	422.889099121094	3	12	1.1.1.6259.2	71.031	1498	70.9872
1	170.14	170.14	37.4700009822845	31.2599986791611	27.3999989032745	sp|Q09666|AHNK_HUMAN	Neuroblast differentiation-associated protein AHNAK OS=Homo sapiens GN=AHNAK PE=1 SV=2			0	99.0000009536743	VKTPEMIIQK	Phospho(T)@3	cleaved K-P@C-term; missed K-T@2	-0.005632100161165	1265.63977050781	422.8872	1265.6455078125	422.889099121094	3	12	6.1.1.6169.3	70.5331	7007	70.8018
1	170.14	170.14	37.4700009822845	31.2599986791611	27.3999989032745	sp|Q09666|AHNK_HUMAN	Neuroblast differentiation-associated protein AHNAK OS=Homo sapiens GN=AHNAK PE=1 SV=2			0	98.5899984836578	VKTPEMIIQK	Phospho(T)@3	cleaved K-P@C-term; missed K-T@2	-0.00325177004560828	1265.64221191406	422.888	1265.6455078125	422.889099121094	3	11	6.1.1.6184.2	71.4948	7157	70.8018
1	170.14	170.14	37.4700009822845	31.2599986791611	27.3999989032745	sp|Q09666|AHNK_HUMAN	Neuroblast differentiation-associated protein AHNAK OS=Homo sapiens GN=AHNAK PE=1 SV=2			0	97.759997844696	VKTPEMIIQK	Phospho(T)@3	cleaved K-P@C-term; missed K-T@2	-0.005632100161165	1265.63977050781	422.8872	1265.6455078125	422.889099121094	3	11	6.1.1.6170.2	70.5595	7007	70.8018
1	170.14	170.14	37.4700009822845	31.2599986791611	27.3999989032745	sp|Q09666|AHNK_HUMAN	Neuroblast differentiation-associated protein AHNAK OS=Homo sapiens GN=AHNAK PE=1 SV=2			0	95.8599984645844	VKTPEMIIQK	Phospho(T)@3	cleaved K-P@C-term; missed K-T@2	-0.00590676022693515	1265.63940429688	422.8871	1265.6455078125	422.889099121094	3	11	6.1.1.6168.2	70.4754	7007	70.8018
1	170.14	170.14	37.4700009822845	31.2599986791611	27.3999989032745	sp|Q09666|AHNK_HUMAN	Neuroblast differentiation-associated protein AHNAK OS=Homo sapiens GN=AHNAK PE=1 SV=2			0	0	VSVGAPDLSLEASEGSIKLPK	Phospho(S)@2; Dehydrated(S)@13; Phospho(S)@16	missed K-L@18	0.0830651968717575	2238.1416015625	747.0545	2238.05859375	747.026794433594	3	9	6.1.1.6474.2	87.5778	904	87.623
2	43.81	43.81	35.4699999094009	13.740000128746	11.5199998021126	sp|Q9UQ35|SRRM2_HUMAN	Serine/arginine repetitive matrix protein 2 OS=Homo sapiens GN=SRRM2 PE=1 SV=2			2	99.0000009536743	AGMSSNQSISSPVLDAVPRTPSR	Phospho(S)@11; Phospho(T)@20	missed R-T@19	0.0172244999557734	2516.13037109375	839.7174	2516.11328125	839.711669921875	3	22	3.1.1.7137.2	92.7036	757	92.7565
2	43.81	43.81	35.4699999094009	13.740000128746	11.5199998021126	sp|Q9UQ35|SRRM2_HUMAN	Serine/arginine repetitive matrix protein 2 OS=Homo sapiens GN=SRRM2 PE=1 SV=2			2	99.0000009536743	ARSRTPPSAPSQSR	Phospho(S)@3; Phospho(T)@5	missed R-S@2; missed R-T@4	0.000321547995554283	1656.71374511719	553.2452	1656.71350097656	553.2451171875	3	9	1.1.1.5023.2	45.0831	308	45.092
2	43.81	43.81	35.4699999094009	13.740000128746	11.5199998021126	sp|Q9UQ35|SRRM2_HUMAN	Serine/arginine repetitive matrix protein 2 OS=Homo sapiens GN=SRRM2 PE=1 SV=2			2	99.0000009536743	CRSPGMLEPLGSSR	Carbamidomethyl(C)@1; Phospho(S)@3	missed R-S@2	-0.00068965001264587	1625.70483398438	542.9089	1625.70556640625	542.909118652344	3	14	6.1.1.6286.3	77.3217	1701	77.4202
2	43.81	43.81	35.4699999094009	13.740000128746	11.5199998021126	sp|Q9UQ35|SRRM2_HUMAN	Serine/arginine repetitive matrix protein 2 OS=Homo sapiens GN=SRRM2 PE=1 SV=2			2	99.0000009536743	DKFSPFPVQDRPESSLVFK	Phospho(S)@4	missed K-F@2	-0.00151850003749132	2302.10180664063	768.3746	2302.103515625	768.375122070313	3	13	1.1.1.6673.3	98.1369	1636	98.1458
2	43.81	43.81	35.4699999094009	13.740000128746	11.5199998021126	sp|Q9UQ35|SRRM2_HUMAN	Serine/arginine repetitive matrix protein 2 OS=Homo sapiens GN=SRRM2 PE=1 SV=2			2	99.0000009536743	ELSNSPLRENSFGSPLEFR	Phospho(S)@11	missed R-E@8	0.0148302996531129	2258.0517578125	753.6912	2258.03686523438	753.686218261719	3	15	6.1.1.6661.3	100.3511	1010	100.3599
2	43.81	43.81	35.4699999094009	13.740000128746	11.5199998021126	sp|Q9UQ35|SRRM2_HUMAN	Serine/arginine repetitive matrix protein 2 OS=Homo sapiens GN=SRRM2 PE=1 SV=2			2	99.0000009536743	GEFSASPMLK	Phospho(S)@6		0.0116683002561331	1145.49450683594	573.7545	1145.48278808594	573.748657226563	2	15	3.1.1.7075.2	87.2214	1785	87.5688
2	43.81	43.81	35.4699999094009	13.740000128746	11.5199998021126	sp|Q9UQ35|SRRM2_HUMAN	Serine/arginine repetitive matrix protein 2 OS=Homo sapiens GN=SRRM2 PE=1 SV=2			2	99.0000009536743	GEGDAPFSEPGTTSTQRPSSPETATK	Phospho(S)@19; Phospho(S)@20		0.0157817993313074	2794.15307617188	932.3916	2794.13720703125	932.386352539063	3	21	3.1.1.6987.2	79.2247	837	79.2774
2	43.81	43.81	35.4699999094009	13.740000128746	11.5199998021126	sp|Q9UQ35|SRRM2_HUMAN	Serine/arginine repetitive matrix protein 2 OS=Homo sapiens GN=SRRM2 PE=1 SV=2			2	99.0000009536743	HGGSPQPLATTPLSQEPVNPPSEASPTR	Phospho(S)@4; Phospho(S)@25		0.0259023997932673	3011.369140625	1004.797	3011.3427734375	1004.78820800781	3	22	3.1.1.7113.3	90.7709	435	90.7799
2	43.81	43.81	35.4699999094009	13.740000128746	11.5199998021126	sp|Q9UQ35|SRRM2_HUMAN	Serine/arginine repetitive matrix protein 2 OS=Homo sapiens GN=SRRM2 PE=1 SV=2			2	99.0000009536743	MAPALSGANLTSPR	Phospho(S)@12		0.00700466008856893	1464.68664550781	733.3506	1464.67956542969	733.347106933594	2	20	3.1.1.7044.2	84.3731	366	84.2296
2	43.81	43.81	35.4699999094009	13.740000128746	11.5199998021126	sp|Q9UQ35|SRRM2_HUMAN	Serine/arginine repetitive matrix protein 2 OS=Homo sapiens GN=SRRM2 PE=1 SV=2			2	99.0000009536743	PGPQALPKPASPK	Phospho(S)@11	cleaved K-P@N-term	0.00388900004327297	1366.70495605469	456.5756	1366.70104980469	456.574279785156	3	12	5.1.1.6210.2	63.4866	538	63.7231
2	43.81	43.81	35.4699999094009	13.740000128746	11.5199998021126	sp|Q9UQ35|SRRM2_HUMAN	Serine/arginine repetitive matrix protein 2 OS=Homo sapiens GN=SRRM2 PE=1 SV=2			2	99.0000009536743	SCFESSPDPELK	Carbamidomethyl(C)@2; Phospho(S)@6		0.0226658992469311	1474.59143066406	738.303	1474.56872558594	738.291625976563	2	16	4.1.1.6654.3	78.1722	463	78.0832
2	43.81	43.81	35.4699999094009	13.740000128746	11.5199998021126	sp|Q9UQ35|SRRM2_HUMAN	Serine/arginine repetitive matrix protein 2 OS=Homo sapiens GN=SRRM2 PE=1 SV=2			2	99.0000009536743	SGTPPRQGSITSPQANEQSVTPQR	Phospho(S)@1; Phospho(S)@12	missed R-Q@6	0.0144162997603416	2682.1943359375	895.0721	2682.17993164063	895.067260742188	3	15	3.1.1.6929.3	73.953	190	73.8643
2	43.81	43.81	35.4699999094009	13.740000128746	11.5199998021126	sp|Q9UQ35|SRRM2_HUMAN	Serine/arginine repetitive matrix protein 2 OS=Homo sapiens GN=SRRM2 PE=1 SV=2			2	99.0000009536743	SPGMLEPLGSSR	Phospho(S)@1		0.0266851000487804	1309.60046386719	655.8075	1309.57373046875	655.794128417969	2	14	2.1.1.7507.3	88.7126	352	88.7799
2	43.81	43.81	35.4699999094009	13.740000128746	11.5199998021126	sp|Q9UQ35|SRRM2_HUMAN	Serine/arginine repetitive matrix protein 2 OS=Homo sapiens GN=SRRM2 PE=1 SV=2			2	99.0000009536743	SRSPLAIR	Phospho(S)@1; Phospho(S)@3	missed R-S@2	-0.00179598003160208	1058.46569824219	530.2401	1058.46752929688	530.241027832031	2	10	4.1.1.6546.2	68.0739	535	68.3214
2	43.81	43.81	35.4699999094009	13.740000128746	11.5199998021126	sp|Q9UQ35|SRRM2_HUMAN	Serine/arginine repetitive matrix protein 2 OS=Homo sapiens GN=SRRM2 PE=1 SV=2			2	99.0000009536743	SRTPLISR	Phospho(S)@1; Phospho(T)@3	missed R-T@2	0.00201171007938683	1088.48010253906	545.2473	1088.47802734375	545.246337890625	2	10	4.1.1.6503.2	64.5986	133	64.5543
2	43.81	43.81	35.4699999094009	13.740000128746	11.5199998021126	sp|Q9UQ35|SRRM2_HUMAN	Serine/arginine repetitive matrix protein 2 OS=Homo sapiens GN=SRRM2 PE=1 SV=2			2	99.0000009536743	SSGHSSSELSPDAVEK	Phospho(S)@10		-0.00874708965420723	1695.69006347656	566.2373	1695.69885253906	566.240234375	3	11	6.1.1.6037.3	62.1944	303	62.2033
2	43.81	43.81	35.4699999094009	13.740000128746	11.5199998021126	sp|Q9UQ35|SRRM2_HUMAN	Serine/arginine repetitive matrix protein 2 OS=Homo sapiens GN=SRRM2 PE=1 SV=2			2	99.0000009536743	VSGRTSPPLLDR	Phospho(S)@6	missed R-T@4	-0.0090030999854207	1376.67224121094	459.898	1376.68127441406	459.901062011719	3	13	6.1.1.6113.2	67.6361	10013	68.0048
2	43.81	43.81	35.4699999094009	13.740000128746	11.5199998021126	sp|Q9UQ35|SRRM2_HUMAN	Serine/arginine repetitive matrix protein 2 OS=Homo sapiens GN=SRRM2 PE=1 SV=2			1.74472737312317	99.0000009536743	SRTPPVTR	Phospho(S)@1; Phospho(T)@3	missed R-T@2	0.0129998000338674	1072.45983886719	537.2372	1072.44677734375	537.230651855469	2	8	4.1.1.4889.2	44.419	229	44.437
2	43.81	43.81	35.4699999094009	13.740000128746	11.5199998021126	sp|Q9UQ35|SRRM2_HUMAN	Serine/arginine repetitive matrix protein 2 OS=Homo sapiens GN=SRRM2 PE=1 SV=2			1.25963723659515	97.7100014686584	SATRPSPSPER	Phospho(S)@6; Phospho(S)@8		0.0165868997573853	1343.54382324219	672.7792	1343.52722167969	672.770874023438	2	7	3.1.1.4992.2	45.0287	62	44.9848
2	43.81	43.81	35.4699999094009	13.740000128746	11.5199998021126	sp|Q9UQ35|SRRM2_HUMAN	Serine/arginine repetitive matrix protein 2 OS=Homo sapiens GN=SRRM2 PE=1 SV=2			1.13076829910278	92.8399980068207	TSPPLLDR	Phospho(S)@2		0.011510300450027	977.469848632813	489.7422	977.458312988281	489.736419677734	2	8	3.1.1.6930.3	74.0503	492	74.3513
2	43.81	43.81	35.4699999094009	13.740000128746	11.5199998021126	sp|Q9UQ35|SRRM2_HUMAN	Serine/arginine repetitive matrix protein 2 OS=Homo sapiens GN=SRRM2 PE=1 SV=2			1.09151518344879	96.5900003910065	AQTPPGPSLSGSKSPCPQEK	Phospho(T)@3; Phospho(S)@8; Carbamidomethyl(C)@16	missed K-S@13	0.00763216009363532	2211.93481445313	738.3189	2211.92724609375	738.316345214844	3	10	3.1.1.6876.2	69.043	2230	69.5767
2	43.81	43.81	35.4699999094009	13.740000128746	11.5199998021126	sp|Q9UQ35|SRRM2_HUMAN	Serine/arginine repetitive matrix protein 2 OS=Homo sapiens GN=SRRM2 PE=1 SV=2			1.02227628231049	90.719997882843	AQTPPGPSLSGSK	Phospho(T)@3		0.0212971996515989	1305.61791992188	653.8162	1305.59655761719	653.805603027344	2	9	2.1.1.7226.2	66.8414	74	66.7884
2	43.81	43.81	35.4699999094009	13.740000128746	11.5199998021126	sp|Q9UQ35|SRRM2_HUMAN	Serine/arginine repetitive matrix protein 2 OS=Homo sapiens GN=SRRM2 PE=1 SV=2			0.829738259315491	96.9200015068054	SGTPPRQGSITSPQANEQSVTPQRR	Phospho(S)@1; Phospho(S)@12; Phospho(S)@19	missed R-Q@6; missed R-R@24	0.0221091993153095	2918.26953125	973.7638	2918.24755859375	973.756408691406	3	12	3.1.1.6888.2	70.0991	500	70.0544
2	43.81	43.81	35.4699999094009	13.740000128746	11.5199998021126	sp|Q9UQ35|SRRM2_HUMAN	Serine/arginine repetitive matrix protein 2 OS=Homo sapiens GN=SRRM2 PE=1 SV=2			0.752026796340942	82.7700018882751	SPVPSAFSDQSR	Phospho(S)@1		0.0217592995613813	1356.59289550781	679.3037	1356.57116699219	679.292846679688	2	12	2.1.1.7370.3	76.5069	904	76.7089
2	43.81	43.81	35.4699999094009	13.740000128746	11.5199998021126	sp|Q9UQ35|SRRM2_HUMAN	Serine/arginine repetitive matrix protein 2 OS=Homo sapiens GN=SRRM2 PE=1 SV=2			0.688246190547943	90.5900001525879	THTTALAGRSPSPASGR	Phospho(S)@10; Phospho(S)@12	missed R-S@9	-0.00621988996863365	1825.78125	609.601	1825.78735351563	609.60302734375	3	8	1.1.1.6061.2	55.6727	363	55.5666
2	43.81	43.81	35.4699999094009	13.740000128746	11.5199998021126	sp|Q9UQ35|SRRM2_HUMAN	Serine/arginine repetitive matrix protein 2 OS=Homo sapiens GN=SRRM2 PE=1 SV=2			0.367542684078217	57.8100025653839	SSSPVTELASR	Phospho(S)@2		-0.0103310998529196	1212.52844238281	607.2715	1212.53869628906	607.276672363281	2	11	3.1.1.6938.3	74.8201	470	75.211
2	43.81	43.81	35.4699999094009	13.740000128746	11.5199998021126	sp|Q9UQ35|SRRM2_HUMAN	Serine/arginine repetitive matrix protein 2 OS=Homo sapiens GN=SRRM2 PE=1 SV=2			0.326058000326157	73.6199975013733	SRTPLLPR	Phospho(S)@1; Phospho(T)@3	missed R-T@2	0.0117833996191621	1098.51062011719	550.2626	1098.49877929688	550.256652832031	2	8	3.1.1.6933.2	74.2985	602	73.4748
2	43.81	43.81	35.4699999094009	13.740000128746	11.5199998021126	sp|Q9UQ35|SRRM2_HUMAN	Serine/arginine repetitive matrix protein 2 OS=Homo sapiens GN=SRRM2 PE=1 SV=2			0.285670220851898	69.9299991130829	SRTPPAIR	Phospho(S)@1; Phospho(T)@3	missed R-T@2	0.0157648995518684	1056.46765136719	529.2411	1056.45190429688	529.233215332031	2	9	3.1.1.6283.2	57.6471	406	57.5941
2	43.81	43.81	35.4699999094009	13.740000128746	11.5199998021126	sp|Q9UQ35|SRRM2_HUMAN	Serine/arginine repetitive matrix protein 2 OS=Homo sapiens GN=SRRM2 PE=1 SV=2			0.197226285934448	37.1899992227554	SLSYSPVER	Phospho(S)@5		0.0083710104227066	1116.49365234375	559.2541	1116.48522949219	559.249877929688	2	9	3.1.1.6935.2	74.4938	359	74.644
2	43.81	43.81	35.4699999094009	13.740000128746	11.5199998021126	sp|Q9UQ35|SRRM2_HUMAN	Serine/arginine repetitive matrix protein 2 OS=Homo sapiens GN=SRRM2 PE=1 SV=2			0.0649968460202217	14.300000667572	RVPSPTPAPK	Phospho(S)@4	missed R-V@1	-0.0238083004951477	1128.54553222656	565.28	1128.56921386719	565.291931152344	2	5	6.1.1.5279.2	47.9831	0	47.9391
2	43.81	43.81	35.4699999094009	13.740000128746	11.5199998021126	sp|Q9UQ35|SRRM2_HUMAN	Serine/arginine repetitive matrix protein 2 OS=Homo sapiens GN=SRRM2 PE=1 SV=2			0.0236500203609467	83.9900016784668	SAAAKTHTTALAGRSPSPASGR	Phospho(S)@15; Oxidation(P)@18	missed K-T@5; missed R-S@14	-0.00649636005982757	2190.0478515625	731.0232	2190.05419921875	731.025390625	3	12	1.1.1.6488.3	85.8209	1450	85.751
2	43.81	43.81	35.4699999094009	13.740000128746	11.5199998021126	sp|Q9UQ35|SRRM2_HUMAN	Serine/arginine repetitive matrix protein 2 OS=Homo sapiens GN=SRRM2 PE=1 SV=2			0.0199966300278902	10.4900002479553	NHSGSRTPPVALNSSR	Phospho(S)@3; Phospho(S)@5	missed R-T@6	-0.000272714998573065	1838.7822265625	613.9347	1838.78259277344	613.934814453125	3	8	1.1.1.6130.3	60.8267	414	60.8356
2	43.81	43.81	35.4699999094009	13.740000128746	11.5199998021126	sp|Q9UQ35|SRRM2_HUMAN	Serine/arginine repetitive matrix protein 2 OS=Homo sapiens GN=SRRM2 PE=1 SV=2			0.00261361571028829	50.8099973201752	QGSITSPQANEQSVTPQRR	Phospho(S)@3; Phospho(R)@18	missed R-R@18	0.0195765998214483	2242.99291992188	748.6716	2242.97338867188	748.6650390625	3	10	3.1.1.6863.3	67.9545	799	68.3607
2	43.81	43.81	35.4699999094009	13.740000128746	11.5199998021126	sp|Q9UQ35|SRRM2_HUMAN	Serine/arginine repetitive matrix protein 2 OS=Homo sapiens GN=SRRM2 PE=1 SV=2			0.00174066168256104	14.1800001263618	TRSPPAIR	Phospho(T)@1; Phospho(S)@3	cleaved L-T@N-term; missed R-S@2	0.00493698986247182	1056.45690917969	529.2357	1056.45190429688	529.233215332031	2	5	4.1.1.6081.2	56.4372	98	56.4642
2	43.81	43.81	35.4699999094009	13.740000128746	11.5199998021126	sp|Q9UQ35|SRRM2_HUMAN	Serine/arginine repetitive matrix protein 2 OS=Homo sapiens GN=SRRM2 PE=1 SV=2			0.000869458774104714	9.1839998960495	SQVPAPVPLMSLR	Deamidated(Q)@2; Phospho(S)@11	cleaved M-S@N-term	-0.0527989007532597	1474.67272949219	738.3436	1474.72546386719	738.370056152344	2	7	2.1.1.7065.2	64.2913	87	64.2383
2	43.81	43.81	35.4699999094009	13.740000128746	11.5199998021126	sp|Q9UQ35|SRRM2_HUMAN	Serine/arginine repetitive matrix protein 2 OS=Homo sapiens GN=SRRM2 PE=1 SV=2			0.000434511806815863	36.489999294281	HSCSGSSPPRVKSSTPPR	Phospho(S)@2; Carbamidomethyl(C)@3; Phospho(R)@10; Phospho(S)@13; Phospho(S)@14	missed R-V@10; missed K-S@12	0.189466997981071	2242.99291992188	748.6716	2242.80346679688	748.6083984375	3	10	3.1.1.6863.3	67.9545	799	68.3607
2	43.81	43.81	35.4699999094009	13.740000128746	11.5199998021126	sp|Q9UQ35|SRRM2_HUMAN	Serine/arginine repetitive matrix protein 2 OS=Homo sapiens GN=SRRM2 PE=1 SV=2			0.000434511806815863	13.6500000953674	SRTPPSAPSQSR	Phospho(S)@1; Phospho(R)@2	missed R-T@2	0.0277782008051872	1429.60302734375	715.8088	1429.5751953125	715.794860839844	2	6	3.1.1.5647.2	51.23	97	51.177
2	43.81	43.81	35.4699999094009	13.740000128746	11.5199998021126	sp|Q9UQ35|SRRM2_HUMAN	Serine/arginine repetitive matrix protein 2 OS=Homo sapiens GN=SRRM2 PE=1 SV=2			0	0	AQTPPGPSLSGSK	Phospho(T)@3		0.00260791997425258	1305.59924316406	653.8069	1305.59655761719	653.805603027344	2	6	4.1.1.6756.3	86.3219	488	86.3307
2	43.81	43.81	35.4699999094009	13.740000128746	11.5199998021126	sp|Q9UQ35|SRRM2_HUMAN	Serine/arginine repetitive matrix protein 2 OS=Homo sapiens GN=SRRM2 PE=1 SV=2			0	0	AQTPPGPSLSGSK	Phospho(S)@8		0.0499757006764412	1305.64672851563	653.8306	1305.59655761719	653.805603027344	2	6	5.1.1.6965.3	114.1018	192	113.9493
2	43.81	43.81	35.4699999094009	13.740000128746	11.5199998021126	sp|Q9UQ35|SRRM2_HUMAN	Serine/arginine repetitive matrix protein 2 OS=Homo sapiens GN=SRRM2 PE=1 SV=2			0	34.1300010681152	AQTPPGPSLSGSKSPCPQEK	Phospho(S)@14; Carbamidomethyl(C)@16	missed K-S@13	-0.00736954994499683	2131.95336914063	711.6584	2131.9609375	711.660949707031	3	7	4.1.1.6517.2	65.4428	331	65.4957
2	43.81	43.81	35.4699999094009	13.740000128746	11.5199998021126	sp|Q9UQ35|SRRM2_HUMAN	Serine/arginine repetitive matrix protein 2 OS=Homo sapiens GN=SRRM2 PE=1 SV=2			0	20.5400004982948	AQTPPGPSLSGSKSPCPQEK	Phospho(T)@3; Phospho(S)@14; Carbamidomethyl(C)@16	missed K-S@13	-0.00501960003748536	2211.92236328125	738.3147	2211.92724609375	738.316345214844	3	7	4.1.1.6556.3	69.0907	481	69.1969
2	43.81	43.81	35.4699999094009	13.740000128746	11.5199998021126	sp|Q9UQ35|SRRM2_HUMAN	Serine/arginine repetitive matrix protein 2 OS=Homo sapiens GN=SRRM2 PE=1 SV=2			0	99.0000009536743	ARSRTPPSAPSQSR	Phospho(S)@3; Phospho(T)@5	missed R-S@2; missed R-T@4	0.000138445000629872	1656.71350097656	553.2451	1656.71350097656	553.2451171875	3	8	1.1.1.4921.2	44.0829	100	44.03
2	43.81	43.81	35.4699999094009	13.740000128746	11.5199998021126	sp|Q9UQ35|SRRM2_HUMAN	Serine/arginine repetitive matrix protein 2 OS=Homo sapiens GN=SRRM2 PE=1 SV=2			0	95.8599984645844	ARSRTPPSAPSQSR	Phospho(S)@3; Phospho(T)@5	missed R-S@2; missed R-T@4	0.00178636994678527	1656.71533203125	553.2457	1656.71350097656	553.2451171875	3	7	1.1.1.5128.2	46.1102	133	46.0663
2	43.81	43.81	35.4699999094009	13.740000128746	11.5199998021126	sp|Q9UQ35|SRRM2_HUMAN	Serine/arginine repetitive matrix protein 2 OS=Homo sapiens GN=SRRM2 PE=1 SV=2			0	0	CRSPGMLEPLGSSR	Carbamidomethyl(C)@1	missed R-S@2	-0.0172020997852087	1545.72192382813	516.2479	1545.73913574219	516.253662109375	3	4	1.1.1.6277.3	72.425	769	72.5
2	43.81	43.81	35.4699999094009	13.740000128746	11.5199998021126	sp|Q9UQ35|SRRM2_HUMAN	Serine/arginine repetitive matrix protein 2 OS=Homo sapiens GN=SRRM2 PE=1 SV=2			0	0	DRGEFSASPMLKSGMSPEQSR	Phospho(S)@6	cleaved Q-D@N-term; missed R-G@2; missed K-S@12	0.031902801245451	2376.05590820313	793.0259	2376.02392578125	793.015258789063	3	7	1.1.1.6157.2	63.2158	406	63.2686
2	43.81	43.81	35.4699999094009	13.740000128746	11.5199998021126	sp|Q9UQ35|SRRM2_HUMAN	Serine/arginine repetitive matrix protein 2 OS=Homo sapiens GN=SRRM2 PE=1 SV=2			0	56.3499987125397	GEFSASPMLK	Phospho(S)@6		0.0184474997222424	1145.50122070313	573.7579	1145.48278808594	573.748657226563	2	9	4.1.1.6767.3	87.2291	261	87.1381
2	43.81	43.81	35.4699999094009	13.740000128746	11.5199998021126	sp|Q9UQ35|SRRM2_HUMAN	Serine/arginine repetitive matrix protein 2 OS=Homo sapiens GN=SRRM2 PE=1 SV=2			0	99.0000009536743	GEGDAPFSEPGTTSTQRPSSPETATK	Phospho(S)@20		-0.0145079996436834	2714.15649414063	905.7261	2714.1708984375	905.730895996094	3	16	4.1.1.6611.2	74.1993	3510	74.4474
2	43.81	43.81	35.4699999094009	13.740000128746	11.5199998021126	sp|Q9UQ35|SRRM2_HUMAN	Serine/arginine repetitive matrix protein 2 OS=Homo sapiens GN=SRRM2 PE=1 SV=2			0	0	GIGLPTPR	Phospho(T)@6	cleaved N-G@N-term	0.0473061017692089	889.489685058594	445.7521	889.442260742188	445.728424072266	2	6	6.1.1.6241.2	74.8181	1517	74.8967
2	43.81	43.81	35.4699999094009	13.740000128746	11.5199998021126	sp|Q9UQ35|SRRM2_HUMAN	Serine/arginine repetitive matrix protein 2 OS=Homo sapiens GN=SRRM2 PE=1 SV=2			0	0	GRRGERPDYKGEEELRR		missed R-R@2; missed R-G@3; missed K-G@10; missed R-R@16	0.0597520992159843	2102.1328125	701.7182	2102.07299804688	701.6982421875	3	5	1.1.1.6506.2	87.0171	10325	86.3086
2	43.81	43.81	35.4699999094009	13.740000128746	11.5199998021126	sp|Q9UQ35|SRRM2_HUMAN	Serine/arginine repetitive matrix protein 2 OS=Homo sapiens GN=SRRM2 PE=1 SV=2			0	0	GRRGERPDYKGEEELRR		missed R-R@2; missed R-G@3; missed K-G@10; missed R-R@16	0.0811750963330269	2102.15405273438	701.7253	2102.07299804688	701.6982421875	3	3	1.1.1.7051.3	131.0362	159	130.8573
2	43.81	43.81	35.4699999094009	13.740000128746	11.5199998021126	sp|Q9UQ35|SRRM2_HUMAN	Serine/arginine repetitive matrix protein 2 OS=Homo sapiens GN=SRRM2 PE=1 SV=2			0	0	GRRGERPDYKGEEELRR		missed R-R@2; missed R-G@3; missed K-G@10; missed R-R@16	0.0729354992508888	2102.14599609375	701.7226	2102.07299804688	701.6982421875	3	3	1.1.1.7127.3	136.945	135	136.8564
2	43.81	43.81	35.4699999094009	13.740000128746	11.5199998021126	sp|Q9UQ35|SRRM2_HUMAN	Serine/arginine repetitive matrix protein 2 OS=Homo sapiens GN=SRRM2 PE=1 SV=2			0	0	GRRGERPDYKGEEELRR		missed R-R@2; missed R-G@3; missed K-G@10; missed R-R@16	0.0762313008308411	2102.14916992188	701.7237	2102.07299804688	701.6982421875	3	6	1.1.1.7406.2	147.9051	133	147.9578
2	43.81	43.81	35.4699999094009	13.740000128746	11.5199998021126	sp|Q9UQ35|SRRM2_HUMAN	Serine/arginine repetitive matrix protein 2 OS=Homo sapiens GN=SRRM2 PE=1 SV=2			0	0	HASSSPESPK	Phospho(S)@3; Phospho(S)@8	cleaved K-P@C-term	0.157762005925179	1185.56823730469	593.7914	1185.41040039063	593.712524414063	2	7	2.1.1.7664.2	102.2673	286	102.4176
2	43.81	43.81	35.4699999094009	13.740000128746	11.5199998021126	sp|Q9UQ35|SRRM2_HUMAN	Serine/arginine repetitive matrix protein 2 OS=Homo sapiens GN=SRRM2 PE=1 SV=2			0	0	HASSSPESPK	Phospho(S)@3; Phospho(S)@8	cleaved K-P@C-term	0.151658996939659	1185.56213378906	593.7883	1185.41040039063	593.712524414063	2	7	3.1.1.7236.3	101.3503	1720	101.652
2	43.81	43.81	35.4699999094009	13.740000128746	11.5199998021126	sp|Q9UQ35|SRRM2_HUMAN	Serine/arginine repetitive matrix protein 2 OS=Homo sapiens GN=SRRM2 PE=1 SV=2			0	0	HASSSPESPK	Phospho(S)@8	cleaved K-P@C-term	0.208321005105972	1105.65246582031	553.8335	1105.44409179688	553.729309082031	2	9	3.1.1.7389.2	114.4592	606	114.512
2	43.81	43.81	35.4699999094009	13.740000128746	11.5199998021126	sp|Q9UQ35|SRRM2_HUMAN	Serine/arginine repetitive matrix protein 2 OS=Homo sapiens GN=SRRM2 PE=1 SV=2			0	0	KHRSPTPKSKR	Phospho(S)@4	missed K-H@1; missed R-S@3; missed K-S@8; missed K-R@10	-0.10690700262785	1400.63330078125	701.3239	1400.740234375	701.377380371094	2	6	3.1.1.6885.2	69.807	20751	70.2348
2	43.81	43.81	35.4699999094009	13.740000128746	11.5199998021126	sp|Q9UQ35|SRRM2_HUMAN	Serine/arginine repetitive matrix protein 2 OS=Homo sapiens GN=SRRM2 PE=1 SV=2			0	0	KHRSPTPKSKR	Phospho(S)@4	missed K-H@1; missed R-S@3; missed K-S@8; missed K-R@10	-0.110569000244141	1400.62963867188	701.3221	1400.740234375	701.377380371094	2	6	3.1.1.6941.3	75.1044	489	75.1133
2	43.81	43.81	35.4699999094009	13.740000128746	11.5199998021126	sp|Q9UQ35|SRRM2_HUMAN	Serine/arginine repetitive matrix protein 2 OS=Homo sapiens GN=SRRM2 PE=1 SV=2			0	0	KHRSPTPKSKR	Phospho(S)@4	missed K-H@1; missed R-S@3; missed K-S@8; missed K-R@10	-0.109591998159885	1400.63061523438	701.3226	1400.740234375	701.377380371094	2	5	3.1.1.6953.2	76.1399	458	76.0949
2	43.81	43.81	35.4699999094009	13.740000128746	11.5199998021126	sp|Q9UQ35|SRRM2_HUMAN	Serine/arginine repetitive matrix protein 2 OS=Homo sapiens GN=SRRM2 PE=1 SV=2			0	0	KHRSPTPKSKR	Phospho(S)@4	missed K-H@1; missed R-S@3; missed K-S@8; missed K-R@10	-0.111911997199059	1400.62829589844	701.3214	1400.740234375	701.377380371094	2	5	3.1.1.6965.2	77.2043	339	77.1594
2	43.81	43.81	35.4699999094009	13.740000128746	11.5199998021126	sp|Q9UQ35|SRRM2_HUMAN	Serine/arginine repetitive matrix protein 2 OS=Homo sapiens GN=SRRM2 PE=1 SV=2			0	0	KHRSPTPKSKR	Phospho(S)@4	missed K-H@1; missed R-S@3; missed K-S@8; missed K-R@10	-0.117160998284817	1400.623046875	701.3188	1400.740234375	701.377380371094	2	5	3.1.1.6980.3	78.6138	305	78.3606
2	43.81	43.81	35.4699999094009	13.740000128746	11.5199998021126	sp|Q9UQ35|SRRM2_HUMAN	Serine/arginine repetitive matrix protein 2 OS=Homo sapiens GN=SRRM2 PE=1 SV=2			0	0	KHRSPTPKSKR	Phospho(S)@4	missed K-H@1; missed R-S@3; missed K-S@8; missed K-R@10	-0.106784999370575	1400.63342285156	701.324	1400.740234375	701.377380371094	2	6	3.1.1.7022.2	82.3134	224	82.3661
2	43.81	43.81	35.4699999094009	13.740000128746	11.5199998021126	sp|Q9UQ35|SRRM2_HUMAN	Serine/arginine repetitive matrix protein 2 OS=Homo sapiens GN=SRRM2 PE=1 SV=2			0	0	KHRSPTPKSKR	Phospho(S)@4	missed K-H@1; missed R-S@3; missed K-S@8; missed K-R@10	-0.101779997348785	1400.63842773438	701.3265	1400.740234375	701.377380371094	2	6	3.1.1.7103.3	89.8158	158	89.8246
2	43.81	43.81	35.4699999094009	13.740000128746	11.5199998021126	sp|Q9UQ35|SRRM2_HUMAN	Serine/arginine repetitive matrix protein 2 OS=Homo sapiens GN=SRRM2 PE=1 SV=2			0	0	KHRSPTPKSKR	Phospho(S)@4	missed K-H@1; missed R-S@3; missed K-S@8; missed K-R@10	-0.0943337008357048	1400.64587402344	701.3302	1400.740234375	701.377380371094	2	7	3.1.1.7142.3	93.2376	280	93.6916
2	43.81	43.81	35.4699999094009	13.740000128746	11.5199998021126	sp|Q9UQ35|SRRM2_HUMAN	Serine/arginine repetitive matrix protein 2 OS=Homo sapiens GN=SRRM2 PE=1 SV=2			0	0	KHRSPTPKSKR	Phospho(S)@4	missed K-H@1; missed R-S@3; missed K-S@8; missed K-R@10	-0.100314997136593	1400.63989257813	701.3272	1400.740234375	701.377380371094	2	4	3.1.1.7266.3	103.7951	135	103.6091
2	43.81	43.81	35.4699999094009	13.740000128746	11.5199998021126	sp|Q9UQ35|SRRM2_HUMAN	Serine/arginine repetitive matrix protein 2 OS=Homo sapiens GN=SRRM2 PE=1 SV=2			0	0	KHRSPTPKSKR	Phospho(S)@4	missed K-H@1; missed R-S@3; missed K-S@8; missed K-R@10	-0.12423799932003	1400.61584472656	701.3152	1400.740234375	701.377380371094	2	6	5.1.1.6302.2	70.4487	7849	69.8716
2	43.81	43.81	35.4699999094009	13.740000128746	11.5199998021126	sp|Q9UQ35|SRRM2_HUMAN	Serine/arginine repetitive matrix protein 2 OS=Homo sapiens GN=SRRM2 PE=1 SV=2			0	0	KSKDKKRK	Phospho(S)@2	missed K-S@1; missed K-K@5; missed K-R@6; missed R-K@7	0.0075098997913301	1096.61950683594	549.317	1096.61181640625	549.313171386719	2	4	6.1.1.6798.3	112.5376	222	112.4481
2	43.81	43.81	35.4699999094009	13.740000128746	11.5199998021126	sp|Q9UQ35|SRRM2_HUMAN	Serine/arginine repetitive matrix protein 2 OS=Homo sapiens GN=SRRM2 PE=1 SV=2			0	0	LSLRRSLSGSSPCPK	Phospho(S)@6; Phospho(S)@8; Phospho(S)@11; Carbamidomethyl(C)@13	missed R-R@4; missed R-S@5	0.0724496021866798	1883.84912109375	628.957	1883.77673339844	628.932861328125	3	6	1.1.1.6144.2	62.0428	884	62.2907
2	43.81	43.81	35.4699999094009	13.740000128746	11.5199998021126	sp|Q9UQ35|SRRM2_HUMAN	Serine/arginine repetitive matrix protein 2 OS=Homo sapiens GN=SRRM2 PE=1 SV=2			0	0	LSLRRSLSGSSPCPK	Phospho(S)@6; Phospho(S)@8; Phospho(S)@11; Carbamidomethyl(C)@13	missed R-R@4; missed R-S@5	-0.00128720002248883	1883.77526855469	628.9324	1883.77673339844	628.932861328125	3	8	6.1.1.6029.2	61.396	2108	61.644
2	43.81	43.81	35.4699999094009	13.740000128746	11.5199998021126	sp|Q9UQ35|SRRM2_HUMAN	Serine/arginine repetitive matrix protein 2 OS=Homo sapiens GN=SRRM2 PE=1 SV=2			0	0	LSLRRSLSGSSPCPK	Phospho(S)@6; Phospho(S)@8; Phospho(S)@11; Carbamidomethyl(C)@13	missed R-R@4; missed R-S@5	-0.000920992984902114	1883.77600097656	628.9326	1883.77673339844	628.932861328125	3	7	6.1.1.6040.2	62.4439	1816	61.8126
2	43.81	43.81	35.4699999094009	13.740000128746	11.5199998021126	sp|Q9UQ35|SRRM2_HUMAN	Serine/arginine repetitive matrix protein 2 OS=Homo sapiens GN=SRRM2 PE=1 SV=2			0	0	MAPALSGANLTSPR	Oxidation(M)@1; Phospho(S)@6; Phospho(S)@12		-0.0700011029839516	1560.57092285156	521.1976	1560.64086914063	521.220886230469	3	7	1.1.1.6227.2	68.8178	1080	68.8495
2	43.81	43.81	35.4699999094009	13.740000128746	11.5199998021126	sp|Q9UQ35|SRRM2_HUMAN	Serine/arginine repetitive matrix protein 2 OS=Homo sapiens GN=SRRM2 PE=1 SV=2			0	0	MAPALSGANLTSPR			-0.0103478003293276	1384.703125	693.3588	1384.71325683594	693.363891601563	2	7	5.1.1.6608.2	87.1278	4987	87.3271
2	43.81	43.81	35.4699999094009	13.740000128746	11.5199998021126	sp|Q9UQ35|SRRM2_HUMAN	Serine/arginine repetitive matrix protein 2 OS=Homo sapiens GN=SRRM2 PE=1 SV=2			0	0	MSLRTAPAANLASR		cleaved L-M@N-term; missed R-T@4	0.0716679021716118	1457.84887695313	486.9569	1457.77722167969	486.933044433594	3	6	6.1.1.6913.2	123.2788	832	123.429
2	43.81	43.81	35.4699999094009	13.740000128746	11.5199998021126	sp|Q9UQ35|SRRM2_HUMAN	Serine/arginine repetitive matrix protein 2 OS=Homo sapiens GN=SRRM2 PE=1 SV=2			0	0	PAPAPGSHREISSSPTSKNRSHGR	Phospho(S)@14	cleaved K-P@N-term; missed R-E@9; missed K-N@18; missed R-S@20	-0.0812766999006271	2592.14965820313	865.0571	2592.23071289063	865.084167480469	3	6	4.1.1.6576.2	70.9106	258	70.8661
2	43.81	43.81	35.4699999094009	13.740000128746	11.5199998021126	sp|Q9UQ35|SRRM2_HUMAN	Serine/arginine repetitive matrix protein 2 OS=Homo sapiens GN=SRRM2 PE=1 SV=2			0	0	PAPAPGSHREISSSPTSKNRSHGR	Phospho(S)@7; Phospho(S)@17; Deamidated(R)@20	cleaved K-P@N-term; missed R-E@9; missed K-N@18; missed R-S@20	-0.0604037009179592	2673.12060546875	892.0475	2673.18090820313	892.067626953125	3	10	4.1.1.6608.3	73.9588	286	74.1544
2	43.81	43.81	35.4699999094009	13.740000128746	11.5199998021126	sp|Q9UQ35|SRRM2_HUMAN	Serine/arginine repetitive matrix protein 2 OS=Homo sapiens GN=SRRM2 PE=1 SV=2			0	0	PMRHRSSR	Phospho(S)@6; Phospho(S)@7	cleaved R-P@N-term; missed R-H@3; missed R-S@5	0.0993314012885094	1185.56213378906	593.7883	1185.46276855469	593.738647460938	2	6	3.1.1.7236.3	101.3503	1720	101.652
2	43.81	43.81	35.4699999094009	13.740000128746	11.5199998021126	sp|Q9UQ35|SRRM2_HUMAN	Serine/arginine repetitive matrix protein 2 OS=Homo sapiens GN=SRRM2 PE=1 SV=2			0	0	PMRHRSSR	Phospho(S)@7	cleaved R-P@N-term; missed R-H@3; missed R-S@5	0.110924996435642	1105.607421875	553.811	1105.49645996094	553.755493164063	2	9	5.1.1.6701.2	92.591	1196	92.6181
2	43.81	43.81	35.4699999094009	13.740000128746	11.5199998021126	sp|Q9UQ35|SRRM2_HUMAN	Serine/arginine repetitive matrix protein 2 OS=Homo sapiens GN=SRRM2 PE=1 SV=2			0	0	PSSPETATKQPSSPYEDKDKDK	Phospho(S)@12; Phospho(S)@13	cleaved R-P@N-term; missed K-Q@9	-0.0908882990479469	2593.99169921875	865.6712	2594.08251953125	865.701477050781	3	5	1.1.1.7470.2	152.2044	187	152.1597
2	43.81	43.81	35.4699999094009	13.740000128746	11.5199998021126	sp|Q9UQ35|SRRM2_HUMAN	Serine/arginine repetitive matrix protein 2 OS=Homo sapiens GN=SRRM2 PE=1 SV=2			0	48.9499986171722	QGSITSPQANEQSVTPQRR	Gln->pyro-Glu@N-term; Carbamidomethyl(S)@3; Phospho(S)@6; Phospho(T)@15	missed R-R@18	0.0518836006522179	2283.02001953125	762.014	2282.96826171875	761.996704101563	3	11	3.1.1.6897.2	70.9001	463	71.1362
2	43.81	43.81	35.4699999094009	13.740000128746	11.5199998021126	sp|Q9UQ35|SRRM2_HUMAN	Serine/arginine repetitive matrix protein 2 OS=Homo sapiens GN=SRRM2 PE=1 SV=2			0	26.800000667572	QGSITSPQANEQSVTPQRR	Phospho(S)@3; Phospho(S)@13	missed R-R@18	0.000449848012067378	2242.97387695313	748.6652	2242.97338867188	748.6650390625	3	7	4.1.1.6547.2	68.1716	192	68.1272
2	43.81	43.81	35.4699999094009	13.740000128746	11.5199998021126	sp|Q9UQ35|SRRM2_HUMAN	Serine/arginine repetitive matrix protein 2 OS=Homo sapiens GN=SRRM2 PE=1 SV=2			0	0	QGSITSPQANEQSVTPQRR	Phospho(S)@13	missed R-R@18	-0.00116109999362379	2163.005859375	722.0092	2163.00708007813	722.009582519531	3	7	5.1.1.6214.2	63.8467	418	63.6376
2	43.81	43.81	35.4699999094009	13.740000128746	11.5199998021126	sp|Q9UQ35|SRRM2_HUMAN	Serine/arginine repetitive matrix protein 2 OS=Homo sapiens GN=SRRM2 PE=1 SV=2			0	0	QKSKTPSR	Gln->pyro-Glu@N-term; Phospho(S)@3; Phospho(S)@7	missed K-S@2; missed K-T@4	0.234221994876862	1073.6650390625	537.8398	1073.43078613281	537.72265625	2	7	2.1.1.7784.3	111.5101	399	111.5189
2	43.81	43.81	35.4699999094009	13.740000128746	11.5199998021126	sp|Q9UQ35|SRRM2_HUMAN	Serine/arginine repetitive matrix protein 2 OS=Homo sapiens GN=SRRM2 PE=1 SV=2			0	0	QKSKTPSRQSHSSSSPHPK	Deamidated(Q)@1; Phospho(S)@7	missed K-S@2; missed K-T@4; missed R-Q@8	-0.0129381995648146	2170.9990234375	724.6736	2171.01196289063	724.677978515625	3	5	5.1.1.6108.2	56.844	245	56.8
2	43.81	43.81	35.4699999094009	13.740000128746	11.5199998021126	sp|Q9UQ35|SRRM2_HUMAN	Serine/arginine repetitive matrix protein 2 OS=Homo sapiens GN=SRRM2 PE=1 SV=2			0	0	QKSKTPSRQSHSSSSPHPK	Deamidated(Q)@1; Phospho(S)@3	missed K-S@2; missed K-T@4; missed R-Q@8	-0.039995301514864	2170.97192382813	724.6646	2171.01196289063	724.677978515625	3	6	6.1.1.5954.2	56.1526	547	56.2143
2	43.81	43.81	35.4699999094009	13.740000128746	11.5199998021126	sp|Q9UQ35|SRRM2_HUMAN	Serine/arginine repetitive matrix protein 2 OS=Homo sapiens GN=SRRM2 PE=1 SV=2			0	0	QSHSSSSPHPKVKSGTPPR	Phospho(S)@5; Phospho(S)@6; Dehydrated(S)@14	missed K-V@11; missed K-S@13	0.0267583001405001	2141.9677734375	714.9965	2141.94091796875	714.987548828125	3	9	4.1.1.6667.2	79.3175	805	79.3703
2	43.81	43.81	35.4699999094009	13.740000128746	11.5199998021126	sp|Q9UQ35|SRRM2_HUMAN	Serine/arginine repetitive matrix protein 2 OS=Homo sapiens GN=SRRM2 PE=1 SV=2			0	0	QSPSRSSSPQPK	Gln->pyro-Glu@N-term; Dehydrated(S)@4; Phospho(S)@8; Deamidated(Q)@10	missed R-S@5	-0.0104953004047275	1330.54504394531	666.2798	1330.55541992188	666.285034179688	2	9	6.1.1.6012.3	59.8472	513	59.6634
2	43.81	43.81	35.4699999094009	13.740000128746	11.5199998021126	sp|Q9UQ35|SRRM2_HUMAN	Serine/arginine repetitive matrix protein 2 OS=Homo sapiens GN=SRRM2 PE=1 SV=2			0	0	RAHRSTSA	Phospho(T)@6	cleaved A-D@C-term; missed R-A@1; missed R-S@4	0.122855998575687	964.546875	483.2807	964.424011230469	483.219268798828	2	7	3.1.1.7321.2	108.1957	465	108.1565
2	43.81	43.81	35.4699999094009	13.740000128746	11.5199998021126	sp|Q9UQ35|SRRM2_HUMAN	Serine/arginine repetitive matrix protein 2 OS=Homo sapiens GN=SRRM2 PE=1 SV=2			0	99.0000009536743	RGEGDAPFSEPGTTSTQRPSSPETATK	Deamidated(R)@1; Dehydrated(E)@3; Carbamidomethyl(D)@5; Phospho(S)@21	missed R-G@1	0.0127485003322363	2910.27978515625	971.1005	2910.26684570313	971.096252441406	3	17	1.1.1.6274.3	72.1966	1775	72.2872
2	43.81	43.81	35.4699999094009	13.740000128746	11.5199998021126	sp|Q9UQ35|SRRM2_HUMAN	Serine/arginine repetitive matrix protein 2 OS=Homo sapiens GN=SRRM2 PE=1 SV=2			0	0	RRDRSGSSQSTSRRRQRSRSRSRVTRRR	Phospho(S)@7; Phospho(T)@11; Deamidated(Q)@16; Phospho(T)@25	missed R-R@1; missed R-D@2; missed R-S@4; missed R-R@13; missed R-R@14; missed R-Q@15; missed R-S@17; missed R-S@19; missed R-S@21; missed R-V@23; missed R-R@26; missed R-R@27	-0.0477349981665611	3713.74584960938	929.4437	3713.79345703125	929.455688476563	4	9	6.1.1.6338.3	79.9735	3129	80.1693
2	43.81	43.81	35.4699999094009	13.740000128746	11.5199998021126	sp|Q9UQ35|SRRM2_HUMAN	Serine/arginine repetitive matrix protein 2 OS=Homo sapiens GN=SRRM2 PE=1 SV=2			0	0	RRSRSRTPTTRR	Phospho(S)@5; Dehydrated(T)@10	missed R-R@1; missed R-S@2; missed R-S@4; missed R-T@6; missed R-R@11	0.0782402008771896	1590.9111328125	531.311	1590.83288574219	531.284912109375	3	7	2.1.1.7661.3	102.0248	1698	101.3907
2	43.81	43.81	35.4699999094009	13.740000128746	11.5199998021126	sp|Q9UQ35|SRRM2_HUMAN	Serine/arginine repetitive matrix protein 2 OS=Homo sapiens GN=SRRM2 PE=1 SV=2			0	0	RRSRSRTPTTRR		missed R-R@1; missed R-S@2; missed R-S@4; missed R-T@6; missed R-R@11	0.00421513989567757	1528.88134765625	510.6344	1528.87707519531	510.632965087891	3	3	5.1.1.7097.2	124.8564	856	125.1129
2	43.81	43.81	35.4699999094009	13.740000128746	11.5199998021126	sp|Q9UQ35|SRRM2_HUMAN	Serine/arginine repetitive matrix protein 2 OS=Homo sapiens GN=SRRM2 PE=1 SV=2			0	0	RRSRSRTPTTRR		missed R-R@1; missed R-S@2; missed R-S@4; missed R-T@6; missed R-R@11	0.0272205006331205	1528.90441894531	510.6421	1528.87707519531	510.632965087891	3	4	6.1.1.6969.3	128.453	174	128.1937
2	43.81	43.81	35.4699999094009	13.740000128746	11.5199998021126	sp|Q9UQ35|SRRM2_HUMAN	Serine/arginine repetitive matrix protein 2 OS=Homo sapiens GN=SRRM2 PE=1 SV=2			0	0	RRSRSRTSVTR	Phospho(S)@3	missed R-R@1; missed R-S@2; missed R-S@4; missed R-T@6	0.0933590978384018	1440.83557128906	481.2858	1440.74230957031	481.254699707031	3	5	4.1.1.7086.3	114.1249	527	114.4975
2	43.81	43.81	35.4699999094009	13.740000128746	11.5199998021126	sp|Q9UQ35|SRRM2_HUMAN	Serine/arginine repetitive matrix protein 2 OS=Homo sapiens GN=SRRM2 PE=1 SV=2			0	0	RSESSSPRRERKKSSKKKKHRSESESKK	Phospho(S)@2; Dehydrated(S)@6; Phospho(S)@22	missed R-S@1; missed R-R@8; missed R-E@9; missed R-K@11; missed K-K@12; missed K-S@13; missed K-K@16; missed K-K@17; missed K-K@18; missed K-H@19; missed R-S@21; missed K-K@27	0.753939986228943	3499.52221679688	875.8878	3498.76831054688	875.699340820313	4	8	2.1.1.10793.2	160.8946	276	160.8417
2	43.81	43.81	35.4699999094009	13.740000128746	11.5199998021126	sp|Q9UQ35|SRRM2_HUMAN	Serine/arginine repetitive matrix protein 2 OS=Homo sapiens GN=SRRM2 PE=1 SV=2			0	0	RSRSATPPATRNHSGSR	Phospho(S)@16	cleaved D-R@N-term; missed R-S@1; missed R-S@3; missed R-N@11	-0.0583590008318424	1916.84948730469	639.9571	1916.90783691406	639.9765625	3	9	5.1.1.6452.3	78.5923	1722	78.7739
2	43.81	43.81	35.4699999094009	13.740000128746	11.5199998021126	sp|Q9UQ35|SRRM2_HUMAN	Serine/arginine repetitive matrix protein 2 OS=Homo sapiens GN=SRRM2 PE=1 SV=2			0	0	SATRPSPSPER	Phospho(S)@6; Phospho(S)@8		0.0146337999030948	1343.54187011719	672.7782	1343.52722167969	672.770874023438	2	3	3.1.1.4731.2	42.5645	47	42.5206
2	43.81	43.81	35.4699999094009	13.740000128746	11.5199998021126	sp|Q9UQ35|SRRM2_HUMAN	Serine/arginine repetitive matrix protein 2 OS=Homo sapiens GN=SRRM2 PE=1 SV=2			0	99.0000009536743	SCFESSPDPELK	Carbamidomethyl(C)@2; Phospho(S)@6		0.0103486003354192	1474.5791015625	738.2968	1474.56872558594	738.291625976563	2	19	3.1.1.6977.2	78.3079	2741	78.4266
2	43.81	43.81	35.4699999094009	13.740000128746	11.5199998021126	sp|Q9UQ35|SRRM2_HUMAN	Serine/arginine repetitive matrix protein 2 OS=Homo sapiens GN=SRRM2 PE=1 SV=2			0	0	SESSSPR	Phospho(S)@1; Dehydrated(S)@5		0.212907001376152	810.503845214844	406.2592	810.290893554688	406.152740478516	2	5	3.1.1.8036.2	132.8455	82	132.8545
2	43.81	43.81	35.4699999094009	13.740000128746	11.5199998021126	sp|Q9UQ35|SRRM2_HUMAN	Serine/arginine repetitive matrix protein 2 OS=Homo sapiens GN=SRRM2 PE=1 SV=2			0	0	SGSSSKGRGPSPEGSSST	Dehydrated(S)@4; Phospho(S)@11; Phospho(S)@17	cleaved T-E@C-term; missed K-G@6; missed R-G@8	0.0562980994582176	1792.72290039063	897.3687	1792.66662597656	897.340576171875	2	10	5.1.1.6513.3	81.8791	1110	81.8879
2	43.81	43.81	35.4699999094009	13.740000128746	11.5199998021126	sp|Q9UQ35|SRRM2_HUMAN	Serine/arginine repetitive matrix protein 2 OS=Homo sapiens GN=SRRM2 PE=1 SV=2			0	92.2100007534027	SGTPPRQGSITSPQANEQSVTPQRR	Phospho(S)@1; Phospho(S)@9; Phospho(T)@21	missed R-Q@6; missed R-R@24	0.0221091993153095	2918.26953125	973.7638	2918.24755859375	973.756408691406	3	11	3.1.1.6887.3	70.0456	500	70.0544
2	43.81	43.81	35.4699999094009	13.740000128746	11.5199998021126	sp|Q9UQ35|SRRM2_HUMAN	Serine/arginine repetitive matrix protein 2 OS=Homo sapiens GN=SRRM2 PE=1 SV=2			0	15.2400001883507	SGTPPRQGSITSPQANEQSVTPQRR	Phospho(S)@1; Phospho(S)@19	missed R-Q@6; missed R-R@24	-0.000296482001431286	2838.28100585938	710.5775	2838.28100585938	710.577575683594	4	8	5.1.1.6255.3	67.3616	587	67.0921
2	43.81	43.81	35.4699999094009	13.740000128746	11.5199998021126	sp|Q9UQ35|SRRM2_HUMAN	Serine/arginine repetitive matrix protein 2 OS=Homo sapiens GN=SRRM2 PE=1 SV=2			0	0	SGTPPRQGSITSPQANEQSVTPQRR	Phospho(S)@1; Phospho(S)@19	missed R-Q@6; missed R-R@24	0.00282323989085853	2838.28369140625	710.5782	2838.28100585938	710.577575683594	4	4	4.1.1.6536.2	67.1613	211	67.3114
2	43.81	43.81	35.4699999094009	13.740000128746	11.5199998021126	sp|Q9UQ35|SRRM2_HUMAN	Serine/arginine repetitive matrix protein 2 OS=Homo sapiens GN=SRRM2 PE=1 SV=2			0	23.7800002098084	SLSYSPVER	Phospho(S)@5		0.0083710104227066	1116.49365234375	559.2541	1116.48522949219	559.249877929688	2	8	3.1.1.6936.2	74.5912	369	74.644
2	43.81	43.81	35.4699999094009	13.740000128746	11.5199998021126	sp|Q9UQ35|SRRM2_HUMAN	Serine/arginine repetitive matrix protein 2 OS=Homo sapiens GN=SRRM2 PE=1 SV=2			0	0	SLSYSPVER	Dehydrated(S)@1		-0.00810717977583408	1018.50024414063	510.2574	1018.50836181641	510.261444091797	2	7	1.1.1.6330.3	75.7994	1131	75.9419
2	43.81	43.81	35.4699999094009	13.740000128746	11.5199998021126	sp|Q9UQ35|SRRM2_HUMAN	Serine/arginine repetitive matrix protein 2 OS=Homo sapiens GN=SRRM2 PE=1 SV=2			0	0	SNSSPEMKKSRISSRRSRSLSSPR	Phospho(S)@4; Oxidation(M)@7	missed K-K@8; missed K-S@9; missed R-I@11; missed R-R@15; missed R-S@16; missed R-S@18	-0.978583991527557	2814.40869140625	939.1435	2815.38720703125	939.469665527344	3	12	3.1.1.7051.3	85.0748	504	85.1818
2	43.81	43.81	35.4699999094009	13.740000128746	11.5199998021126	sp|Q9UQ35|SRRM2_HUMAN	Serine/arginine repetitive matrix protein 2 OS=Homo sapiens GN=SRRM2 PE=1 SV=2			0	0	SPPAIRRR	Phospho(S)@1; Oxidation(P)@3	missed R-R@6; missed R-R@7	0.116608999669552	1047.65051269531	524.8325	1047.53393554688	524.774230957031	2	7	2.1.1.7782.2	111.2957	10644	111.5737
2	43.81	43.81	35.4699999094009	13.740000128746	11.5199998021126	sp|Q9UQ35|SRRM2_HUMAN	Serine/arginine repetitive matrix protein 2 OS=Homo sapiens GN=SRRM2 PE=1 SV=2			0	27.5400012731552	SPSVSSPEPAEKSRSSRR	Oxidation(P)@9; Dioxidation(R)@14; Phospho(S)@16	missed K-S@12; missed R-S@14; missed R-R@17	-0.103895001113415	2070.82934570313	691.2837	2070.93310546875	691.318298339844	3	12	3.1.1.6954.3	76.2816	215	76.1926
2	43.81	43.81	35.4699999094009	13.740000128746	11.5199998021126	sp|Q9UQ35|SRRM2_HUMAN	Serine/arginine repetitive matrix protein 2 OS=Homo sapiens GN=SRRM2 PE=1 SV=2			0	0	SPSVSSPEPAEKSRSSRR	Phospho(S)@5; Phospho(S)@6; Phospho(S)@16	missed K-S@12; missed R-S@14; missed R-R@17	0.0645958036184311	2182.9453125	1092.48	2182.88110351563	1092.44775390625	2	6	2.1.1.7670.3	102.8954	183	102.9042
2	43.81	43.81	35.4699999094009	13.740000128746	11.5199998021126	sp|Q9UQ35|SRRM2_HUMAN	Serine/arginine repetitive matrix protein 2 OS=Homo sapiens GN=SRRM2 PE=1 SV=2			0	0	SRSGSSPGLR	Phospho(S)@3	missed R-S@2	0.0894033014774323	1082.57641601563	542.2955	1082.48693847656	542.250793457031	2	7	2.1.1.7808.3	113.6552	138	113.5667
2	43.81	43.81	35.4699999094009	13.740000128746	11.5199998021126	sp|Q9UQ35|SRRM2_HUMAN	Serine/arginine repetitive matrix protein 2 OS=Homo sapiens GN=SRRM2 PE=1 SV=2			0	0	SRSGSSPGLR	Phospho(S)@1; Oxidation(P)@7	missed R-S@2	0.0286928005516529	1098.51062011719	550.2626	1098.48193359375	550.248229980469	2	7	3.1.1.6933.2	74.2985	602	73.4748
2	43.81	43.81	35.4699999094009	13.740000128746	11.5199998021126	sp|Q9UQ35|SRRM2_HUMAN	Serine/arginine repetitive matrix protein 2 OS=Homo sapiens GN=SRRM2 PE=1 SV=2			0	0	SRSGSSQPK	Dehydrated(S)@1	missed R-S@2	0.0599565990269184	914.516845703125	458.2657	914.456970214844	458.235778808594	2	4	4.1.1.8072.2	138.8083	0	138.7642
2	43.81	43.81	35.4699999094009	13.740000128746	11.5199998021126	sp|Q9UQ35|SRRM2_HUMAN	Serine/arginine repetitive matrix protein 2 OS=Homo sapiens GN=SRRM2 PE=1 SV=2			0	0	SRSGSSSKGR	Phospho(S)@1; Dehydrated(S)@3	missed R-S@2; missed K-G@8	0.136904001235962	1069.603515625	535.809	1069.46655273438	535.740539550781	2	7	2.1.1.7783.3	111.4129	622	111.5737
2	43.81	43.81	35.4699999094009	13.740000128746	11.5199998021126	sp|Q9UQ35|SRRM2_HUMAN	Serine/arginine repetitive matrix protein 2 OS=Homo sapiens GN=SRRM2 PE=1 SV=2			0	0	SRSPATAKRGRSRSR	Carbamyl@N-term; Phospho(T)@6; Phospho(S)@14	missed R-S@2; missed K-R@8; missed R-G@9; missed R-S@11; missed R-S@13	-0.0127785000950098	1874.86083984375	625.9609	1874.87377929688	625.965209960938	3	9	1.1.1.6332.2	75.912	3613	75.2691
2	43.81	43.81	35.4699999094009	13.740000128746	11.5199998021126	sp|Q9UQ35|SRRM2_HUMAN	Serine/arginine repetitive matrix protein 2 OS=Homo sapiens GN=SRRM2 PE=1 SV=2			0	66.0399973392487	SRSPLAIR	Phospho(S)@1; Phospho(S)@3	missed R-S@2	0.0077903401106596	1058.47521972656	530.2449	1058.46752929688	530.241027832031	2	9	5.1.1.6264.3	68.0449	658	68.0538
2	43.81	43.81	35.4699999094009	13.740000128746	11.5199998021126	sp|Q9UQ35|SRRM2_HUMAN	Serine/arginine repetitive matrix protein 2 OS=Homo sapiens GN=SRRM2 PE=1 SV=2			0	41.2800014019012	SRSPLAIR	Phospho(S)@1; Phospho(S)@3	missed R-S@2	-0.00912022031843662	1058.45849609375	530.2365	1058.46752929688	530.241027832031	2	7	4.1.1.6557.2	69.144	173	68.9049
2	43.81	43.81	35.4699999094009	13.740000128746	11.5199998021126	sp|Q9UQ35|SRRM2_HUMAN	Serine/arginine repetitive matrix protein 2 OS=Homo sapiens GN=SRRM2 PE=1 SV=2			0	0	SRSVSPCSNVESRLLPRYSHSGSSSPDTKVK	Phospho(S)@3; Carbamidomethyl(C)@7; Oxidation(P)@16	cleaved K-P@C-term; missed R-S@2; missed R-L@13; missed R-Y@17; missed K-V@29	-0.160107001662254	3499.49145507813	875.8801	3499.65161132813	875.920166015625	4	12	2.1.1.7662.3	102.1164	238	102.0338
2	43.81	43.81	35.4699999094009	13.740000128746	11.5199998021126	sp|Q9UQ35|SRRM2_HUMAN	Serine/arginine repetitive matrix protein 2 OS=Homo sapiens GN=SRRM2 PE=1 SV=2			0	0	SRTARRGSR	Phospho(S)@1	missed R-T@2; missed R-R@5; missed R-G@6	-0.0367861017584801	1125.51489257813	563.7647	1125.55163574219	563.783081054688	2	6	3.1.1.7143.2	93.2878	1693	92.3865
2	43.81	43.81	35.4699999094009	13.740000128746	11.5199998021126	sp|Q9UQ35|SRRM2_HUMAN	Serine/arginine repetitive matrix protein 2 OS=Homo sapiens GN=SRRM2 PE=1 SV=2			0	0	SRTPARRGR	Phospho(S)@1; Phospho(R)@2	missed R-T@2; missed R-R@6; missed R-G@7	0.187071993947029	1215.72583007813	406.2492	1215.53869628906	406.186859130859	3	6	3.1.1.7396.2	115.1276	174	115.1444
2	43.81	43.81	35.4699999094009	13.740000128746	11.5199998021126	sp|Q9UQ35|SRRM2_HUMAN	Serine/arginine repetitive matrix protein 2 OS=Homo sapiens GN=SRRM2 PE=1 SV=2			0	0	SRTPARRSGRSRSRTPAR	Phospho(S)@8; Phospho(S)@13; Phospho(T)@15	missed R-T@2; missed R-R@6; missed R-S@7; missed R-S@10; missed R-S@12; missed R-T@14	0.0454502999782562	2294.08764648438	765.7031	2294.0419921875	765.687927246094	3	8	4.1.1.6799.2	89.7592	544	89.812
2	43.81	43.81	35.4699999094009	13.740000128746	11.5199998021126	sp|Q9UQ35|SRRM2_HUMAN	Serine/arginine repetitive matrix protein 2 OS=Homo sapiens GN=SRRM2 PE=1 SV=2			0	0	SRTPLISR	Phospho(S)@1; Phospho(T)@3	missed R-T@2	0.0145744998008013	1088.49267578125	545.2536	1088.47802734375	545.246337890625	2	7	3.1.1.6786.2	64.7013	74	64.6572
2	43.81	43.81	35.4699999094009	13.740000128746	11.5199998021126	sp|Q9UQ35|SRRM2_HUMAN	Serine/arginine repetitive matrix protein 2 OS=Homo sapiens GN=SRRM2 PE=1 SV=2			0	0	SRTPLISR	Phospho(S)@1	missed R-T@2	0.0567106008529663	1008.56848144531	505.2915	1008.51171875	505.263153076172	2	6	3.1.1.7338.2	109.679	287	109.7319
2	43.81	43.81	35.4699999094009	13.740000128746	11.5199998021126	sp|Q9UQ35|SRRM2_HUMAN	Serine/arginine repetitive matrix protein 2 OS=Homo sapiens GN=SRRM2 PE=1 SV=2			0	51.8999993801117	SRTPLLPR	Phospho(S)@1; Phospho(T)@3	missed R-T@2	0.0134923998266459	1098.51232910156	550.2634	1098.49877929688	550.256652832031	2	8	3.1.1.6922.3	73.2781	684	73.4748
2	43.81	43.81	35.4699999094009	13.740000128746	11.5199998021126	sp|Q9UQ35|SRRM2_HUMAN	Serine/arginine repetitive matrix protein 2 OS=Homo sapiens GN=SRRM2 PE=1 SV=2			0	50.1500010490417	SRTPLLPR	Phospho(S)@1; Phospho(T)@3	missed R-T@2	0.00144843000452965	1098.50024414063	550.2574	1098.49877929688	550.256652832031	2	9	4.1.1.6598.2	72.9887	606	73.1133
2	43.81	43.81	35.4699999094009	13.740000128746	11.5199998021126	sp|Q9UQ35|SRRM2_HUMAN	Serine/arginine repetitive matrix protein 2 OS=Homo sapiens GN=SRRM2 PE=1 SV=2			0	40.4399991035461	SRTPPAIR	Phospho(S)@1; Phospho(T)@3	missed R-T@2	0.00969775021076202	1056.46142578125	529.238	1056.45190429688	529.233215332031	2	6	4.1.1.6164.2	57.4453	324	57.3744
2	43.81	43.81	35.4699999094009	13.740000128746	11.5199998021126	sp|Q9UQ35|SRRM2_HUMAN	Serine/arginine repetitive matrix protein 2 OS=Homo sapiens GN=SRRM2 PE=1 SV=2			0	38.8700008392334	SRTPPAIR	Phospho(S)@1; Phospho(T)@3	missed R-T@2	0.00493698986247182	1056.45690917969	529.2357	1056.45190429688	529.233215332031	2	5	4.1.1.6081.2	56.4372	98	56.4642
2	43.81	43.81	35.4699999094009	13.740000128746	11.5199998021126	sp|Q9UQ35|SRRM2_HUMAN	Serine/arginine repetitive matrix protein 2 OS=Homo sapiens GN=SRRM2 PE=1 SV=2			0	24.49000030756	SRTPPAIR	Phospho(S)@1; Phospho(T)@3	missed R-T@2	0.00439271982759237	1056.45629882813	529.2354	1056.45190429688	529.233215332031	2	7	5.1.1.6122.3	57.8182	341	57.2777
2	43.81	43.81	35.4699999094009	13.740000128746	11.5199998021126	sp|Q9UQ35|SRRM2_HUMAN	Serine/arginine repetitive matrix protein 2 OS=Homo sapiens GN=SRRM2 PE=1 SV=2			0	0	SRTPPAIR	Phospho(S)@1; Phospho(T)@3	missed R-T@2	0.0185724999755621	1056.47045898438	529.2425	1056.45190429688	529.233215332031	2	5	3.1.1.6371.2	58.6544	157	58.5925
2	43.81	43.81	35.4699999094009	13.740000128746	11.5199998021126	sp|Q9UQ35|SRRM2_HUMAN	Serine/arginine repetitive matrix protein 2 OS=Homo sapiens GN=SRRM2 PE=1 SV=2			0	0	SRTPPAIR	Phospho(S)@1	missed R-T@2	0.129311993718147	976.614868164063	489.3147	976.485534667969	489.250030517578	2	4	3.1.1.7318.2	107.9349	2663	108.1565
2	43.81	43.81	35.4699999094009	13.740000128746	11.5199998021126	sp|Q9UQ35|SRRM2_HUMAN	Serine/arginine repetitive matrix protein 2 OS=Homo sapiens GN=SRRM2 PE=1 SV=2			0	0	SRTPPAIR	Phospho(S)@1; Phospho(T)@3	missed R-T@2	-0.00613598013296723	1056.44592285156	529.2302	1056.45190429688	529.233215332031	2	5	6.1.1.5983.2	57.3393	277	56.9857
2	43.81	43.81	35.4699999094009	13.740000128746	11.5199998021126	sp|Q9UQ35|SRRM2_HUMAN	Serine/arginine repetitive matrix protein 2 OS=Homo sapiens GN=SRRM2 PE=1 SV=2			0	0	SRTPPRRSRSSSSPPPKQKSK	Deamidated(Q)@18; Phospho(S)@20	missed R-T@2; missed R-R@6; missed R-S@7; missed R-S@9; missed K-Q@17; missed K-S@19	-0.145648002624512	2431.09887695313	811.3736	2431.24462890625	811.422119140625	3	8	4.1.1.6547.3	68.2155	107	68.1272
2	43.81	43.81	35.4699999094009	13.740000128746	11.5199998021126	sp|Q9UQ35|SRRM2_HUMAN	Serine/arginine repetitive matrix protein 2 OS=Homo sapiens GN=SRRM2 PE=1 SV=2			0	0	SRTPPSAPSQSR	Phospho(S)@1; Phospho(T)@3	missed R-T@2	0.0248485002666712	1429.60009765625	715.8073	1429.5751953125	715.794860839844	2	4	3.1.1.5534.2	50.1771	67	50.1333
2	43.81	43.81	35.4699999094009	13.740000128746	11.5199998021126	sp|Q9UQ35|SRRM2_HUMAN	Serine/arginine repetitive matrix protein 2 OS=Homo sapiens GN=SRRM2 PE=1 SV=2			0	0	SRTPPSAPSQSR	Phospho(S)@1; Phospho(T)@3	missed R-T@2	0.0116080995649099	1429.5869140625	715.8007	1429.5751953125	715.794860839844	2	4	4.1.1.5444.2	49.906	66	49.9328
2	43.81	43.81	35.4699999094009	13.740000128746	11.5199998021126	sp|Q9UQ35|SRRM2_HUMAN	Serine/arginine repetitive matrix protein 2 OS=Homo sapiens GN=SRRM2 PE=1 SV=2			0	98.7100005149841	SRTPPVTR	Phospho(S)@1; Phospho(T)@3	missed R-T@2	0.0188970994204283	1072.46569824219	537.2401	1072.44677734375	537.230651855469	2	9	3.1.1.4888.2	44.0555	229	43.9936
2	43.81	43.81	35.4699999094009	13.740000128746	11.5199998021126	sp|Q9UQ35|SRRM2_HUMAN	Serine/arginine repetitive matrix protein 2 OS=Homo sapiens GN=SRRM2 PE=1 SV=2			0	47.7999985218048	SRTPPVTR	Phospho(S)@1; Phospho(T)@3	missed R-T@2	0.0106803998351097	1072.45751953125	537.236	1072.44677734375	537.230651855469	2	7	4.1.1.4787.2	43.418	242	43.3742
2	43.81	43.81	35.4699999094009	13.740000128746	11.5199998021126	sp|Q9UQ35|SRRM2_HUMAN	Serine/arginine repetitive matrix protein 2 OS=Homo sapiens GN=SRRM2 PE=1 SV=2			0	16.7699992656708	SRTPPVTR	Phospho(S)@1; Phospho(T)@3	missed R-T@2	0.00414452981203794	1072.45092773438	537.2327	1072.44677734375	537.230651855469	2	6	5.1.1.4856.2	44.019	193	44.0279
2	43.81	43.81	35.4699999094009	13.740000128746	11.5199998021126	sp|Q9UQ35|SRRM2_HUMAN	Serine/arginine repetitive matrix protein 2 OS=Homo sapiens GN=SRRM2 PE=1 SV=2			0	5.11800013482571	SRTPPVTR	Phospho(S)@1; Phospho(T)@3	missed R-T@2	0.0154790999367833	1072.46228027344	537.2384	1072.44677734375	537.230651855469	2	6	3.1.1.5101.2	46.0905	177	46.0466
2	43.81	43.81	35.4699999094009	13.740000128746	11.5199998021126	sp|Q9UQ35|SRRM2_HUMAN	Serine/arginine repetitive matrix protein 2 OS=Homo sapiens GN=SRRM2 PE=1 SV=2			0	0	SRTPPVTR	Phospho(S)@1; Phospho(T)@3	missed R-T@2	0.0179204996675253	1072.46472167969	537.2396	1072.44677734375	537.230651855469	2	5	3.1.1.4993.2	45.0816	189	44.9848
2	43.81	43.81	35.4699999094009	13.740000128746	11.5199998021126	sp|Q9UQ35|SRRM2_HUMAN	Serine/arginine repetitive matrix protein 2 OS=Homo sapiens GN=SRRM2 PE=1 SV=2			0	0	SRTPPVTR	Phospho(S)@1; Phospho(T)@3	missed R-T@2	0.015845300629735	1072.46264648438	537.2386	1072.44677734375	537.230651855469	2	6	3.1.1.5209.2	47.0992	131	47.1083
2	43.81	43.81	35.4699999094009	13.740000128746	11.5199998021126	sp|Q9UQ35|SRRM2_HUMAN	Serine/arginine repetitive matrix protein 2 OS=Homo sapiens GN=SRRM2 PE=1 SV=2			0	0	SRTPPVTR	Phospho(S)@1; Phospho(T)@7	missed R-T@2	0.0166998002678156	1072.46350097656	537.239	1072.44677734375	537.230651855469	2	5	3.1.1.5311.2	48.0994	102	48.1261
2	43.81	43.81	35.4699999094009	13.740000128746	11.5199998021126	sp|Q9UQ35|SRRM2_HUMAN	Serine/arginine repetitive matrix protein 2 OS=Homo sapiens GN=SRRM2 PE=1 SV=2			0	0	SRTPPVTR	Phospho(S)@1; Phospho(T)@3	missed R-T@2	0.0116569995880127	1072.45849609375	537.2365	1072.44677734375	537.230651855469	2	4	4.1.1.4685.2	42.4178	85	42.4268
2	43.81	43.81	35.4699999094009	13.740000128746	11.5199998021126	sp|Q9UQ35|SRRM2_HUMAN	Serine/arginine repetitive matrix protein 2 OS=Homo sapiens GN=SRRM2 PE=1 SV=2			0	0	SRTPPVTR	Phospho(S)@1; Phospho(T)@3	missed R-T@2	0.0101921996101737	1072.45703125	537.2358	1072.44677734375	537.230651855469	2	4	4.1.1.4992.2	45.4274	155	45.4453
2	43.81	43.81	35.4699999094009	13.740000128746	11.5199998021126	sp|Q9UQ35|SRRM2_HUMAN	Serine/arginine repetitive matrix protein 2 OS=Homo sapiens GN=SRRM2 PE=1 SV=2			0	0	SRTPPVTR	Phospho(S)@1; Phospho(T)@7	missed R-T@2	0.00738452980294824	1072.45422363281	537.2344	1072.44677734375	537.230651855469	2	4	4.1.1.5096.2	46.4453	138	46.4543
2	43.81	43.81	35.4699999094009	13.740000128746	11.5199998021126	sp|Q9UQ35|SRRM2_HUMAN	Serine/arginine repetitive matrix protein 2 OS=Homo sapiens GN=SRRM2 PE=1 SV=2			0	0	SRTPPVTR	Phospho(S)@1; Phospho(T)@3	missed R-T@2	0.018248800188303	1072.46508789063	537.2398	1072.44677734375	537.230651855469	2	3	4.1.1.5318.2	48.6491	59	48.6051
2	43.81	43.81	35.4699999094009	13.740000128746	11.5199998021126	sp|Q9UQ35|SRRM2_HUMAN	Serine/arginine repetitive matrix protein 2 OS=Homo sapiens GN=SRRM2 PE=1 SV=2			0	0	SRTPPVTR	Phospho(S)@1; Phospho(T)@3	missed R-T@2	0.000360339996404946	1072.44702148438	537.2308	1072.44677734375	537.230651855469	2	5	5.1.1.4754.2	43.0186	93	43.0365
2	43.81	43.81	35.4699999094009	13.740000128746	11.5199998021126	sp|Q9UQ35|SRRM2_HUMAN	Serine/arginine repetitive matrix protein 2 OS=Homo sapiens GN=SRRM2 PE=1 SV=2			0	0	SRTPPVTR	Phospho(S)@1; Phospho(T)@3	missed R-T@2	0.00255760992877185	1072.44921875	537.2319	1072.44677734375	537.230651855469	2	5	5.1.1.4968.2	45.064	125	45.0728
2	43.81	43.81	35.4699999094009	13.740000128746	11.5199998021126	sp|Q9UQ35|SRRM2_HUMAN	Serine/arginine repetitive matrix protein 2 OS=Homo sapiens GN=SRRM2 PE=1 SV=2			0	0	SRTPPVTR	Phospho(S)@1; Phospho(T)@3	missed R-T@2	0.00914942007511854	1072.45593261719	537.2352	1072.44677734375	537.230651855469	2	3	5.1.1.5076.2	46.0737	97	46.0297
2	43.81	43.81	35.4699999094009	13.740000128746	11.5199998021126	sp|Q9UQ35|SRRM2_HUMAN	Serine/arginine repetitive matrix protein 2 OS=Homo sapiens GN=SRRM2 PE=1 SV=2			0	0	SRTPPVTR		missed R-T@2	0.011276800185442	912.525451660156	457.27	912.514099121094	457.264343261719	2	4	5.1.1.6775.3	97.8226	486	97.7418
2	43.81	43.81	35.4699999094009	13.740000128746	11.5199998021126	sp|Q9UQ35|SRRM2_HUMAN	Serine/arginine repetitive matrix protein 2 OS=Homo sapiens GN=SRRM2 PE=1 SV=2			0	0	SRTSPAPWK	Phospho(S)@1; Dehydrated(T)@3	missed R-T@2	0.092502199113369	1090.58862304688	546.3016	1090.49609375	546.255310058594	2	6	3.1.1.7848.2	129.9489	113	129.9579
2	43.81	43.81	35.4699999094009	13.740000128746	11.5199998021126	sp|Q9UQ35|SRRM2_HUMAN	Serine/arginine repetitive matrix protein 2 OS=Homo sapiens GN=SRRM2 PE=1 SV=2			0	0	SSPEPKTKSR	Phospho(S)@2; Delta:H(2)C(2)(K)@6; Phospho(S)@9	missed K-T@6; missed K-S@8	0.054016001522541	1301.59582519531	651.8052	1301.54174804688	651.778198242188	2	7	6.1.1.6020.2	60.5314	316	60.4867
2	43.81	43.81	35.4699999094009	13.740000128746	11.5199998021126	sp|Q9UQ35|SRRM2_HUMAN	Serine/arginine repetitive matrix protein 2 OS=Homo sapiens GN=SRRM2 PE=1 SV=2			0	0	SSRRRRSASSPR	Delta:H(2)C(2)@N-term; Phospho(S)@10	missed R-R@3; missed R-R@4; missed R-R@5; missed R-S@6	-0.0768527016043663	1507.67138671875	503.5644	1507.74816894531	503.589996337891	3	6	6.1.1.9035.2	167.2859	0	167.2419
2	43.81	43.81	35.4699999094009	13.740000128746	11.5199998021126	sp|Q9UQ35|SRRM2_HUMAN	Serine/arginine repetitive matrix protein 2 OS=Homo sapiens GN=SRRM2 PE=1 SV=2			0	0	SSSPVTELASRSPIR	Carbamidomethyl@N-term; Phospho(S)@2	missed R-S@11	-0.104373998939991	1722.72583007813	862.3702	1722.83020019531	862.42236328125	2	10	2.1.1.7556.3	93.0945	346	92.9076
2	43.81	43.81	35.4699999094009	13.740000128746	11.5199998021126	sp|Q9UQ35|SRRM2_HUMAN	Serine/arginine repetitive matrix protein 2 OS=Homo sapiens GN=SRRM2 PE=1 SV=2			0	0	SSSPVTELASRSPIR	Phospho(S)@2; Phospho(S)@10; Phospho(S)@12	missed R-S@11	0.0606434009969234	1825.80212402344	913.9083	1825.74133300781	913.877990722656	2	6	4.1.1.6874.2	95.618	1187	95.5912
2	43.81	43.81	35.4699999094009	13.740000128746	11.5199998021126	sp|Q9UQ35|SRRM2_HUMAN	Serine/arginine repetitive matrix protein 2 OS=Homo sapiens GN=SRRM2 PE=1 SV=2			0	0	SSSPVTELASRSPIRQDR	Phospho(S)@3; Phospho(S)@12	missed R-S@11; missed R-Q@15	-0.0178520996123552	2144.94384765625	715.9885	2144.96166992188	715.994506835938	3	8	6.1.1.6275.3	76.7726	2370	76.8928
2	43.81	43.81	35.4699999094009	13.740000128746	11.5199998021126	sp|Q9UQ35|SRRM2_HUMAN	Serine/arginine repetitive matrix protein 2 OS=Homo sapiens GN=SRRM2 PE=1 SV=2			0	0	SSTPPRQSPSR	Phospho(S)@2; Phospho(S)@8; Acetyl(S)@10	missed R-Q@6	0.0795959010720253	1400.62829589844	701.3214	1400.54870605469	701.281616210938	2	10	3.1.1.6965.2	77.2043	339	77.1594
2	43.81	43.81	35.4699999094009	13.740000128746	11.5199998021126	sp|Q9UQ35|SRRM2_HUMAN	Serine/arginine repetitive matrix protein 2 OS=Homo sapiens GN=SRRM2 PE=1 SV=2			0	0	SVSPCSNVESRLLPR	Carbamidomethyl(C)@5	missed R-L@11	-0.106959000229836	1699.76062011719	850.8876	1699.86755371094	850.941040039063	2	7	2.1.1.7417.2	80.67	1535	80.8203
2	43.81	43.81	35.4699999094009	13.740000128746	11.5199998021126	sp|Q9UQ35|SRRM2_HUMAN	Serine/arginine repetitive matrix protein 2 OS=Homo sapiens GN=SRRM2 PE=1 SV=2			0	0	SVSPCSNVESRLLPR	Carbamidomethyl(C)@5; Phospho(S)@10	missed R-L@11	0.0042632301338017	1779.83825683594	594.2867	1779.83386230469	594.285217285156	3	9	4.1.1.6762.3	86.7946	1260	86.8792
2	43.81	43.81	35.4699999094009	13.740000128746	11.5199998021126	sp|Q9UQ35|SRRM2_HUMAN	Serine/arginine repetitive matrix protein 2 OS=Homo sapiens GN=SRRM2 PE=1 SV=2			0	0	TAVAPSAVNLADPR	Phospho(T)@1		0.21034400165081	1460.91284179688	487.9782	1460.70251464844	487.908081054688	3	6	3.1.1.7476.2	121.4626	189	121.5152
2	43.81	43.81	35.4699999094009	13.740000128746	11.5199998021126	sp|Q9UQ35|SRRM2_HUMAN	Serine/arginine repetitive matrix protein 2 OS=Homo sapiens GN=SRRM2 PE=1 SV=2			0	0	TAVAPSAVNLADPR	Phospho(S)@6		0.187888994812965	1460.89025878906	487.9707	1460.70251464844	487.908081054688	3	6	4.1.1.7167.2	121.2225	751	121.3539
2	43.81	43.81	35.4699999094009	13.740000128746	11.5199998021126	sp|Q9UQ35|SRRM2_HUMAN	Serine/arginine repetitive matrix protein 2 OS=Homo sapiens GN=SRRM2 PE=1 SV=2			0	27.1200001239777	THTTALAGRSPSPASGR	Phospho(S)@10; Phospho(S)@12	missed R-S@9	-0.00823402032256126	1825.77905273438	609.6003	1825.78735351563	609.60302734375	3	7	1.1.1.6022.2	54.6394	310	54.6482
2	43.81	43.81	35.4699999094009	13.740000128746	11.5199998021126	sp|Q9UQ35|SRRM2_HUMAN	Serine/arginine repetitive matrix protein 2 OS=Homo sapiens GN=SRRM2 PE=1 SV=2			0	0	THTTALAGRSPSPASGR	Phospho(T)@4; Phospho(S)@10	missed R-S@9	0.0119072999805212	1825.79956054688	609.6071	1825.78735351563	609.60302734375	3	5	1.1.1.6083.2	56.8158	190	56.5777
2	43.81	43.81	35.4699999094009	13.740000128746	11.5199998021126	sp|Q9UQ35|SRRM2_HUMAN	Serine/arginine repetitive matrix protein 2 OS=Homo sapiens GN=SRRM2 PE=1 SV=2			0	0	TRSPPAIRR	Phospho(S)@3	cleaved L-T@N-term; missed R-S@2; missed R-R@8	0.0606965012848377	1132.64721679688	567.3309	1132.58666992188	567.300598144531	2	6	4.1.1.6984.3	104.8711	216	104.7514
2	43.81	43.81	35.4699999094009	13.740000128746	11.5199998021126	sp|Q9UQ35|SRRM2_HUMAN	Serine/arginine repetitive matrix protein 2 OS=Homo sapiens GN=SRRM2 PE=1 SV=2			0	0	VKSSTPPRQSPSR	Phospho(S)@3; Dehydrated(T)@5; Deamidated(Q)@9	missed K-S@2; missed R-Q@8	-0.0227196998894215	1488.68591308594	745.3502	1488.70861816406	745.361572265625	2	10	2.1.1.7477.2	86.0004	2136	85.7395
2	43.81	43.81	35.4699999094009	13.740000128746	11.5199998021126	sp|Q9UQ35|SRRM2_HUMAN	Serine/arginine repetitive matrix protein 2 OS=Homo sapiens GN=SRRM2 PE=1 SV=2			0	0	VKSSTPPRQSPSR	Phospho(S)@12	missed K-S@2; missed R-Q@8	-0.111768998205662	1505.62341308594	753.819	1505.73510742188	753.874877929688	2	7	3.1.1.7142.2	93.1939	313	93.4368
2	43.81	43.81	35.4699999094009	13.740000128746	11.5199998021126	sp|Q9UQ35|SRRM2_HUMAN	Serine/arginine repetitive matrix protein 2 OS=Homo sapiens GN=SRRM2 PE=1 SV=2			0	0	VKSSTPPRQSPSR	Phospho(S)@4	missed K-S@2; missed R-Q@8	0.174817994236946	1505.91003417969	502.9773	1505.73510742188	502.919006347656	3	5	4.1.1.7182.3	122.5469	291	122.2644
2	43.81	43.81	35.4699999094009	13.740000128746	11.5199998021126	sp|Q9UQ35|SRRM2_HUMAN	Serine/arginine repetitive matrix protein 2 OS=Homo sapiens GN=SRRM2 PE=1 SV=2			0	99.0000009536743	VSGRTSPPLLDR	Phospho(S)@6	missed R-T@4	-0.00723421992734075	1376.67431640625	459.8987	1376.68127441406	459.901062011719	3	11	1.1.1.6216.2	68.0968	1532	68.3468
2	43.81	43.81	35.4699999094009	13.740000128746	11.5199998021126	sp|Q9UQ35|SRRM2_HUMAN	Serine/arginine repetitive matrix protein 2 OS=Homo sapiens GN=SRRM2 PE=1 SV=2			0	0	VSGRTSPPLLDR	Carbamidomethyl@N-term; Phospho(S)@2	missed R-T@4	-0.00714041013270617	1433.69567871094	717.8551	1433.70275878906	717.858642578125	2	9	2.1.1.7426.2	81.4766	5176	81.8005
2	43.81	43.81	35.4699999094009	13.740000128746	11.5199998021126	sp|Q9UQ35|SRRM2_HUMAN	Serine/arginine repetitive matrix protein 2 OS=Homo sapiens GN=SRRM2 PE=1 SV=2			0	0	VSGRTSPPLLDR	Phospho(T)@5	missed R-T@4	0.0685174986720085	1376.74987792969	689.3822	1376.68127441406	689.347961425781	2	4	4.1.1.6435.3	61.177	1519	61.5749
3	39.21	39.21	31.0799986124039	29.2800009250641	27.9000014066696	sp|P08238|HS90B_HUMAN	Heat shock protein HSP 90-beta OS=Homo sapiens GN=HSP90AB1 PE=1 SV=4			2	99.0000009536743	ADLINNLGTIAK			-0.0037509601097554	1241.69421386719	621.8544	1241.69799804688	621.856262207031	2	14	4.1.1.6819.3	91.2621	5635	90.9934
3	39.21	39.21	31.0799986124039	29.2800009250641	27.9000014066696	sp|P08238|HS90B_HUMAN	Heat shock protein HSP 90-beta OS=Homo sapiens GN=HSP90AB1 PE=1 SV=4			2	99.0000009536743	ALLFIPR			0.00438563013449311	828.526489257813	415.2705	828.522155761719	415.268341064453	2	10	6.1.1.6550.2	92.2202	2504	92.4578
3	39.21	39.21	31.0799986124039	29.2800009250641	27.9000014066696	sp|P08238|HS90B_HUMAN	Heat shock protein HSP 90-beta OS=Homo sapiens GN=HSP90AB1 PE=1 SV=4			2	99.0000009536743	DNSTMGYMMAK			0.0305234994739294	1247.52905273438	624.7718	1247.49841308594	624.756530761719	2	15	5.1.1.6448.3	78.3673	1207	78.4463
3	39.21	39.21	31.0799986124039	29.2800009250641	27.9000014066696	sp|P08238|HS90B_HUMAN	Heat shock protein HSP 90-beta OS=Homo sapiens GN=HSP90AB1 PE=1 SV=4			2	99.0000009536743	EDQTEYLEER			-0.00586176989600062	1310.556640625	656.2856	1310.56262207031	656.28857421875	2	15	1.1.1.6237.2	69.5209	1209	69.6155
3	39.21	39.21	31.0799986124039	29.2800009250641	27.9000014066696	sp|P08238|HS90B_HUMAN	Heat shock protein HSP 90-beta OS=Homo sapiens GN=HSP90AB1 PE=1 SV=4			2	99.0000009536743	EGLELPEDEEEK			0.00159083004109561	1415.6318359375	708.8232	1415.63037109375	708.822448730469	2	17	5.1.1.6441.2	78.0478	5244	78.3761
3	39.21	39.21	31.0799986124039	29.2800009250641	27.9000014066696	sp|P08238|HS90B_HUMAN	Heat shock protein HSP 90-beta OS=Homo sapiens GN=HSP90AB1 PE=1 SV=4			2	99.0000009536743	EISDDEAEEEK	Phospho(S)@3		0.0113332001492381	1372.50329589844	687.2589	1372.49194335938	687.253234863281	2	9	4.1.1.6145.2	57.1432	115	57.0992
3	39.21	39.21	31.0799986124039	29.2800009250641	27.9000014066696	sp|P08238|HS90B_HUMAN	Heat shock protein HSP 90-beta OS=Homo sapiens GN=HSP90AB1 PE=1 SV=4			2	99.0000009536743	EKEISDDEAEEEK	Phospho(S)@5		-0.0144726000726223	1629.61511230469	815.8148	1629.62951660156	815.822021484375	2	12	6.1.1.5796.2	53.2738	356	53.3446
3	39.21	39.21	31.0799986124039	29.2800009250641	27.9000014066696	sp|P08238|HS90B_HUMAN	Heat shock protein HSP 90-beta OS=Homo sapiens GN=HSP90AB1 PE=1 SV=4			2	99.0000009536743	ELISNASDALDK			-0.000394859991502017	1274.63513183594	638.3248	1274.63537597656	638.325012207031	2	13	5.1.1.6433.2	77.6473	6850	77.8663
3	39.21	39.21	31.0799986124039	29.2800009250641	27.9000014066696	sp|P08238|HS90B_HUMAN	Heat shock protein HSP 90-beta OS=Homo sapiens GN=HSP90AB1 PE=1 SV=4			2	99.0000009536743	EQVANSAFVER			-0.0104387998580933	1248.59948730469	625.307	1248.60986328125	625.312194824219	2	15	5.1.1.6264.2	68.0055	2050	68.2446
3	39.21	39.21	31.0799986124039	29.2800009250641	27.9000014066696	sp|P08238|HS90B_HUMAN	Heat shock protein HSP 90-beta OS=Homo sapiens GN=HSP90AB1 PE=1 SV=4			2	99.0000009536743	GVVDSEDLPLNISR			-0.000692787987645715	1512.77770996094	757.3961	1512.77844238281	757.396484375	2	22	4.1.1.6840.2	92.8755	2847	93.0035
3	39.21	39.21	31.0799986124039	29.2800009250641	27.9000014066696	sp|P08238|HS90B_HUMAN	Heat shock protein HSP 90-beta OS=Homo sapiens GN=HSP90AB1 PE=1 SV=4			2	99.0000009536743	IEDVGSDEEDDSGK	Phospho(S)@6		0.023555800318718	1573.59045410156	787.8025	1573.56689453125	787.790710449219	2	20	2.1.1.6919.2	62.4544	2213	62.4342
3	39.21	39.21	31.0799986124039	29.2800009250641	27.9000014066696	sp|P08238|HS90B_HUMAN	Heat shock protein HSP 90-beta OS=Homo sapiens GN=HSP90AB1 PE=1 SV=4			2	99.0000009536743	IEDVGSDEEDDSGKDK	Phospho(S)@6		-0.0235271006822586	1816.66528320313	909.3399	1816.68872070313	909.351684570313	2	12	6.1.1.5963.2	56.366	105	56.3128
3	39.21	39.21	31.0799986124039	29.2800009250641	27.9000014066696	sp|P08238|HS90B_HUMAN	Heat shock protein HSP 90-beta OS=Homo sapiens GN=HSP90AB1 PE=1 SV=4			2	99.0000009536743	NPDDITQEEYGEFYK			0.00328700011596084	1846.79309082031	924.4038	1846.78979492188	924.402160644531	2	22	5.1.1.6660.2	90.2269	6321	90.436
3	39.21	39.21	31.0799986124039	29.2800009250641	27.9000014066696	sp|P08238|HS90B_HUMAN	Heat shock protein HSP 90-beta OS=Homo sapiens GN=HSP90AB1 PE=1 SV=4			2	99.0000009536743	PKIEDVGSDEEDDSGK	Phospho(S)@8	cleaved K-P@N-term; missed K-I@2	-0.0146612003445625	1798.69982910156	900.3572	1798.71459960938	900.364562988281	2	24	1.1.1.6158.2	63.3137	1206	63.4643
3	39.21	39.21	31.0799986124039	29.2800009250641	27.9000014066696	sp|P08238|HS90B_HUMAN	Heat shock protein HSP 90-beta OS=Homo sapiens GN=HSP90AB1 PE=1 SV=4			2	99.0000009536743	SIYYITGESK			0.00708167022094131	1159.58325195313	580.7989	1159.57604980469	580.795349121094	2	13	6.1.1.6256.3	75.7301	3179	75.8819
3	39.21	39.21	31.0799986124039	29.2800009250641	27.9000014066696	sp|P08238|HS90B_HUMAN	Heat shock protein HSP 90-beta OS=Homo sapiens GN=HSP90AB1 PE=1 SV=4			2	99.0000009536743	TLTLVDTGIGMTK			0.00154753995593637	1348.72863769531	675.3716	1348.72717285156	675.370849609375	2	20	4.1.1.6828.2	91.8636	2681	92.0939
3	39.21	39.21	31.0799986124039	29.2800009250641	27.9000014066696	sp|P08238|HS90B_HUMAN	Heat shock protein HSP 90-beta OS=Homo sapiens GN=HSP90AB1 PE=1 SV=4			2	99.0000009536743	YIDQEELNK			-0.00831004977226257	1150.54223632813	576.2784	1150.55065917969	576.282592773438	2	13	6.1.1.6057.2	63.7685	1184	63.9469
3	39.21	39.21	31.0799986124039	29.2800009250641	27.9000014066696	sp|P08238|HS90B_HUMAN	Heat shock protein HSP 90-beta OS=Homo sapiens GN=HSP90AB1 PE=1 SV=4			1.79588079452515	99.0000009536743	SLIINTFYSNK		cleaved M-S@N-term	0.972687005996704	1299.65991210938	650.8372	1298.68701171875	650.350830078125	2	14	5.1.1.6707.3	93.1132	1112	93.365
3	39.21	39.21	31.0799986124039	29.2800009250641	27.9000014066696	sp|P08238|HS90B_HUMAN	Heat shock protein HSP 90-beta OS=Homo sapiens GN=HSP90AB1 PE=1 SV=4			1.69897043704987	98.1000006198883	APFDLFENK			0.021833399310708	1079.55065917969	540.7826	1079.52880859375	540.771667480469	2	11	6.1.1.6589.3	94.8902	1016	94.7738
3	39.21	39.21	31.0799986124039	29.2800009250641	27.9000014066696	sp|P08238|HS90B_HUMAN	Heat shock protein HSP 90-beta OS=Homo sapiens GN=HSP90AB1 PE=1 SV=4			0.853872001171112	99.0000009536743	HLEINPDHPIVETLR	Carbamyl@N-term		0.000490705017000437	1824.94860839844	609.3235	1824.9482421875	609.323364257813	3	14	1.1.1.6555.2	90.1486	1734	90.2643
3	39.21	39.21	31.0799986124039	29.2800009250641	27.9000014066696	sp|P08238|HS90B_HUMAN	Heat shock protein HSP 90-beta OS=Homo sapiens GN=HSP90AB1 PE=1 SV=4			0.690369844436646	80.2200019359589	IDIIPNPQER			-0.00086742197163403	1193.6396484375	597.8271	1193.64038085938	597.827514648438	2	9	5.1.1.6531.2	82.9306	4485	82.4928
3	39.21	39.21	31.0799986124039	29.2800009250641	27.9000014066696	sp|P08238|HS90B_HUMAN	Heat shock protein HSP 90-beta OS=Homo sapiens GN=HSP90AB1 PE=1 SV=4			0.0974532216787338	20.6799998879433	EISDDEAEEEKGEK	Phospho(S)@3	missed K-G@11	-0.00569987995550036	1686.64538574219	563.2224	1686.65087890625	563.224243164063	3	6	6.1.1.5825.2	53.7104	202	53.7193
3	39.21	39.21	31.0799986124039	29.2800009250641	27.9000014066696	sp|P08238|HS90B_HUMAN	Heat shock protein HSP 90-beta OS=Homo sapiens GN=HSP90AB1 PE=1 SV=4			0.0731432884931564	16.0199999809265	VEKVTISNR		missed K-V@3	-0.0483403988182545	1044.54443359375	523.2795	1044.5927734375	523.303649902344	2	7	6.1.1.6031.2	61.5914	556	61.644
3	39.21	39.21	31.0799986124039	29.2800009250641	27.9000014066696	sp|P08238|HS90B_HUMAN	Heat shock protein HSP 90-beta OS=Homo sapiens GN=HSP90AB1 PE=1 SV=4			0	99.0000009536743	ADLINNLGTIAK			-0.0101643996313214	1241.68786621094	621.8512	1241.69799804688	621.856262207031	2	16	5.1.1.6683.2	91.4529	4733	90.9393
3	39.21	39.21	31.0799986124039	29.2800009250641	27.9000014066696	sp|P08238|HS90B_HUMAN	Heat shock protein HSP 90-beta OS=Homo sapiens GN=HSP90AB1 PE=1 SV=4			0	99.0000009536743	ADLINNLGTIAK			-0.00735678011551499	1241.69067382813	621.8526	1241.69799804688	621.856262207031	2	12	5.1.1.6669.2	90.7465	6034	90.829
3	39.21	39.21	31.0799986124039	29.2800009250641	27.9000014066696	sp|P08238|HS90B_HUMAN	Heat shock protein HSP 90-beta OS=Homo sapiens GN=HSP90AB1 PE=1 SV=4			0	0	ADLINNLGTIAK			-0.0280430000275373	1241.669921875	621.8422	1241.69799804688	621.856262207031	2	4	4.1.1.6885.3	96.4699	500	96.4017
3	39.21	39.21	31.0799986124039	29.2800009250641	27.9000014066696	sp|P08238|HS90B_HUMAN	Heat shock protein HSP 90-beta OS=Homo sapiens GN=HSP90AB1 PE=1 SV=4			0	0	ADLINNLGTIAK			-0.0699789971113205	1241.62805175781	621.8213	1241.69799804688	621.856262207031	2	6	5.1.1.6418.2	76.8759	1695	76.8639
3	39.21	39.21	31.0799986124039	29.2800009250641	27.9000014066696	sp|P08238|HS90B_HUMAN	Heat shock protein HSP 90-beta OS=Homo sapiens GN=HSP90AB1 PE=1 SV=4			0	0	ADLINNLGTIAK			-0.00259603001177311	1241.69543457031	621.855	1241.69799804688	621.856262207031	2	7	5.1.1.6705.2	92.9158	1230	93.1221
3	39.21	39.21	31.0799986124039	29.2800009250641	27.9000014066696	sp|P08238|HS90B_HUMAN	Heat shock protein HSP 90-beta OS=Homo sapiens GN=HSP90AB1 PE=1 SV=4			0	99.0000009536743	ALLFIPR			0.00186340999789536	828.524047851563	415.2693	828.522155761719	415.268341064453	2	8	1.1.1.6591.2	92.3396	699	92.3743
3	39.21	39.21	31.0799986124039	29.2800009250641	27.9000014066696	sp|P08238|HS90B_HUMAN	Heat shock protein HSP 90-beta OS=Homo sapiens GN=HSP90AB1 PE=1 SV=4			0	0	ALLFIPR	Carbamyl@N-term		0.0148472003638744	871.542846679688	436.7787	871.527954101563	436.771270751953	2	7	2.1.1.7862.2	117.8004	147	117.7561
3	39.21	39.21	31.0799986124039	29.2800009250641	27.9000014066696	sp|P08238|HS90B_HUMAN	Heat shock protein HSP 90-beta OS=Homo sapiens GN=HSP90AB1 PE=1 SV=4			0	28.4099996089935	APFDLFENK	Formyl(K)@9		0.024659400805831	1107.54821777344	554.7814	1107.52368164063	554.769104003906	2	14	6.1.1.6609.3	96.2587	1054	96.3618
3	39.21	39.21	31.0799986124039	29.2800009250641	27.9000014066696	sp|P08238|HS90B_HUMAN	Heat shock protein HSP 90-beta OS=Homo sapiens GN=HSP90AB1 PE=1 SV=4			0	0	APFDLFENKK		missed K-K@9	-0.0380851998925209	1207.58569335938	604.8001	1207.62377929688	604.819152832031	2	7	1.1.1.6526.3	88.302	1959	88.729
3	39.21	39.21	31.0799986124039	29.2800009250641	27.9000014066696	sp|P08238|HS90B_HUMAN	Heat shock protein HSP 90-beta OS=Homo sapiens GN=HSP90AB1 PE=1 SV=4			0	0	APFDLFENKK		missed K-K@9	-0.0358880013227463	1207.587890625	604.8012	1207.62377929688	604.819152832031	2	8	1.1.1.6543.2	89.3369	1846	89.3604
3	39.21	39.21	31.0799986124039	29.2800009250641	27.9000014066696	sp|P08238|HS90B_HUMAN	Heat shock protein HSP 90-beta OS=Homo sapiens GN=HSP90AB1 PE=1 SV=4			0	0	APFDLFENKK		missed K-K@9	-0.0334358997642994	1207.59033203125	604.8024	1207.62377929688	604.819152832031	2	6	5.1.1.6635.3	88.7866	1482	89.2959
3	39.21	39.21	31.0799986124039	29.2800009250641	27.9000014066696	sp|P08238|HS90B_HUMAN	Heat shock protein HSP 90-beta OS=Homo sapiens GN=HSP90AB1 PE=1 SV=4			0	0	APFDLFENKK		missed K-K@9	-0.0312553010880947	1207.59252929688	604.8035	1207.62377929688	604.819152832031	2	6	6.1.1.6479.3	87.9936	7145	88.4792
3	39.21	39.21	31.0799986124039	29.2800009250641	27.9000014066696	sp|P08238|HS90B_HUMAN	Heat shock protein HSP 90-beta OS=Homo sapiens GN=HSP90AB1 PE=1 SV=4			0	0	APFDLFENKK		missed K-K@9	-0.0321098007261753	1207.59167480469	604.8031	1207.62377929688	604.819152832031	2	6	6.1.1.6497.2	88.9772	10756	88.9959
3	39.21	39.21	31.0799986124039	29.2800009250641	27.9000014066696	sp|P08238|HS90B_HUMAN	Heat shock protein HSP 90-beta OS=Homo sapiens GN=HSP90AB1 PE=1 SV=4			0	0	APFDLFENKK		missed K-K@9	-0.0321098007261753	1207.59167480469	604.8031	1207.62377929688	604.819152832031	2	6	6.1.1.6502.2	89.2202	10756	88.9959
3	39.21	39.21	31.0799986124039	29.2800009250641	27.9000014066696	sp|P08238|HS90B_HUMAN	Heat shock protein HSP 90-beta OS=Homo sapiens GN=HSP90AB1 PE=1 SV=4			0	0	APFDLFENKK		missed K-K@9	-0.0300347004085779	1207.59362792969	604.8041	1207.62377929688	604.819152832031	2	5	6.1.1.6514.2	90.0486	3642	89.8676
3	39.21	39.21	31.0799986124039	29.2800009250641	27.9000014066696	sp|P08238|HS90B_HUMAN	Heat shock protein HSP 90-beta OS=Homo sapiens GN=HSP90AB1 PE=1 SV=4			0	99.0000009536743	EDQTEYLEER			-0.00736617017537355	1310.55529785156	656.2849	1310.56262207031	656.28857421875	2	14	6.1.1.6139.2	68.894	2819	69.122
3	39.21	39.21	31.0799986124039	29.2800009250641	27.9000014066696	sp|P08238|HS90B_HUMAN	Heat shock protein HSP 90-beta OS=Homo sapiens GN=HSP90AB1 PE=1 SV=4			0	98.3799993991852	EDQTEYLEER			-0.010661999695003	1310.55212402344	656.2833	1310.56262207031	656.28857421875	2	11	6.1.1.6159.3	69.9504	2655	69.3823
3	39.21	39.21	31.0799986124039	29.2800009250641	27.9000014066696	sp|P08238|HS90B_HUMAN	Heat shock protein HSP 90-beta OS=Homo sapiens GN=HSP90AB1 PE=1 SV=4			0	95.0999975204468	EDQTEYLEER			0.00594221008941531	1310.56872558594	656.2916	1310.56262207031	656.28857421875	2	10	5.1.1.6290.3	69.8324	562	69.7652
3	39.21	39.21	31.0799986124039	29.2800009250641	27.9000014066696	sp|P08238|HS90B_HUMAN	Heat shock protein HSP 90-beta OS=Homo sapiens GN=HSP90AB1 PE=1 SV=4			0	97.3299980163574	EGLELPEDEEEK			0.00181106000673026	1415.63232421875	708.8234	1415.63037109375	708.822448730469	2	11	6.1.1.6299.2	77.9464	2351	78.0962
3	39.21	39.21	31.0799986124039	29.2800009250641	27.9000014066696	sp|P08238|HS90B_HUMAN	Heat shock protein HSP 90-beta OS=Homo sapiens GN=HSP90AB1 PE=1 SV=4			0	73.8099992275238	EGLELPEDEEEK			0.0028115299064666	1415.63330078125	708.8239	1415.63037109375	708.822448730469	2	10	5.1.1.6455.2	78.7329	5237	78.3761
3	39.21	39.21	31.0799986124039	29.2800009250641	27.9000014066696	sp|P08238|HS90B_HUMAN	Heat shock protein HSP 90-beta OS=Homo sapiens GN=HSP90AB1 PE=1 SV=4			0	0	EGLELPEDEEEK			0.00181106000673026	1415.63232421875	708.8234	1415.63037109375	708.822448730469	2	6	6.1.1.6300.3	77.9978	2351	78.0962
3	39.21	39.21	31.0799986124039	29.2800009250641	27.9000014066696	sp|P08238|HS90B_HUMAN	Heat shock protein HSP 90-beta OS=Homo sapiens GN=HSP90AB1 PE=1 SV=4			0	99.0000009536743	EISDDEAEEEK	Phospho(S)@3		0.0295419991016388	1372.521484375	687.268	1372.49194335938	687.253234863281	2	12	2.1.1.6973.2	63.1585	191	63.1675
3	39.21	39.21	31.0799986124039	29.2800009250641	27.9000014066696	sp|P08238|HS90B_HUMAN	Heat shock protein HSP 90-beta OS=Homo sapiens GN=HSP90AB1 PE=1 SV=4			0	99.0000009536743	EISDDEAEEEK	Delta:H(2)C(2)@N-term; Phospho(S)@3		0.0384280011057854	1398.54602050781	700.2803	1398.50756835938	700.261047363281	2	16	2.1.1.7346.2	74.2539	443	74.2093
3	39.21	39.21	31.0799986124039	29.2800009250641	27.9000014066696	sp|P08238|HS90B_HUMAN	Heat shock protein HSP 90-beta OS=Homo sapiens GN=HSP90AB1 PE=1 SV=4			0	99.0000009536743	EISDDEAEEEK	Phospho(S)@3		0.0227060001343489	1372.5146484375	687.2646	1372.49194335938	687.253234863281	2	13	3.1.1.6257.2	57.3705	1266	57.2197
3	39.21	39.21	31.0799986124039	29.2800009250641	27.9000014066696	sp|P08238|HS90B_HUMAN	Heat shock protein HSP 90-beta OS=Homo sapiens GN=HSP90AB1 PE=1 SV=4			0	99.0000009536743	EISDDEAEEEK	Phospho(S)@3		0.0211190991103649	1372.51306152344	687.2638	1372.49194335938	687.253234863281	2	13	3.1.1.6249.2	57.2108	1266	57.2197
3	39.21	39.21	31.0799986124039	29.2800009250641	27.9000014066696	sp|P08238|HS90B_HUMAN	Heat shock protein HSP 90-beta OS=Homo sapiens GN=HSP90AB1 PE=1 SV=4			0	99.0000009536743	EISDDEAEEEK	Phospho(S)@3		0.0264902003109455	1372.51843261719	687.2665	1372.49194335938	687.253234863281	2	11	2.1.1.6500.2	58.1327	767	58.2129
3	39.21	39.21	31.0799986124039	29.2800009250641	27.9000014066696	sp|P08238|HS90B_HUMAN	Heat shock protein HSP 90-beta OS=Homo sapiens GN=HSP90AB1 PE=1 SV=4			0	99.0000009536743	EISDDEAEEEK	Phospho(S)@3		0.034791000187397	1372.52673339844	687.2706	1372.49194335938	687.253234863281	2	11	2.1.1.7244.2	67.1802	147	67.136
3	39.21	39.21	31.0799986124039	29.2800009250641	27.9000014066696	sp|P08238|HS90B_HUMAN	Heat shock protein HSP 90-beta OS=Homo sapiens GN=HSP90AB1 PE=1 SV=4			0	99.0000009536743	EISDDEAEEEK	Phospho(S)@3		0.0192881003022194	1372.51123046875	687.2629	1372.49194335938	687.253234863281	2	11	3.1.1.6333.2	58.2271	215	58.2361
3	39.21	39.21	31.0799986124039	29.2800009250641	27.9000014066696	sp|P08238|HS90B_HUMAN	Heat shock protein HSP 90-beta OS=Homo sapiens GN=HSP90AB1 PE=1 SV=4			0	97.2500026226044	EISDDEAEEEK	Phospho(S)@3		0.0457772985100746	1372.53771972656	687.2761	1372.49194335938	687.253234863281	2	10	2.1.1.7300.2	69.8596	132	70.0094
3	39.21	39.21	31.0799986124039	29.2800009250641	27.9000014066696	sp|P08238|HS90B_HUMAN	Heat shock protein HSP 90-beta OS=Homo sapiens GN=HSP90AB1 PE=1 SV=4			0	96.85999751091	EISDDEAEEEK	Phospho(S)@3		0.0402842015028	1372.5322265625	687.2734	1372.49194335938	687.253234863281	2	10	2.1.1.7282.2	68.1852	131	68.3349
3	39.21	39.21	31.0799986124039	29.2800009250641	27.9000014066696	sp|P08238|HS90B_HUMAN	Heat shock protein HSP 90-beta OS=Homo sapiens GN=HSP90AB1 PE=1 SV=4			0	96.4200019836426	EISDDEAEEEK	Phospho(S)@3		0.0225840006023645	1372.51452636719	687.2645	1372.49194335938	687.253234863281	2	9	3.1.1.6421.2	59.2335	103	59.1895
3	39.21	39.21	31.0799986124039	29.2800009250641	27.9000014066696	sp|P08238|HS90B_HUMAN	Heat shock protein HSP 90-beta OS=Homo sapiens GN=HSP90AB1 PE=1 SV=4			0	94.1399991512299	EISDDEAEEEK	Phospho(S)@3		0.0235604997724295	1372.51550292969	687.265	1372.49194335938	687.253234863281	2	10	2.1.1.6893.2	62.1584	207	62.1672
3	39.21	39.21	31.0799986124039	29.2800009250641	27.9000014066696	sp|P08238|HS90B_HUMAN	Heat shock protein HSP 90-beta OS=Homo sapiens GN=HSP90AB1 PE=1 SV=4			0	93.4199988842011	EISDDEAEEEK	Phospho(S)@3		0.018189400434494	1372.51013183594	687.2623	1372.49194335938	687.253234863281	2	9	3.1.1.6171.2	56.2147	784	56.3388
3	39.21	39.21	31.0799986124039	29.2800009250641	27.9000014066696	sp|P08238|HS90B_HUMAN	Heat shock protein HSP 90-beta OS=Homo sapiens GN=HSP90AB1 PE=1 SV=4			0	92.6900029182434	EISDDEAEEEK	Phospho(S)@3		0.0286874994635582	1372.52062988281	687.2676	1372.49194335938	687.253234863281	2	13	2.1.1.6577.2	59.1183	2273	59.0428
3	39.21	39.21	31.0799986124039	29.2800009250641	27.9000014066696	sp|P08238|HS90B_HUMAN	Heat shock protein HSP 90-beta OS=Homo sapiens GN=HSP90AB1 PE=1 SV=4			0	90.9200012683868	EISDDEAEEEK	Phospho(S)@3		0.0273446999490261	1372.51928710938	687.2669	1372.49194335938	687.253234863281	2	10	2.1.1.7138.2	65.1671	148	65.123
3	39.21	39.21	31.0799986124039	29.2800009250641	27.9000014066696	sp|P08238|HS90B_HUMAN	Heat shock protein HSP 90-beta OS=Homo sapiens GN=HSP90AB1 PE=1 SV=4			0	90.5200004577637	EISDDEAEEEK	Phospho(S)@3		0.0267344005405903	1372.51867675781	687.2666	1372.49194335938	687.253234863281	2	10	2.1.1.7056.2	64.1665	173	64.1223
3	39.21	39.21	31.0799986124039	29.2800009250641	27.9000014066696	sp|P08238|HS90B_HUMAN	Heat shock protein HSP 90-beta OS=Homo sapiens GN=HSP90AB1 PE=1 SV=4			0	86.1699998378754	EISDDEAEEEK	Phospho(S)@3		0.023072199895978	1372.51501464844	687.2648	1372.49194335938	687.253234863281	2	11	2.1.1.6687.2	60.1431	449	60.0813
3	39.21	39.21	31.0799986124039	29.2800009250641	27.9000014066696	sp|P08238|HS90B_HUMAN	Heat shock protein HSP 90-beta OS=Homo sapiens GN=HSP90AB1 PE=1 SV=4			0	81.0199975967407	EISDDEAEEEK	Phospho(S)@3		0.0263681001961231	1372.51831054688	687.2664	1372.49194335938	687.253234863281	2	12	2.1.1.6521.2	58.4196	5253	58.534
3	39.21	39.21	31.0799986124039	29.2800009250641	27.9000014066696	sp|P08238|HS90B_HUMAN	Heat shock protein HSP 90-beta OS=Homo sapiens GN=HSP90AB1 PE=1 SV=4			0	65.1000022888184	EISDDEAEEEK	Phospho(S)@3		0.0249032992869616	1372.51684570313	687.2657	1372.49194335938	687.253234863281	2	9	2.1.1.6795.2	61.1508	264	61.1596
3	39.21	39.21	31.0799986124039	29.2800009250641	27.9000014066696	sp|P08238|HS90B_HUMAN	Heat shock protein HSP 90-beta OS=Homo sapiens GN=HSP90AB1 PE=1 SV=4			0	65.1000022888184	EISDDEAEEEK	Phospho(S)@3		0.0335703007876873	1372.52551269531	687.27	1372.49194335938	687.253234863281	2	9	2.1.1.7186.2	66.1727	130	66.1817
3	39.21	39.21	31.0799986124039	29.2800009250641	27.9000014066696	sp|P08238|HS90B_HUMAN	Heat shock protein HSP 90-beta OS=Homo sapiens GN=HSP90AB1 PE=1 SV=4			0	55.9300005435944	EISDDEAEEEK	Phospho(S)@3		0.0154836000874639	1372.50744628906	687.261	1372.49194335938	687.253234863281	2	8	4.1.1.6062.2	56.1352	158	56.1531
3	39.21	39.21	31.0799986124039	29.2800009250641	27.9000014066696	sp|P08238|HS90B_HUMAN	Heat shock protein HSP 90-beta OS=Homo sapiens GN=HSP90AB1 PE=1 SV=4			0	50.7099986076355	EISDDEAEEEK	Phospho(S)@3		0.0603036992251873	1372.55224609375	687.2834	1372.49194335938	687.253234863281	2	9	2.1.1.7314.2	71.1758	165	71.1315
3	39.21	39.21	31.0799986124039	29.2800009250641	27.9000014066696	sp|P08238|HS90B_HUMAN	Heat shock protein HSP 90-beta OS=Homo sapiens GN=HSP90AB1 PE=1 SV=4			0	0	EISDDEAEEEK	Phospho(S)@3		0.0457772985100746	1372.53771972656	687.2761	1372.49194335938	687.253234863281	2	7	2.1.1.7331.3	72.8753	135	72.7869
3	39.21	39.21	31.0799986124039	29.2800009250641	27.9000014066696	sp|P08238|HS90B_HUMAN	Heat shock protein HSP 90-beta OS=Homo sapiens GN=HSP90AB1 PE=1 SV=4			0	0	EISDDEAEEEK	Phospho(S)@3		0.0609139986336231	1372.55285644531	687.2837	1372.49194335938	687.253234863281	2	7	3.1.1.6542.2	60.4758	0	60.4316
3	39.21	39.21	31.0799986124039	29.2800009250641	27.9000014066696	sp|P08238|HS90B_HUMAN	Heat shock protein HSP 90-beta OS=Homo sapiens GN=HSP90AB1 PE=1 SV=4			0	99.0000009536743	ELISNASDALDK			-0.019539000466466	1274.61584472656	638.3152	1274.63537597656	638.325012207031	2	12	6.1.1.6292.3	77.6071	910	77.4733
3	39.21	39.21	31.0799986124039	29.2800009250641	27.9000014066696	sp|P08238|HS90B_HUMAN	Heat shock protein HSP 90-beta OS=Homo sapiens GN=HSP90AB1 PE=1 SV=4			0	13.7199997901917	ELISNASDALDK	Oxidation(D)@8		-0.0110146999359131	1290.61950683594	646.317	1290.63037109375	646.322448730469	2	10	5.1.1.6324.2	71.6077	1913	71.7746
3	39.21	39.21	31.0799986124039	29.2800009250641	27.9000014066696	sp|P08238|HS90B_HUMAN	Heat shock protein HSP 90-beta OS=Homo sapiens GN=HSP90AB1 PE=1 SV=4			0	0	ELISNASDALDK	Deamidated(N)@5		-0.0741588994860649	1275.54528808594	638.7799	1275.61938476563	638.817016601563	2	8	4.1.1.6655.3	78.2708	410	78.3774
3	39.21	39.21	31.0799986124039	29.2800009250641	27.9000014066696	sp|P08238|HS90B_HUMAN	Heat shock protein HSP 90-beta OS=Homo sapiens GN=HSP90AB1 PE=1 SV=4			0	99.0000009536743	EQVANSAFVER			-0.0137347001582384	1248.59631347656	625.3054	1248.60986328125	625.312194824219	2	13	5.1.1.6280.3	69.1488	642	69.0339
3	39.21	39.21	31.0799986124039	29.2800009250641	27.9000014066696	sp|P08238|HS90B_HUMAN	Heat shock protein HSP 90-beta OS=Homo sapiens GN=HSP90AB1 PE=1 SV=4			0	99.0000009536743	EQVANSAFVER			-0.0233862996101379	1248.58642578125	625.3005	1248.60986328125	625.312194824219	2	12	6.1.1.6112.2	67.5662	864	67.6002
3	39.21	39.21	31.0799986124039	29.2800009250641	27.9000014066696	sp|P08238|HS90B_HUMAN	Heat shock protein HSP 90-beta OS=Homo sapiens GN=HSP90AB1 PE=1 SV=4			0	0	EQVANSAFVER	Glu->pyro-Glu@N-term; Deamidated(Q)@2		-0.02653600089252	1231.556640625	616.7856	1231.58337402344	616.798950195313	2	9	5.1.1.6303.3	70.5057	1861	70.7502
3	39.21	39.21	31.0799986124039	29.2800009250641	27.9000014066696	sp|P08238|HS90B_HUMAN	Heat shock protein HSP 90-beta OS=Homo sapiens GN=HSP90AB1 PE=1 SV=4			0	0	EQVANSAFVER			-0.0592669993638992	1248.55065917969	625.2826	1248.60986328125	625.312194824219	2	8	5.1.1.6304.3	70.5516	1003	70.6468
3	39.21	39.21	31.0799986124039	29.2800009250641	27.9000014066696	sp|P08238|HS90B_HUMAN	Heat shock protein HSP 90-beta OS=Homo sapiens GN=HSP90AB1 PE=1 SV=4			0	99.0000009536743	GVVDSEDLPLNISR	Methyl(D)@7		-0.0144584001973271	1526.77966308594	764.3971	1526.79406738281	764.404296875	2	19	4.1.1.6845.3	93.339	490	93.3479
3	39.21	39.21	31.0799986124039	29.2800009250641	27.9000014066696	sp|P08238|HS90B_HUMAN	Heat shock protein HSP 90-beta OS=Homo sapiens GN=HSP90AB1 PE=1 SV=4			0	99.0000009536743	GVVDSEDLPLNISR			0.960552990436554	1513.73901367188	757.8768	1512.77844238281	757.396484375	2	20	5.1.1.6700.2	92.5238	2900	92.7959
3	39.21	39.21	31.0799986124039	29.2800009250641	27.9000014066696	sp|P08238|HS90B_HUMAN	Heat shock protein HSP 90-beta OS=Homo sapiens GN=HSP90AB1 PE=1 SV=4			0	99.0000009536743	GVVDSEDLPLNISR			0.946106016635895	1513.72448730469	757.8695	1512.77844238281	757.396484375	2	19	6.1.1.6553.2	92.4051	542	92.4578
3	39.21	39.21	31.0799986124039	29.2800009250641	27.9000014066696	sp|P08238|HS90B_HUMAN	Heat shock protein HSP 90-beta OS=Homo sapiens GN=HSP90AB1 PE=1 SV=4			0	77.9100000858307	IDIIPNPQER			-4.06386995315552	1189.57641601563	595.7955	1193.64038085938	597.827514648438	2	11	5.1.1.6521.3	82.3681	1176	82.5741
3	39.21	39.21	31.0799986124039	29.2800009250641	27.9000014066696	sp|P08238|HS90B_HUMAN	Heat shock protein HSP 90-beta OS=Homo sapiens GN=HSP90AB1 PE=1 SV=4			0	0	IDIIPNPQER			0.00157398998271674	1193.64208984375	597.8283	1193.64038085938	597.827514648438	2	6	5.1.1.6514.3	81.94	4977	82.4434
3	39.21	39.21	31.0799986124039	29.2800009250641	27.9000014066696	sp|P08238|HS90B_HUMAN	Heat shock protein HSP 90-beta OS=Homo sapiens GN=HSP90AB1 PE=1 SV=4			0	0	IDIIPNPQER			0.0469843000173569	1193.6875	597.851	1193.64038085938	597.827514648438	2	4	5.1.1.6889.2	107.2219	449	107.1768
3	39.21	39.21	31.0799986124039	29.2800009250641	27.9000014066696	sp|P08238|HS90B_HUMAN	Heat shock protein HSP 90-beta OS=Homo sapiens GN=HSP90AB1 PE=1 SV=4			0	99.0000009536743	IEDVGSDEEDDSGK	Phospho(S)@6		0.0278283003717661	1573.5947265625	787.8046	1573.56689453125	787.790710449219	2	17	2.1.1.6885.2	62.0429	354	62.0519
3	39.21	39.21	31.0799986124039	29.2800009250641	27.9000014066696	sp|P08238|HS90B_HUMAN	Heat shock protein HSP 90-beta OS=Homo sapiens GN=HSP90AB1 PE=1 SV=4			0	99.0000009536743	IEDVGSDEEDDSGK	Phospho(S)@6		0.0283166002482176	1573.59521484375	787.8049	1573.56689453125	787.790710449219	2	17	2.1.1.6970.2	63.0436	282	62.9724
3	39.21	39.21	31.0799986124039	29.2800009250641	27.9000014066696	sp|P08238|HS90B_HUMAN	Heat shock protein HSP 90-beta OS=Homo sapiens GN=HSP90AB1 PE=1 SV=4			0	99.0000009536743	IEDVGSDEEDDSGK	Delta:H(2)C(2)@N-term; Phospho(S)@6		0.0323197990655899	1599.61486816406	800.8147	1599.58251953125	800.798522949219	2	18	2.1.1.7324.3	72.1927	320	72.007
3	39.21	39.21	31.0799986124039	29.2800009250641	27.9000014066696	sp|P08238|HS90B_HUMAN	Heat shock protein HSP 90-beta OS=Homo sapiens GN=HSP90AB1 PE=1 SV=4			0	99.0000009536743	IEDVGSDEEDDSGK	Phospho(S)@6		0.0194054003804922	1573.58630371094	787.8004	1573.56689453125	787.790710449219	2	21	3.1.1.6616.2	61.5375	535	61.4935
3	39.21	39.21	31.0799986124039	29.2800009250641	27.9000014066696	sp|P08238|HS90B_HUMAN	Heat shock protein HSP 90-beta OS=Homo sapiens GN=HSP90AB1 PE=1 SV=4			0	99.0000009536743	IEDVGSDEEDDSGK	Phospho(S)@6		0.0312463007867336	1573.59802246094	787.8063	1573.56689453125	787.790710449219	2	9	4.1.1.6413.2	60.4651	301	60.5629
3	39.21	39.21	31.0799986124039	29.2800009250641	27.9000014066696	sp|P08238|HS90B_HUMAN	Heat shock protein HSP 90-beta OS=Homo sapiens GN=HSP90AB1 PE=1 SV=4			0	99.0000009536743	IEDVGSDEEDDSGK	Phospho(S)@6		0.0228234007954597	1573.58972167969	787.8021	1573.56689453125	787.790710449219	2	10	3.1.1.6680.2	62.5542	70	62.5101
3	39.21	39.21	31.0799986124039	29.2800009250641	27.9000014066696	sp|P08238|HS90B_HUMAN	Heat shock protein HSP 90-beta OS=Homo sapiens GN=HSP90AB1 PE=1 SV=4			0	82.8400015830994	IEDVGSDEEDDSGK	Phospho(S)@12		0.0251426994800568	1573.59204101563	787.8033	1573.56689453125	787.790710449219	2	9	3.1.1.6543.2	60.5287	725	60.6535
3	39.21	39.21	31.0799986124039	29.2800009250641	27.9000014066696	sp|P08238|HS90B_HUMAN	Heat shock protein HSP 90-beta OS=Homo sapiens GN=HSP90AB1 PE=1 SV=4			0	0	IEDVGSDEEDDSGK	Phospho(S)@12		0.0193507000803947	1573.58630371094	787.8004	1573.56689453125	787.790710449219	2	6	1.1.1.6048.2	55.3669	4165	55.3759
3	39.21	39.21	31.0799986124039	29.2800009250641	27.9000014066696	sp|P08238|HS90B_HUMAN	Heat shock protein HSP 90-beta OS=Homo sapiens GN=HSP90AB1 PE=1 SV=4			0	0	IEDVGSDEEDDSGK	Phospho(S)@12		0.018130000680685	1573.58508300781	787.7998	1573.56689453125	787.790710449219	2	5	1.1.1.6058.2	55.5577	3148	55.5459
3	39.21	39.21	31.0799986124039	29.2800009250641	27.9000014066696	sp|P08238|HS90B_HUMAN	Heat shock protein HSP 90-beta OS=Homo sapiens GN=HSP90AB1 PE=1 SV=4			0	0	IEDVGSDEEDDSGK	Phospho(S)@12		0.018130000680685	1573.58508300781	787.7998	1573.56689453125	787.790710449219	2	6	1.1.1.6063.2	55.8428	3148	55.5459
3	39.21	39.21	31.0799986124039	29.2800009250641	27.9000014066696	sp|P08238|HS90B_HUMAN	Heat shock protein HSP 90-beta OS=Homo sapiens GN=HSP90AB1 PE=1 SV=4			0	0	IEDVGSDEEDDSGK	Phospho(S)@12		0.0117824003100395	1573.57861328125	787.7966	1573.56689453125	787.790710449219	2	5	1.1.1.6094.2	57.6433	434	57.6961
3	39.21	39.21	31.0799986124039	29.2800009250641	27.9000014066696	sp|P08238|HS90B_HUMAN	Heat shock protein HSP 90-beta OS=Homo sapiens GN=HSP90AB1 PE=1 SV=4			0	99.0000009536743	IEDVGSDEEDDSGKDK	Phospho(S)@6		-0.011153600178659	1816.677734375	606.5665	1816.68872070313	606.570190429688	3	9	6.1.1.5920.2	55.314	410	55.3229
3	39.21	39.21	31.0799986124039	29.2800009250641	27.9000014066696	sp|P08238|HS90B_HUMAN	Heat shock protein HSP 90-beta OS=Homo sapiens GN=HSP90AB1 PE=1 SV=4			0	78.1300008296967	IEDVGSDEEDDSGKDK	Phospho(S)@6		0.00965578015893698	1816.69848632813	606.5734	1816.68872070313	606.570190429688	3	8	5.1.1.6056.2	55.8486	159	55.8043
3	39.21	39.21	31.0799986124039	29.2800009250641	27.9000014066696	sp|P08238|HS90B_HUMAN	Heat shock protein HSP 90-beta OS=Homo sapiens GN=HSP90AB1 PE=1 SV=4			0	15.0800004601479	IEDVGSDEEDDSGKDK	Phospho(S)@6		0.00404829019680619	1816.69262695313	606.5715	1816.68872070313	606.570190429688	3	7	1.1.1.6061.3	55.7168	140	55.7257
3	39.21	39.21	31.0799986124039	29.2800009250641	27.9000014066696	sp|P08238|HS90B_HUMAN	Heat shock protein HSP 90-beta OS=Homo sapiens GN=HSP90AB1 PE=1 SV=4			0	0	IEDVGSDEEDDSGKDK	Phospho(S)@6		0.0174944996833801	1816.70629882813	909.3604	1816.68872070313	909.351684570313	2	8	2.1.1.7448.2	83.4573	324	83.4121
3	39.21	39.21	31.0799986124039	29.2800009250641	27.9000014066696	sp|P08238|HS90B_HUMAN	Heat shock protein HSP 90-beta OS=Homo sapiens GN=HSP90AB1 PE=1 SV=4			0	0	NPDDITQEEYGEFYK	Phospho(T)@6		0.0197962000966072	1926.77600097656	643.2659	1926.75610351563	643.25927734375	3	5	5.1.1.6213.2	63.749	1289	63.7231
3	39.21	39.21	31.0799986124039	29.2800009250641	27.9000014066696	sp|P08238|HS90B_HUMAN	Heat shock protein HSP 90-beta OS=Homo sapiens GN=HSP90AB1 PE=1 SV=4			0	99.0000009536743	PKIEDVGSDEEDDSGK	Phospho(S)@8	cleaved K-P@N-term; missed K-I@2	-0.0202229004353285	1798.69445800781	600.5721	1798.71459960938	600.578796386719	3	23	6.1.1.6049.2	63.0633	7103	63.293
3	39.21	39.21	31.0799986124039	29.2800009250641	27.9000014066696	sp|P08238|HS90B_HUMAN	Heat shock protein HSP 90-beta OS=Homo sapiens GN=HSP90AB1 PE=1 SV=4			0	99.0000009536743	PKIEDVGSDEEDDSGK	Phospho(S)@8	cleaved K-P@N-term; missed K-I@2	-0.0171101000159979	1798.69750976563	600.5731	1798.71459960938	600.578796386719	3	12	6.1.1.6064.3	64.3886	4422	63.4671
3	39.21	39.21	31.0799986124039	29.2800009250641	27.9000014066696	sp|P08238|HS90B_HUMAN	Heat shock protein HSP 90-beta OS=Homo sapiens GN=HSP90AB1 PE=1 SV=4			0	0	PKIEDVGSDEEDDSGK	Dioxidation(P)@1; Phospho(S)@8	cleaved K-P@N-term; missed K-I@2	-0.00971747003495693	1830.69470214844	916.3546	1830.70446777344	916.359497070313	2	11	6.1.1.6051.3	63.2841	488	63.293
3	39.21	39.21	31.0799986124039	29.2800009250641	27.9000014066696	sp|P08238|HS90B_HUMAN	Heat shock protein HSP 90-beta OS=Homo sapiens GN=HSP90AB1 PE=1 SV=4			0	0	SIYYITGESK			-0.00495536997914314	1159.57104492188	580.7928	1159.57604980469	580.795349121094	2	5	1.1.1.6395.3	79.8288	929	79.8949
3	39.21	39.21	31.0799986124039	29.2800009250641	27.9000014066696	sp|P08238|HS90B_HUMAN	Heat shock protein HSP 90-beta OS=Homo sapiens GN=HSP90AB1 PE=1 SV=4			0	0	SLIINTFYSNK	Phospho(S)@9	cleaved M-S@N-term	0.0319091007113457	1378.68518066406	460.569	1378.65344238281	460.558410644531	3	7	1.1.1.6168.2	64.2249	1407	64.3552
3	39.21	39.21	31.0799986124039	29.2800009250641	27.9000014066696	sp|P08238|HS90B_HUMAN	Heat shock protein HSP 90-beta OS=Homo sapiens GN=HSP90AB1 PE=1 SV=4			0	0	SLIINTFYSNK	Phospho(S)@9	cleaved M-S@N-term	0.0222961995750666	1378.67553710938	460.5658	1378.65344238281	460.558410644531	3	7	1.1.1.6183.2	65.5759	405	65.4363
3	39.21	39.21	31.0799986124039	29.2800009250641	27.9000014066696	sp|P08238|HS90B_HUMAN	Heat shock protein HSP 90-beta OS=Homo sapiens GN=HSP90AB1 PE=1 SV=4			0	0	SLIINTFYSNK	Phospho(T)@6	cleaved M-S@N-term	-2.36508003581548E-05	1378.65344238281	690.334	1378.65344238281	690.333984375	2	5	5.1.1.6711.3	93.3561	609	93.365
3	39.21	39.21	31.0799986124039	29.2800009250641	27.9000014066696	sp|P08238|HS90B_HUMAN	Heat shock protein HSP 90-beta OS=Homo sapiens GN=HSP90AB1 PE=1 SV=4			0	0	SLIINTFYSNK	Phospho(S)@9	cleaved M-S@N-term	0.00752888014540076	1378.66088867188	460.5609	1378.65344238281	460.558410644531	3	7	6.1.1.6059.2	63.9011	9621	64.2994
3	39.21	39.21	31.0799986124039	29.2800009250641	27.9000014066696	sp|P08238|HS90B_HUMAN	Heat shock protein HSP 90-beta OS=Homo sapiens GN=HSP90AB1 PE=1 SV=4			0	0	SLIINTFYSNK	Phospho(S)@9	cleaved M-S@N-term	0.0057894098572433	1378.65905761719	460.5603	1378.65344238281	460.558410644531	3	6	6.1.1.6073.2	64.991	9621	64.2994
3	39.21	39.21	31.0799986124039	29.2800009250641	27.9000014066696	sp|P08238|HS90B_HUMAN	Heat shock protein HSP 90-beta OS=Homo sapiens GN=HSP90AB1 PE=1 SV=4			0	99.0000009536743	TLTLVDTGIGMTK	Oxidation(M)@11		0.00668994011357427	1364.72888183594	683.3717	1364.72216796875	683.368347167969	2	16	4.1.1.6737.3	84.9239	535	84.9327
3	39.21	39.21	31.0799986124039	29.2800009250641	27.9000014066696	sp|P08238|HS90B_HUMAN	Heat shock protein HSP 90-beta OS=Homo sapiens GN=HSP90AB1 PE=1 SV=4			0	99.0000009536743	TLTLVDTGIGMTK	Oxidation(M)@11		-0.000878443010151386	1364.72131347656	683.3679	1364.72216796875	683.368347167969	2	18	4.1.1.6758.3	86.5006	585	86.4292
3	39.21	39.21	31.0799986124039	29.2800009250641	27.9000014066696	sp|P08238|HS90B_HUMAN	Heat shock protein HSP 90-beta OS=Homo sapiens GN=HSP90AB1 PE=1 SV=4			0	99.0000009536743	TLTLVDTGIGMTK			0.00215789000503719	1348.72924804688	675.3719	1348.72717285156	675.370849609375	2	19	4.1.1.6842.3	93.0676	3164	93.3479
3	39.21	39.21	31.0799986124039	29.2800009250641	27.9000014066696	sp|P08238|HS90B_HUMAN	Heat shock protein HSP 90-beta OS=Homo sapiens GN=HSP90AB1 PE=1 SV=4			0	99.0000009536743	TLTLVDTGIGMTK	Oxidation(M)@11		-0.00978961028158665	1364.71252441406	683.3635	1364.72216796875	683.368347167969	2	16	4.1.1.6846.2	93.3932	1305	93.5578
3	39.21	39.21	31.0799986124039	29.2800009250641	27.9000014066696	sp|P08238|HS90B_HUMAN	Heat shock protein HSP 90-beta OS=Homo sapiens GN=HSP90AB1 PE=1 SV=4			0	97.1599996089935	TLTLVDTGIGMTK			-3.93795016861986E-05	1348.72705078125	675.3708	1348.72717285156	675.370849609375	2	11	4.1.1.6856.2	94.1351	3424	93.3479
3	39.21	39.21	31.0799986124039	29.2800009250641	27.9000014066696	sp|P08238|HS90B_HUMAN	Heat shock protein HSP 90-beta OS=Homo sapiens GN=HSP90AB1 PE=1 SV=4			0	0	VEKVTISNR		missed K-V@3	0.00462894001975656	1044.59753417969	523.306	1044.5927734375	523.303649902344	2	4	4.1.1.6959.2	102.8017	672	102.7752
3	39.21	39.21	31.0799986124039	29.2800009250641	27.9000014066696	sp|P08238|HS90B_HUMAN	Heat shock protein HSP 90-beta OS=Homo sapiens GN=HSP90AB1 PE=1 SV=4			0	99.0000009536743	YIDQEELNK			-0.00831004977226257	1150.54223632813	576.2784	1150.55065917969	576.282592773438	2	11	6.1.1.6063.3	64.2904	1184	63.9469
3	39.21	39.21	31.0799986124039	29.2800009250641	27.9000014066696	sp|P08238|HS90B_HUMAN	Heat shock protein HSP 90-beta OS=Homo sapiens GN=HSP90AB1 PE=1 SV=4			0	0	YIDQEELNK			0.0339118987321854	1150.58471679688	576.2996	1150.55065917969	576.282592773438	2	10	5.1.1.6223.2	64.6238	461	64.4813
4	36.5	36.5	22.2699999809265	17.1800002455711	16.4800003170967	sp|Q9C0C2|TB182_HUMAN	182 kDa tankyrase-1-binding protein OS=Homo sapiens GN=TNKS1BP1 PE=1 SV=4			2	99.0000009536743	ASRVPSSDEEVVEEPQSR	Phospho(S)@7; Phospho(D)@8	missed R-V@3	0.0231964997947216	2159.90063476563	720.9741	2159.87744140625	720.966369628906	3	19	3.1.1.6946.2	75.5204	835	75.671
4	36.5	36.5	22.2699999809265	17.1800002455711	16.4800003170967	sp|Q9C0C2|TB182_HUMAN	182 kDa tankyrase-1-binding protein OS=Homo sapiens GN=TNKS1BP1 PE=1 SV=4			2	99.0000009536743	DTQSPSTCSEGLLGWSQK	Phospho(T)@2; Carbamidomethyl(C)@8		0.0161214005202055	2059.87133789063	1030.943	2059.85571289063	1030.93518066406	2	15	2.1.1.7643.2	100.5953	179	100.4532
4	36.5	36.5	22.2699999809265	17.1800002455711	16.4800003170967	sp|Q9C0C2|TB182_HUMAN	182 kDa tankyrase-1-binding protein OS=Homo sapiens GN=TNKS1BP1 PE=1 SV=4			2	99.0000009536743	EAAFSPGQQDWSR	Phospho(S)@5		0.0271368995308876	1557.65209960938	779.8333	1557.62487792969	779.819763183594	2	17	3.1.1.7067.3	86.5559	455	86.5647
4	36.5	36.5	22.2699999809265	17.1800002455711	16.4800003170967	sp|Q9C0C2|TB182_HUMAN	182 kDa tankyrase-1-binding protein OS=Homo sapiens GN=TNKS1BP1 PE=1 SV=4			2	99.0000009536743	GSGGLFSPSTAHVPDGALGQR	Phospho(S)@2		0.0107434997335076	2089.96899414063	697.6636	2089.95825195313	697.660034179688	3	14	4.1.1.6841.3	92.9946	714	92.9282
4	36.5	36.5	22.2699999809265	17.1800002455711	16.4800003170967	sp|Q9C0C2|TB182_HUMAN	182 kDa tankyrase-1-binding protein OS=Homo sapiens GN=TNKS1BP1 PE=1 SV=4			2	99.0000009536743	GWSQEGPVK	Phospho(S)@3		0.0209804996848106	1066.46948242188	534.242	1066.44848632813	534.231506347656	2	13	3.1.1.6960.2	76.7485	328	76.8789
4	36.5	36.5	22.2699999809265	17.1800002455711	16.4800003170967	sp|Q9C0C2|TB182_HUMAN	182 kDa tankyrase-1-binding protein OS=Homo sapiens GN=TNKS1BP1 PE=1 SV=4			2	99.0000009536743	HNGSLSPGLEAR	Phospho(S)@6		-0.00608777021989226	1316.58142089844	659.298	1316.58740234375	659.300964355469	2	17	1.1.1.6166.3	64.0861	817	64.1804
4	36.5	36.5	22.2699999809265	17.1800002455711	16.4800003170967	sp|Q9C0C2|TB182_HUMAN	182 kDa tankyrase-1-binding protein OS=Homo sapiens GN=TNKS1BP1 PE=1 SV=4			2	99.0000009536743	HNGSLSPGLEARDPLEAR	Ammonia-loss(N)@2; Phospho(S)@6	missed R-D@12	0.0157430004328489	1980.92102050781	661.3143	1980.90551757813	661.30908203125	3	16	5.1.1.6606.3	87.0397	1254	87.1075
4	36.5	36.5	22.2699999809265	17.1800002455711	16.4800003170967	sp|Q9C0C2|TB182_HUMAN	182 kDa tankyrase-1-binding protein OS=Homo sapiens GN=TNKS1BP1 PE=1 SV=4			2	99.0000009536743	NRSAEEGELAESK	Phospho(S)@3	missed R-S@2	0.00161673000548035	1498.63171386719	750.3231	1498.63012695313	750.322326660156	2	11	6.1.1.5830.2	53.7993	145	53.8173
4	36.5	36.5	22.2699999809265	17.1800002455711	16.4800003170967	sp|Q9C0C2|TB182_HUMAN	182 kDa tankyrase-1-binding protein OS=Homo sapiens GN=TNKS1BP1 PE=1 SV=4			2	99.0000009536743	RDSLGAYASQDANEQGQDLGK	Phospho(S)@3	missed R-D@1	0.000618675025179982	2301.98681640625	768.3362	2301.986328125	768.336059570313	3	26	5.1.1.6435.2	77.7694	5468	77.9494
4	36.5	36.5	22.2699999809265	17.1800002455711	16.4800003170967	sp|Q9C0C2|TB182_HUMAN	182 kDa tankyrase-1-binding protein OS=Homo sapiens GN=TNKS1BP1 PE=1 SV=4			2	99.0000009536743	RFSEGVLQSPSQDQEK	Phospho(S)@3	missed R-F@1	-0.00949466973543167	1913.84252929688	638.9548	1913.85205078125	638.957946777344	3	13	6.1.1.6261.2	75.9634	1407	75.8819
4	36.5	36.5	22.2699999809265	17.1800002455711	16.4800003170967	sp|Q9C0C2|TB182_HUMAN	182 kDa tankyrase-1-binding protein OS=Homo sapiens GN=TNKS1BP1 PE=1 SV=4			2	99.0000009536743	SFGTRPLSSGFSPEEAQQQDEEFEK	Phospho(S)@8		0.0318132005631924	2909.27099609375	970.7643	2909.2392578125	970.753723144531	3	21	6.1.1.6577.2	94.0138	1512	93.8254
4	36.5	36.5	22.2699999809265	17.1800002455711	16.4800003170967	sp|Q9C0C2|TB182_HUMAN	182 kDa tankyrase-1-binding protein OS=Homo sapiens GN=TNKS1BP1 PE=1 SV=4			2	99.0000009536743	SQEADVQDWEFR	Phospho(S)@1		0.0223027002066374	1588.64184570313	795.3282	1588.61950683594	795.317016601563	2	18	2.1.1.7606.2	97.3116	1498	97.5598
4	36.5	36.5	22.2699999809265	17.1800002455711	16.4800003170967	sp|Q9C0C2|TB182_HUMAN	182 kDa tankyrase-1-binding protein OS=Homo sapiens GN=TNKS1BP1 PE=1 SV=4			2	99.0000009536743	TEAQDLCRASPEPPGPESSSR	Carbamidomethyl(C)@7; Phospho(S)@10	missed R-A@8	-0.00645982986316085	2349.98315429688	784.335	2349.98974609375	784.337158203125	3	23	5.1.1.6289.2	69.7399	5669	70.0809
4	36.5	36.5	22.2699999809265	17.1800002455711	16.4800003170967	sp|Q9C0C2|TB182_HUMAN	182 kDa tankyrase-1-binding protein OS=Homo sapiens GN=TNKS1BP1 PE=1 SV=4			2	99.0000009536743	WLDDLLASPPPSGGGAR	Phospho(S)@8		0.00703008007258177	1787.83142089844	894.923	1787.82434082031	894.91943359375	2	19	3.1.1.7325.3	108.5723	211	108.3858
4	36.5	36.5	22.2699999809265	17.1800002455711	16.4800003170967	sp|Q9C0C2|TB182_HUMAN	182 kDa tankyrase-1-binding protein OS=Homo sapiens GN=TNKS1BP1 PE=1 SV=4			2	99.0000009536743	YESQEPLAGQESPLPLATR	Phospho(S)@12		0.0187302008271217	2165.02294921875	722.6816	2165.00415039063	722.675354003906	3	19	2.1.1.7572.2	94.4396	1007	94.4923
4	36.5	36.5	22.2699999809265	17.1800002455711	16.4800003170967	sp|Q9C0C2|TB182_HUMAN	182 kDa tankyrase-1-binding protein OS=Homo sapiens GN=TNKS1BP1 PE=1 SV=4			2	99.0000009536743	YSSQDADEQDWEFQK	Phospho(S)@3		0.0497762002050877	1954.77563476563	978.3951	1954.72583007813	978.370178222656	2	17	2.1.1.7522.3	90.0873	285	89.9984
4	36.5	36.5	22.2699999809265	17.1800002455711	16.4800003170967	sp|Q9C0C2|TB182_HUMAN	182 kDa tankyrase-1-binding protein OS=Homo sapiens GN=TNKS1BP1 PE=1 SV=4			1.82390916347504	98.580002784729	SSGSEGSSPNWLQALK	Phospho(S)@2		0.0101087000221014	1726.76647949219	864.3905	1726.75634765625	864.385437011719	2	13	3.1.1.7267.2	103.8485	153	103.804
4	36.5	36.5	22.2699999809265	17.1800002455711	16.4800003170967	sp|Q9C0C2|TB182_HUMAN	182 kDa tankyrase-1-binding protein OS=Homo sapiens GN=TNKS1BP1 PE=1 SV=4			1.301029920578	95.1799988746643	EVLASPDRLWGSR	Phospho(S)@5	missed R-L@8	0.0142518002539873	1564.75415039063	522.592	1564.73986816406	522.587219238281	3	10	6.1.1.6555.2	92.5578	1444	92.8296
4	36.5	36.5	22.2699999809265	17.1800002455711	16.4800003170967	sp|Q9C0C2|TB182_HUMAN	182 kDa tankyrase-1-binding protein OS=Homo sapiens GN=TNKS1BP1 PE=1 SV=4			0.954677045345306	89.3499970436096	EEPPPLTPPAR	Phospho(T)@7		0.00163975998293608	1282.59753417969	642.306	1282.59582519531	642.305236816406	2	9	3.1.1.6937.3	74.7327	202	74.5465
4	36.5	36.5	22.2699999809265	17.1800002455711	16.4800003170967	sp|Q9C0C2|TB182_HUMAN	182 kDa tankyrase-1-binding protein OS=Homo sapiens GN=TNKS1BP1 PE=1 SV=4			0.423658668994904	63.4500026702881	SQEADVQDWEFRK	Phospho(S)@1	missed R-K@12	0.0191041994839907	1716.73352050781	573.2518	1716.71447753906	573.245422363281	3	10	6.1.1.6413.3	84.1564	957	84.0954
4	36.5	36.5	22.2699999809265	17.1800002455711	16.4800003170967	sp|Q9C0C2|TB182_HUMAN	182 kDa tankyrase-1-binding protein OS=Homo sapiens GN=TNKS1BP1 PE=1 SV=4			0	99.0000009536743	ASRVPSSDEEVVEEPQSR	Phospho(S)@6; Phospho(S)@7	missed R-V@3	0.00851995032280684	2159.8857421875	720.9692	2159.87744140625	720.966369628906	3	15	4.1.1.6623.3	75.3633	625	75.3722
4	36.5	36.5	22.2699999809265	17.1800002455711	16.4800003170967	sp|Q9C0C2|TB182_HUMAN	182 kDa tankyrase-1-binding protein OS=Homo sapiens GN=TNKS1BP1 PE=1 SV=4			0	0	ASRVPSSDEEVVEEPQSR		missed R-V@3	0.0585285015404224	2000.00317382813	667.675	1999.94470214844	667.655517578125	3	6	1.1.1.6357.3	77.5174	2577	77.6673
4	36.5	36.5	22.2699999809265	17.1800002455711	16.4800003170967	sp|Q9C0C2|TB182_HUMAN	182 kDa tankyrase-1-binding protein OS=Homo sapiens GN=TNKS1BP1 PE=1 SV=4			0	0	DTQSPSTCSEGLLGWSQK	Carbamidomethyl(C)@8; Deamidated(Q)@17		0.0191610995680094	1980.892578125	661.3048	1980.87353515625	661.298461914063	3	6	5.1.1.6511.3	81.7657	674	81.6607
4	36.5	36.5	22.2699999809265	17.1800002455711	16.4800003170967	sp|Q9C0C2|TB182_HUMAN	182 kDa tankyrase-1-binding protein OS=Homo sapiens GN=TNKS1BP1 PE=1 SV=4			0	0	EAAFSPGQQDWSR	Phospho(S)@5; Deamidated(Q)@9		0.0521545000374317	1558.6611328125	780.3378	1558.60900878906	780.311767578125	2	8	3.1.1.6988.2	79.3229	567	79.376
4	36.5	36.5	22.2699999809265	17.1800002455711	16.4800003170967	sp|Q9C0C2|TB182_HUMAN	182 kDa tankyrase-1-binding protein OS=Homo sapiens GN=TNKS1BP1 PE=1 SV=4			0	0	EAAFSPGQQDWSR			-0.0166285000741482	1477.64196777344	493.5546	1477.65856933594	493.560150146484	3	4	6.1.1.6130.2	68.3279	641	68.255
4	36.5	36.5	22.2699999809265	17.1800002455711	16.4800003170967	sp|Q9C0C2|TB182_HUMAN	182 kDa tankyrase-1-binding protein OS=Homo sapiens GN=TNKS1BP1 PE=1 SV=4			0	0	EEGVSQQGQGAGSAPSGSGSSWVQGDDPSMSLTQK	Glu->pyro-Glu@N-term; Phospho(S)@5; Deamidated(Q)@24; Deamidated(Q)@34		0.0105795999988914	3499.44653320313	875.8689	3499.43579101563	875.866271972656	4	10	6.1.1.7439.2	141.5984	1242	141.6073
4	36.5	36.5	22.2699999809265	17.1800002455711	16.4800003170967	sp|Q9C0C2|TB182_HUMAN	182 kDa tankyrase-1-binding protein OS=Homo sapiens GN=TNKS1BP1 PE=1 SV=4			0	0	ESSAMASPLPR	Oxidation(M)@5		-0.0247498992830515	1160.52490234375	581.2697	1160.54956054688	581.282043457031	2	5	6.1.1.6035.2	61.9554	551	62.0081
4	36.5	36.5	22.2699999809265	17.1800002455711	16.4800003170967	sp|Q9C0C2|TB182_HUMAN	182 kDa tankyrase-1-binding protein OS=Homo sapiens GN=TNKS1BP1 PE=1 SV=4			0	0	ESSAMASPLPR	Phospho(S)@2		0.140801995992661	1224.66186523438	613.3382	1224.52099609375	613.267761230469	2	4	6.1.1.6998.3	130.7059	87	130.5203
4	36.5	36.5	22.2699999809265	17.1800002455711	16.4800003170967	sp|Q9C0C2|TB182_HUMAN	182 kDa tankyrase-1-binding protein OS=Homo sapiens GN=TNKS1BP1 PE=1 SV=4			0	99.0000009536743	GSGGLFSPSTAHVPDGALGQR			-0.00795830972492695	2009.98425292969	671.002	2009.99194335938	671.004577636719	3	12	1.1.1.6501.3	86.6845	1489	86.6255
4	36.5	36.5	22.2699999809265	17.1800002455711	16.4800003170967	sp|Q9C0C2|TB182_HUMAN	182 kDa tankyrase-1-binding protein OS=Homo sapiens GN=TNKS1BP1 PE=1 SV=4			0	98.2100009918213	GSGGLFSPSTAHVPDGALGQR	Phospho(S)@7		0.010819099843502	2089.96899414063	697.6636	2089.95825195313	697.660034179688	3	12	5.1.1.6720.2	93.8749	1818	94.0549
4	36.5	36.5	22.2699999809265	17.1800002455711	16.4800003170967	sp|Q9C0C2|TB182_HUMAN	182 kDa tankyrase-1-binding protein OS=Homo sapiens GN=TNKS1BP1 PE=1 SV=4			0	0	GSGGLFSPSTAHVPDGALGQR	Phospho(S)@2; Phospho(S)@9		0.0637596994638443	2169.98828125	724.3367	2169.92456054688	724.315490722656	3	4	1.1.1.6075.3	56.3473	181	56.2063
4	36.5	36.5	22.2699999809265	17.1800002455711	16.4800003170967	sp|Q9C0C2|TB182_HUMAN	182 kDa tankyrase-1-binding protein OS=Homo sapiens GN=TNKS1BP1 PE=1 SV=4			0	99.0000009536743	HNGSLSPGLEAR	Ammonia-loss(N)@2; Phospho(S)@6		0.00977279990911484	1299.57067871094	650.7926	1299.56091308594	650.787719726563	2	17	3.1.1.6926.3	73.6607	331	73.6696
4	36.5	36.5	22.2699999809265	17.1800002455711	16.4800003170967	sp|Q9C0C2|TB182_HUMAN	182 kDa tankyrase-1-binding protein OS=Homo sapiens GN=TNKS1BP1 PE=1 SV=4			0	0	RDSLGTYSSR	Phospho(S)@3	missed R-D@1	-0.00624621985480189	1220.51245117188	611.2635	1220.51867675781	611.2666015625	2	5	1.1.1.6093.2	57.5463	125	57.4053
4	36.5	36.5	22.2699999809265	17.1800002455711	16.4800003170967	sp|Q9C0C2|TB182_HUMAN	182 kDa tankyrase-1-binding protein OS=Homo sapiens GN=TNKS1BP1 PE=1 SV=4			0	0	RDSLGTYSSR	Phospho(S)@3; Phospho(S)@9	missed R-D@1	0.0885272026062012	1300.57373046875	651.2941	1300.48498535156	651.249755859375	2	6	1.1.1.6186.2	65.8699	1393	65.088
4	36.5	36.5	22.2699999809265	17.1800002455711	16.4800003170967	sp|Q9C0C2|TB182_HUMAN	182 kDa tankyrase-1-binding protein OS=Homo sapiens GN=TNKS1BP1 PE=1 SV=4			0	0	RDSLGTYSSR	Phospho(S)@8	missed R-D@1	0.194793999195099	1220.71350097656	611.364	1220.51867675781	611.2666015625	2	7	2.1.1.7752.2	108.835	1036	109.3491
4	36.5	36.5	22.2699999809265	17.1800002455711	16.4800003170967	sp|Q9C0C2|TB182_HUMAN	182 kDa tankyrase-1-binding protein OS=Homo sapiens GN=TNKS1BP1 PE=1 SV=4			0	0	RGHRAPVIRPGGT	Phospho(T)@13	cleaved T-L@C-term; missed R-G@1; missed R-A@4	0.191222995519638	1452.9375	485.3198	1452.74633789063	485.256042480469	3	6	3.1.1.7886.2	130.558	58	130.5047
4	36.5	36.5	22.2699999809265	17.1800002455711	16.4800003170967	sp|Q9C0C2|TB182_HUMAN	182 kDa tankyrase-1-binding protein OS=Homo sapiens GN=TNKS1BP1 PE=1 SV=4			0	99.0000009536743	SQEADVQDWEFR	Phospho(S)@1		0.0285282991826534	1588.64807128906	795.3313	1588.61950683594	795.317016601563	2	20	3.1.1.7183.2	96.7971	639	96.9128
4	36.5	36.5	22.2699999809265	17.1800002455711	16.4800003170967	sp|Q9C0C2|TB182_HUMAN	182 kDa tankyrase-1-binding protein OS=Homo sapiens GN=TNKS1BP1 PE=1 SV=4			0	97.4799990653992	SQEADVQDWEFR	Phospho(S)@1; Dioxidation(W)@9		0.0528591983020306	1620.66223144531	811.3384	1620.609375	811.311950683594	2	14	2.1.1.7608.2	97.5071	374	97.6574
4	36.5	36.5	22.2699999809265	17.1800002455711	16.4800003170967	sp|Q9C0C2|TB182_HUMAN	182 kDa tankyrase-1-binding protein OS=Homo sapiens GN=TNKS1BP1 PE=1 SV=4			0	50.7099986076355	SQEADVQDWEFR	Phospho(S)@1; Oxidation(W)@9		-0.925004005432129	1603.689453125	802.852	1604.61437988281	803.314514160156	2	15	2.1.1.7611.3	97.8436	258	97.6574
4	36.5	36.5	22.2699999809265	17.1800002455711	16.4800003170967	sp|Q9C0C2|TB182_HUMAN	182 kDa tankyrase-1-binding protein OS=Homo sapiens GN=TNKS1BP1 PE=1 SV=4			0	0	SRANLGRKRGHR	Phospho(S)@1; Phospho(H)@11	missed R-A@2; missed R-K@7; missed K-R@8; missed R-G@9	0.185867995023727	1566.92651367188	523.3161	1566.74060058594	523.254150390625	3	9	2.1.1.7804.3	113.2663	2112	113.5667
4	36.5	36.5	22.2699999809265	17.1800002455711	16.4800003170967	sp|Q9C0C2|TB182_HUMAN	182 kDa tankyrase-1-binding protein OS=Homo sapiens GN=TNKS1BP1 PE=1 SV=4			0	99.0000009536743	TEAQDLCRASPEPPGPESSSR	Carbamidomethyl(C)@7; Phospho(S)@10	missed R-A@8	-0.00792064983397722	2349.98168945313	784.3345	2349.98974609375	784.337158203125	3	18	6.1.1.6158.2	69.8667	1038	69.7981
4	36.5	36.5	22.2699999809265	17.1800002455711	16.4800003170967	sp|Q9C0C2|TB182_HUMAN	182 kDa tankyrase-1-binding protein OS=Homo sapiens GN=TNKS1BP1 PE=1 SV=4			0	0	VSGAGFSPSSK	Phospho(S)@2		0.0748023018240929	1102.54443359375	552.2795	1102.46960449219	552.242065429688	2	8	3.1.1.7047.2	84.655	2708	84.8891
4	36.5	36.5	22.2699999809265	17.1800002455711	16.4800003170967	sp|Q9C0C2|TB182_HUMAN	182 kDa tankyrase-1-binding protein OS=Homo sapiens GN=TNKS1BP1 PE=1 SV=4			0	0	VSGAGFSPSSK	Phospho(S)@10		0.0674540996551514	1102.537109375	552.2758	1102.46960449219	552.242065429688	2	8	6.1.1.6337.3	79.9287	1030	79.7403
4	36.5	36.5	22.2699999809265	17.1800002455711	16.4800003170967	sp|Q9C0C2|TB182_HUMAN	182 kDa tankyrase-1-binding protein OS=Homo sapiens GN=TNKS1BP1 PE=1 SV=4			0	0	YSSQDADEQDWEFQK	Phospho(S)@3		-0.0643595010042191	1954.66149902344	978.338	1954.72583007813	978.370178222656	2	8	3.1.1.7165.2	95.3071	412	95.2621
4	36.5	36.5	22.2699999809265	17.1800002455711	16.4800003170967	sp|Q9C0C2|TB182_HUMAN	182 kDa tankyrase-1-binding protein OS=Homo sapiens GN=TNKS1BP1 PE=1 SV=4			0	0	YSSQDADEQDWEFQK	Phospho(S)@2		-0.0991495996713638	1954.62670898438	978.3206	1954.72583007813	978.370178222656	2	7	3.1.1.7177.3	96.3945	22879	96.7517
4	36.5	36.5	22.2699999809265	17.1800002455711	16.4800003170967	sp|Q9C0C2|TB182_HUMAN	182 kDa tankyrase-1-binding protein OS=Homo sapiens GN=TNKS1BP1 PE=1 SV=4			0	0	YSSQDADEQDWEFQK	Phospho(S)@3		-0.0993937030434608	1954.62646484375	978.3205	1954.72583007813	978.370178222656	2	6	3.1.1.7190.2	97.4226	19985	96.7517
4	36.5	36.5	22.2699999809265	17.1800002455711	16.4800003170967	sp|Q9C0C2|TB182_HUMAN	182 kDa tankyrase-1-binding protein OS=Homo sapiens GN=TNKS1BP1 PE=1 SV=4			0	0	YSSQDADEQDWEFQK	Phospho(S)@2		-0.0918252989649773	1954.63403320313	978.3243	1954.72583007813	978.370178222656	2	7	3.1.1.7201.2	98.4994	1235	97.4753
5	35.14	35.14	33.3299994468689	31.9599986076355	30.7300001382828	sp|P11021|GRP78_HUMAN	78 kDa glucose-regulated protein OS=Homo sapiens GN=HSPA5 PE=1 SV=2			2	99.0000009536743	DAGTIAGLNVMR			-0.000502685026731342	1216.62292480469	609.3187	1216.62341308594	609.318969726563	2	13	5.1.1.6645.2	89.3587	3582	89.5158
5	35.14	35.14	33.3299994468689	31.9599986076355	30.7300001382828	sp|P11021|GRP78_HUMAN	78 kDa glucose-regulated protein OS=Homo sapiens GN=HSPA5 PE=1 SV=2			2	99.0000009536743	DNHLLGTFDLTGIPPAPR			0.00204587006010115	1933.0078125	645.3432	1933.00573730469	645.342529296875	3	17	1.1.1.6824.3	110.245	444	110.1552
5	35.14	35.14	33.3299994468689	31.9599986076355	30.7300001382828	sp|P11021|GRP78_HUMAN	78 kDa glucose-regulated protein OS=Homo sapiens GN=HSPA5 PE=1 SV=2			2	99.0000009536743	ELEEIVQPIISK			-0.00310758990235627	1396.7783203125	699.3964	1396.78137207031	699.39794921875	2	15	4.1.1.6866.3	95.0564	5641	94.2685
5	35.14	35.14	33.3299994468689	31.9599986076355	30.7300001382828	sp|P11021|GRP78_HUMAN	78 kDa glucose-regulated protein OS=Homo sapiens GN=HSPA5 PE=1 SV=2			2	99.0000009536743	FEELNMDLFR			0.0113460998982191	1312.62341308594	657.319	1312.61218261719	657.313354492188	2	13	5.1.1.6876.3	106.1724	513	106.2442
5	35.14	35.14	33.3299994468689	31.9599986076355	30.7300001382828	sp|P11021|GRP78_HUMAN	78 kDa glucose-regulated protein OS=Homo sapiens GN=HSPA5 PE=1 SV=2			2	99.0000009536743	IINEPTAAAIAYGLDK			-0.0100670997053385	1658.8779296875	830.4462	1658.88793945313	830.451232910156	2	16	1.1.1.6657.3	96.9559	701	96.8793
5	35.14	35.14	33.3299994468689	31.9599986076355	30.7300001382828	sp|P11021|GRP78_HUMAN	78 kDa glucose-regulated protein OS=Homo sapiens GN=HSPA5 PE=1 SV=2			2	99.0000009536743	IINEPTAAAIAYGLDKR		missed K-R@16	-5.13254022598267	1809.85656738281	604.2928	1814.98901367188	606.003601074219	3	17	1.1.1.6589.3	92.2425	3910	92.4121
5	35.14	35.14	33.3299994468689	31.9599986076355	30.7300001382828	sp|P11021|GRP78_HUMAN	78 kDa glucose-regulated protein OS=Homo sapiens GN=HSPA5 PE=1 SV=2			2	99.0000009536743	ITPSYVAFTPEGER			0.00373745989054441	1565.77624511719	783.8954	1565.77258300781	783.8935546875	2	19	4.1.1.6786.3	88.67	5577	88.0967
5	35.14	35.14	33.3299994468689	31.9599986076355	30.7300001382828	sp|P11021|GRP78_HUMAN	78 kDa glucose-regulated protein OS=Homo sapiens GN=HSPA5 PE=1 SV=2			2	99.0000009536743	LYGSAGPPPTGEEDTAEK			-0.00981166027486324	1817.82202148438	909.9183	1817.83190917969	909.923217773438	2	24	4.1.1.6553.3	68.7989	985	69.1969
5	35.14	35.14	33.3299994468689	31.9599986076355	30.7300001382828	sp|P11021|GRP78_HUMAN	78 kDa glucose-regulated protein OS=Homo sapiens GN=HSPA5 PE=1 SV=2			2	99.0000009536743	LYGSAGPPPTGEEDTAEKDEL			0.00708831986412406	2174.99340820313	1088.504	2174.98559570313	1088.5	2	29	4.1.1.6713.2	82.9138	2145	83.0204
5	35.14	35.14	33.3299994468689	31.9599986076355	30.7300001382828	sp|P11021|GRP78_HUMAN	78 kDa glucose-regulated protein OS=Homo sapiens GN=HSPA5 PE=1 SV=2			2	99.0000009536743	NELESYAYSLK			0.00149825995322317	1315.63110351563	658.8228	1315.62963867188	658.822082519531	2	15	5.1.1.6661.3	90.3231	4955	89.695
5	35.14	35.14	33.3299994468689	31.9599986076355	30.7300001382828	sp|P11021|GRP78_HUMAN	78 kDa glucose-regulated protein OS=Homo sapiens GN=HSPA5 PE=1 SV=2			2	99.0000009536743	NGRVEIIANDQGNR	Deamidated(N)@1	missed R-V@3	-0.0155680999159813	1555.7548828125	519.5922	1555.77026367188	519.597351074219	3	14	1.1.1.6212.3	67.8054	686	67.7296
5	35.14	35.14	33.3299994468689	31.9599986076355	30.7300001382828	sp|P11021|GRP78_HUMAN	78 kDa glucose-regulated protein OS=Homo sapiens GN=HSPA5 PE=1 SV=2			2	99.0000009536743	NQLTSNPENTVFDAK			-0.00415966985747218	1676.79650878906	839.4055	1676.80053710938	839.407592773438	2	20	5.1.1.6507.3	81.5619	7608	81.7745
5	35.14	35.14	33.3299994468689	31.9599986076355	30.7300001382828	sp|P11021|GRP78_HUMAN	78 kDa glucose-regulated protein OS=Homo sapiens GN=HSPA5 PE=1 SV=2			2	99.0000009536743	SDIDEIVLVGGSTR			-0.00767904985696077	1459.74401855469	730.8793	1459.75183105469	730.883178710938	2	22	5.1.1.6726.3	94.2511	964	94.189
5	35.14	35.14	33.3299994468689	31.9599986076355	30.7300001382828	sp|P11021|GRP78_HUMAN	78 kDa glucose-regulated protein OS=Homo sapiens GN=HSPA5 PE=1 SV=2			2	99.0000009536743	SQIFSTASDNQPTVTIK			0.00336109008640051	1835.92993164063	918.9722	1835.92651367188	918.970520019531	2	25	4.1.1.6740.3	85.0934	4001	85.2388
5	35.14	35.14	33.3299994468689	31.9599986076355	30.7300001382828	sp|P11021|GRP78_HUMAN	78 kDa glucose-regulated protein OS=Homo sapiens GN=HSPA5 PE=1 SV=2			2	99.0000009536743	TFAPEEISAMVLTK			-0.00408250978216529	1535.78649902344	768.9005	1535.79052734375	768.902526855469	2	17	4.1.1.7012.2	107.2597	470	107.3125
5	35.14	35.14	33.3299994468689	31.9599986076355	30.7300001382828	sp|P11021|GRP78_HUMAN	78 kDa glucose-regulated protein OS=Homo sapiens GN=HSPA5 PE=1 SV=2			2	99.0000009536743	TWNDPSVQQDIK			0.986344993114471	1430.67004394531	716.3423	1429.68371582031	715.849182128906	2	16	5.1.1.6429.2	77.436	472	77.4239
5	35.14	35.14	33.3299994468689	31.9599986076355	30.7300001382828	sp|P11021|GRP78_HUMAN	78 kDa glucose-regulated protein OS=Homo sapiens GN=HSPA5 PE=1 SV=2			2	99.0000009536743	VEIIANDQGNR			-0.00259286002255976	1227.61804199219	614.8163	1227.62072753906	614.817687988281	2	14	5.1.1.6213.3	63.793	740	63.2528
5	35.14	35.14	33.3299994468689	31.9599986076355	30.7300001382828	sp|P11021|GRP78_HUMAN	78 kDa glucose-regulated protein OS=Homo sapiens GN=HSPA5 PE=1 SV=2			1.13667702674866	93.07000041008	LTPEEIER			-0.00698897009715438	985.501098632813	493.7578	985.507995605469	493.761291503906	2	9	1.1.1.6199.2	66.8127	543	66.6533
5	35.14	35.14	33.3299994468689	31.9599986076355	30.7300001382828	sp|P11021|GRP78_HUMAN	78 kDa glucose-regulated protein OS=Homo sapiens GN=HSPA5 PE=1 SV=2			0	99.0000009536743	DNHLLGTFDLTGIPPAPR			0.0033275899477303	1933.00903320313	645.3436	1933.00573730469	645.342529296875	3	17	1.1.1.6747.3	103.7989	3573	104.0463
5	35.14	35.14	33.3299994468689	31.9599986076355	30.7300001382828	sp|P11021|GRP78_HUMAN	78 kDa glucose-regulated protein OS=Homo sapiens GN=HSPA5 PE=1 SV=2			0	99.0000009536743	DNHLLGTFDLTGIPPAPR			0.00369379995390773	1933.00964355469	645.3438	1933.00573730469	645.342529296875	3	19	1.1.1.6760.2	104.8174	3081	104.6428
5	35.14	35.14	33.3299994468689	31.9599986076355	30.7300001382828	sp|P11021|GRP78_HUMAN	78 kDa glucose-regulated protein OS=Homo sapiens GN=HSPA5 PE=1 SV=2			0	99.0000009536743	DNHLLGTFDLTGIPPAPR			0.006257229950279	1933.01196289063	645.3446	1933.00573730469	645.342529296875	3	18	1.1.1.6774.2	105.896	2192	105.7715
5	35.14	35.14	33.3299994468689	31.9599986076355	30.7300001382828	sp|P11021|GRP78_HUMAN	78 kDa glucose-regulated protein OS=Homo sapiens GN=HSPA5 PE=1 SV=2			0	99.0000009536743	DNHLLGTFDLTGIPPAPR			0.00991928018629551	1933.015625	645.3458	1933.00573730469	645.342529296875	3	16	1.1.1.6787.3	107.0076	1367	106.9374
5	35.14	35.14	33.3299994468689	31.9599986076355	30.7300001382828	sp|P11021|GRP78_HUMAN	78 kDa glucose-regulated protein OS=Homo sapiens GN=HSPA5 PE=1 SV=2			0	99.0000009536743	DNHLLGTFDLTGIPPAPR			0.00479240994900465	1933.01049804688	645.3441	1933.00573730469	645.342529296875	3	20	1.1.1.6799.3	108.0869	987	108.0959
5	35.14	35.14	33.3299994468689	31.9599986076355	30.7300001382828	sp|P11021|GRP78_HUMAN	78 kDa glucose-regulated protein OS=Homo sapiens GN=HSPA5 PE=1 SV=2			0	99.0000009536743	DNHLLGTFDLTGIPPAPR			0.00296137994155288	1933.00866699219	645.3435	1933.00573730469	645.342529296875	3	14	1.1.1.6812.2	109.1394	798	108.7095
5	35.14	35.14	33.3299994468689	31.9599986076355	30.7300001382828	sp|P11021|GRP78_HUMAN	78 kDa glucose-regulated protein OS=Homo sapiens GN=HSPA5 PE=1 SV=2			0	99.0000009536743	ELEEIVQPIISK			-0.00310758990235627	1396.7783203125	699.3964	1396.78137207031	699.39794921875	2	16	4.1.1.6854.3	93.9903	6489	94.2685
5	35.14	35.14	33.3299994468689	31.9599986076355	30.7300001382828	sp|P11021|GRP78_HUMAN	78 kDa glucose-regulated protein OS=Homo sapiens GN=HSPA5 PE=1 SV=2			0	99.0000009536743	ELEEIVQPIISK			-4.13252019882202	1392.64892578125	697.3317	1396.78137207031	699.39794921875	2	16	4.1.1.6858.2	94.2857	711	94.2685
5	35.14	35.14	33.3299994468689	31.9599986076355	30.7300001382828	sp|P11021|GRP78_HUMAN	78 kDa glucose-regulated protein OS=Homo sapiens GN=HSPA5 PE=1 SV=2			0	99.0000009536743	FEELNMDLFR			0.00349457003176212	1312.61572265625	657.3151	1312.61218261719	657.313354492188	2	15	6.1.1.6723.2	105.6171	1481	105.7374
5	35.14	35.14	33.3299994468689	31.9599986076355	30.7300001382828	sp|P11021|GRP78_HUMAN	78 kDa glucose-regulated protein OS=Homo sapiens GN=HSPA5 PE=1 SV=2			0	99.0000009536743	FEELNMDLFR	Deamidated(N)@5		0.0341491997241974	1313.63024902344	657.8224	1313.59619140625	657.805358886719	2	11	1.1.1.6774.3	105.9399	294	105.6948
5	35.14	35.14	33.3299994468689	31.9599986076355	30.7300001382828	sp|P11021|GRP78_HUMAN	78 kDa glucose-regulated protein OS=Homo sapiens GN=HSPA5 PE=1 SV=2			0	99.0000009536743	FEELNMDLFR	Oxidation(M)@6		0.00980510003864765	1328.61682128906	665.3157	1328.60705566406	665.310791015625	2	11	6.1.1.6725.3	105.8277	418	105.6697
5	35.14	35.14	33.3299994468689	31.9599986076355	30.7300001382828	sp|P11021|GRP78_HUMAN	78 kDa glucose-regulated protein OS=Homo sapiens GN=HSPA5 PE=1 SV=2			0	99.0000009536743	IINEPTAAAIAYGLDK			-0.00322787999175489	1658.88464355469	830.4496	1658.88793945313	830.451232910156	2	23	4.1.1.6895.2	97.2944	7831	97.5898
5	35.14	35.14	33.3299994468689	31.9599986076355	30.7300001382828	sp|P11021|GRP78_HUMAN	78 kDa glucose-regulated protein OS=Homo sapiens GN=HSPA5 PE=1 SV=2			0	99.0000009536743	IINEPTAAAIAYGLDK			-0.00322787999175489	1658.88464355469	830.4496	1658.88793945313	830.451232910156	2	19	4.1.1.6907.2	98.318	7831	97.5898
5	35.14	35.14	33.3299994468689	31.9599986076355	30.7300001382828	sp|P11021|GRP78_HUMAN	78 kDa glucose-regulated protein OS=Homo sapiens GN=HSPA5 PE=1 SV=2			0	38.1399989128113	IINEPTAAAIAYGLDK	Formyl(K)@16		0.0059981900267303	1686.88891601563	844.4517	1686.8828125	844.44873046875	2	18	4.1.1.6925.2	99.9216	1932	99.2138
5	35.14	35.14	33.3299994468689	31.9599986076355	30.7300001382828	sp|P11021|GRP78_HUMAN	78 kDa glucose-regulated protein OS=Homo sapiens GN=HSPA5 PE=1 SV=2			0	0	IINEPTAAAIAYGLDK			-0.110742002725601	1658.77722167969	830.3959	1658.88793945313	830.451232910156	2	10	3.1.1.7200.2	98.4016	277	98.3564
5	35.14	35.14	33.3299994468689	31.9599986076355	30.7300001382828	sp|P11021|GRP78_HUMAN	78 kDa glucose-regulated protein OS=Homo sapiens GN=HSPA5 PE=1 SV=2			0	99.0000009536743	IINEPTAAAIAYGLDKR		missed K-R@16	-4.06816005706787	1810.9208984375	604.6476	1814.98901367188	606.003601074219	3	18	1.1.1.6578.2	91.5097	2564	91.6207
5	35.14	35.14	33.3299994468689	31.9599986076355	30.7300001382828	sp|P11021|GRP78_HUMAN	78 kDa glucose-regulated protein OS=Homo sapiens GN=HSPA5 PE=1 SV=2			0	99.0000009536743	IINEPTAAAIAYGLDKR		missed K-R@16	-0.00163905997760594	1814.98754882813	606.0031	1814.98901367188	606.003601074219	3	13	1.1.1.6593.2	92.4306	11524	91.816
5	35.14	35.14	33.3299994468689	31.9599986076355	30.7300001382828	sp|P11021|GRP78_HUMAN	78 kDa glucose-regulated protein OS=Homo sapiens GN=HSPA5 PE=1 SV=2			0	99.0000009536743	IINEPTAAAIAYGLDKR		missed K-R@16	-0.00108974997419864	1814.98767089844	606.0032	1814.98901367188	606.003601074219	3	11	1.1.1.6576.2	91.4067	13025	91.7098
5	35.14	35.14	33.3299994468689	31.9599986076355	30.7300001382828	sp|P11021|GRP78_HUMAN	78 kDa glucose-regulated protein OS=Homo sapiens GN=HSPA5 PE=1 SV=2			0	99.0000009536743	ITPSYVAFTPEGER			0.00398160982877016	1565.77673339844	783.8956	1565.77258300781	783.8935546875	2	17	4.1.1.6775.3	87.8341	5577	88.0967
5	35.14	35.14	33.3299994468689	31.9599986076355	30.7300001382828	sp|P11021|GRP78_HUMAN	78 kDa glucose-regulated protein OS=Homo sapiens GN=HSPA5 PE=1 SV=2			0	99.0000009536743	ITPSYVAFTPEGER			0.00106080004479736	1565.77368164063	783.8941	1565.77258300781	783.8935546875	2	19	5.1.1.6614.2	87.4687	5064	87.655
5	35.14	35.14	33.3299994468689	31.9599986076355	30.7300001382828	sp|P11021|GRP78_HUMAN	78 kDa glucose-regulated protein OS=Homo sapiens GN=HSPA5 PE=1 SV=2			0	79.5099973678589	LTPEEIER			-0.008167689666152	985.499877929688	493.7572	985.507995605469	493.761291503906	2	8	6.1.1.6089.2	66.2041	970	66.3398
5	35.14	35.14	33.3299994468689	31.9599986076355	30.7300001382828	sp|P11021|GRP78_HUMAN	78 kDa glucose-regulated protein OS=Homo sapiens GN=HSPA5 PE=1 SV=2			0	0	LVKEFFNGK		cleaved Q-L@N-term	-0.0365634001791477	1080.56030273438	541.2874	1080.59680175781	541.3056640625	2	9	1.1.1.6613.3	93.7713	1116	93.8515
5	35.14	35.14	33.3299994468689	31.9599986076355	30.7300001382828	sp|P11021|GRP78_HUMAN	78 kDa glucose-regulated protein OS=Homo sapiens GN=HSPA5 PE=1 SV=2			0	99.0000009536743	LYGSAGPPPTGEEDTAEK			-0.00920130033046007	1817.82263183594	909.9186	1817.83190917969	909.923217773438	2	18	4.1.1.6564.2	69.8172	1072	69.1969
5	35.14	35.14	33.3299994468689	31.9599986076355	30.7300001382828	sp|P11021|GRP78_HUMAN	78 kDa glucose-regulated protein OS=Homo sapiens GN=HSPA5 PE=1 SV=2			0	0	LYGSAGPPPTGEEDTAEKDEL	Phospho(S)@4; Phospho(T)@10; Phospho(T)@15		0.0616278983652592	2414.94604492188	805.9893	2414.88452148438	805.968811035156	3	6	4.1.1.6610.2	74.1015	22505	73.3951
5	35.14	35.14	33.3299994468689	31.9599986076355	30.7300001382828	sp|P11021|GRP78_HUMAN	78 kDa glucose-regulated protein OS=Homo sapiens GN=HSPA5 PE=1 SV=2			0	99.0000009536743	NELESYAYSLK			0.00226053991355002	1315.6318359375	658.8232	1315.62963867188	658.822082519531	2	15	6.1.1.6496.3	88.9587	1238	88.9959
5	35.14	35.14	33.3299994468689	31.9599986076355	30.7300001382828	sp|P11021|GRP78_HUMAN	78 kDa glucose-regulated protein OS=Homo sapiens GN=HSPA5 PE=1 SV=2			0	99.0000009536743	NQLTSNPENTVFDAK			-0.0178126003593206	1676.78283691406	839.3987	1676.80053710938	839.407592773438	2	18	6.1.1.6361.3	81.3557	976	81.3646
5	35.14	35.14	33.3299994468689	31.9599986076355	30.7300001382828	sp|P11021|GRP78_HUMAN	78 kDa glucose-regulated protein OS=Homo sapiens GN=HSPA5 PE=1 SV=2			0	0	NQLTSNPENTVFDAK	Dehydrated(T)@4; Cation:K(E)@8		0.052291501313448	1696.79821777344	849.4064	1696.74584960938	849.380249023438	2	11	5.1.1.6678.2	91.2008	4054	91.3826
5	35.14	35.14	33.3299994468689	31.9599986076355	30.7300001382828	sp|P11021|GRP78_HUMAN	78 kDa glucose-regulated protein OS=Homo sapiens GN=HSPA5 PE=1 SV=2			0	99.0000009536743	SQIFSTASDNQPTVTIK			0.00490208016708493	1835.93127441406	612.9844	1835.92651367188	612.982788085938	3	15	4.1.1.6743.2	85.2492	2453	85.2388
5	35.14	35.14	33.3299994468689	31.9599986076355	30.7300001382828	sp|P11021|GRP78_HUMAN	78 kDa glucose-regulated protein OS=Homo sapiens GN=HSPA5 PE=1 SV=2			0	0	SQIFSTASDNQPTVTIK	Phospho(T)@15		0.107671000063419	1916.00036621094	639.6741	1915.89282226563	639.638244628906	3	6	1.1.1.6965.2	122.9585	339	123.0114
5	35.14	35.14	33.3299994468689	31.9599986076355	30.7300001382828	sp|P11021|GRP78_HUMAN	78 kDa glucose-regulated protein OS=Homo sapiens GN=HSPA5 PE=1 SV=2			0	99.0000009536743	TFAPEEISAMVLTK			-0.000542457972187549	1535.7900390625	768.9023	1535.79052734375	768.902526855469	2	20	4.1.1.7000.3	106.2614	1165	106.3681
5	35.14	35.14	33.3299994468689	31.9599986076355	30.7300001382828	sp|P11021|GRP78_HUMAN	78 kDa glucose-regulated protein OS=Homo sapiens GN=HSPA5 PE=1 SV=2			0	0	TFAPEEISAMVLTK	Phospho(T)@1		0.0278229992836714	1615.78466796875	808.8996	1615.7568359375	808.885681152344	2	8	4.1.1.6943.2	101.4955	3306	101.8394
5	35.14	35.14	33.3299994468689	31.9599986076355	30.7300001382828	sp|P11021|GRP78_HUMAN	78 kDa glucose-regulated protein OS=Homo sapiens GN=HSPA5 PE=1 SV=2			0	0	TFAPEEISAMVLTK	Phospho(T)@1; Oxidation(M)@10		0.0310184992849827	1631.78283691406	816.8987	1631.75183105469	816.883178710938	2	6	4.1.1.6945.2	101.6919	629	101.8394
5	35.14	35.14	33.3299994468689	31.9599986076355	30.7300001382828	sp|P11021|GRP78_HUMAN	78 kDa glucose-regulated protein OS=Homo sapiens GN=HSPA5 PE=1 SV=2			0	99.0000009536743	VEIIANDQGNR			-0.00186044001020491	1227.61889648438	614.8167	1227.62072753906	614.817687988281	2	15	5.1.1.6200.2	62.6103	948	62.8583
5	35.14	35.14	33.3299994468689	31.9599986076355	30.7300001382828	sp|P11021|GRP78_HUMAN	78 kDa glucose-regulated protein OS=Homo sapiens GN=HSPA5 PE=1 SV=2			0	0	VEIIANDQGNR			-0.00930675026029348	1227.61145019531	614.813	1227.62072753906	614.817687988281	2	4	5.1.1.6526.2	82.657	523	82.5741
6	33.63	33.63	57.5200021266937	53.9799988269806	51.9200026988983	sp|P07355|ANXA2_HUMAN	Annexin A2 OS=Homo sapiens GN=ANXA2 PE=1 SV=2			2	99.0000009536743	AEDGSVIDYELIDQDAR			0.00663104979321361	1907.88146972656	954.948	1907.87487792969	954.944702148438	2	26	1.1.1.6655.3	96.781	694	96.7097
6	33.63	33.63	57.5200021266937	53.9799988269806	51.9200026988983	sp|P07355|ANXA2_HUMAN	Annexin A2 OS=Homo sapiens GN=ANXA2 PE=1 SV=2			2	99.0000009536743	ALLYLCGGDD	Carbamidomethyl(C)@6		0.0139514002948999	1095.50463867188	548.7596	1095.49060058594	548.752624511719	2	15	2.1.1.7620.2	98.6637	594	98.814
6	33.63	33.63	57.5200021266937	53.9799988269806	51.9200026988983	sp|P07355|ANXA2_HUMAN	Annexin A2 OS=Homo sapiens GN=ANXA2 PE=1 SV=2			2	99.0000009536743	AYTNFDAER			-0.00505239004269242	1085.47290039063	543.7437	1085.47778320313	543.746154785156	2	12	1.1.1.6198.2	66.7237	1143	66.6533
6	33.63	33.63	57.5200021266937	53.9799988269806	51.9200026988983	sp|P07355|ANXA2_HUMAN	Annexin A2 OS=Homo sapiens GN=ANXA2 PE=1 SV=2			2	99.0000009536743	AYTNFDAERDALNIETAIK		missed R-D@9	-0.00494458992034197	2154.05444335938	719.0254	2154.05932617188	719.027038574219	3	11	1.1.1.7353.2	145.5291	236	145.538
6	33.63	33.63	57.5200021266937	53.9799988269806	51.9200026988983	sp|P07355|ANXA2_HUMAN	Annexin A2 OS=Homo sapiens GN=ANXA2 PE=1 SV=2			2	99.0000009536743	DALNIETAIK			0.00302830990403891	1086.59509277344	544.3048	1086.59204101563	544.303344726563	2	14	5.1.1.6594.3	86.3449	3368	86.5815
6	33.63	33.63	57.5200021266937	53.9799988269806	51.9200026988983	sp|P07355|ANXA2_HUMAN	Annexin A2 OS=Homo sapiens GN=ANXA2 PE=1 SV=2			2	99.0000009536743	DIISDTSGDFR			0.00806573964655399	1224.5703125	613.2924	1224.56225585938	613.288391113281	2	15	5.1.1.6615.2	87.5387	2506	87.655
6	33.63	33.63	57.5200021266937	53.9799988269806	51.9200026988983	sp|P07355|ANXA2_HUMAN	Annexin A2 OS=Homo sapiens GN=ANXA2 PE=1 SV=2			2	99.0000009536743	GLGTDEDSLIEIICSR	Carbamidomethyl(C)@14		0.000611643015872687	1776.85705566406	889.4358	1776.85632324219	889.435485839844	2	23	4.1.1.7080.3	113.5461	277	113.2768
6	33.63	33.63	57.5200021266937	53.9799988269806	51.9200026988983	sp|P07355|ANXA2_HUMAN	Annexin A2 OS=Homo sapiens GN=ANXA2 PE=1 SV=2			2	99.0000009536743	GVDEVTIVNILTNR			-0.00284734996967018	1541.83850097656	771.9265	1541.84130859375	771.927917480469	2	22	4.1.1.7071.2	112.646	398	112.6011
6	33.63	33.63	57.5200021266937	53.9799988269806	51.9200026988983	sp|P07355|ANXA2_HUMAN	Annexin A2 OS=Homo sapiens GN=ANXA2 PE=1 SV=2			2	99.0000009536743	LSLEGDHSTPPSAYGSVK			-0.0314285010099411	1843.86364746094	615.6285	1843.89526367188	615.639038085938	3	16	1.1.1.6309.2	74.6907	71730	74.8959
6	33.63	33.63	57.5200021266937	53.9799988269806	51.9200026988983	sp|P07355|ANXA2_HUMAN	Annexin A2 OS=Homo sapiens GN=ANXA2 PE=1 SV=2			2	99.0000009536743	QDIAFAYQR			-0.00499637983739376	1110.54089355469	556.2777	1110.54577636719	556.280151367188	2	13	1.1.1.6353.2	77.2097	6860	77.3888
6	33.63	33.63	57.5200021266937	53.9799988269806	51.9200026988983	sp|P07355|ANXA2_HUMAN	Annexin A2 OS=Homo sapiens GN=ANXA2 PE=1 SV=2			2	99.0000009536743	SLYYYIQQDTK			-0.00276672001928091	1420.68469238281	711.3496	1420.6875	711.351013183594	2	16	1.1.1.6536.2	88.8933	885	88.9334
6	33.63	33.63	57.5200021266937	53.9799988269806	51.9200026988983	sp|P07355|ANXA2_HUMAN	Annexin A2 OS=Homo sapiens GN=ANXA2 PE=1 SV=2			2	99.0000009536743	STVHEILCK	Protein Terminal Acetyl@N-term; Carbamidomethyl(C)@8	cleaved M-S@N-term	-0.00698973005637527	1127.55749511719	564.786	1127.564453125	564.78955078125	2	13	1.1.1.6351.3	77.1067	1081	77.1954
6	33.63	33.63	57.5200021266937	53.9799988269806	51.9200026988983	sp|P07355|ANXA2_HUMAN	Annexin A2 OS=Homo sapiens GN=ANXA2 PE=1 SV=2			2	99.0000009536743	SYSPYDMLESIR			-0.00295956991612911	1459.66223144531	730.8384	1459.66528320313	730.839965820313	2	15	5.1.1.6880.2	106.4222	3361	105.8301
6	33.63	33.63	57.5200021266937	53.9799988269806	51.9200026988983	sp|P07355|ANXA2_HUMAN	Annexin A2 OS=Homo sapiens GN=ANXA2 PE=1 SV=2			2	99.0000009536743	TNQELQEINR			-0.00888630002737045	1243.60693359375	622.8107	1243.61572265625	622.815124511719	2	16	1.1.1.6173.3	64.7113	1898	63.9226
6	33.63	33.63	57.5200021266937	53.9799988269806	51.9200026988983	sp|P07355|ANXA2_HUMAN	Annexin A2 OS=Homo sapiens GN=ANXA2 PE=1 SV=2			2	99.0000009536743	TPAQYDASELK			-0.00668615009635687	1221.5810546875	611.7978	1221.58776855469	611.801147460938	2	16	5.1.1.6261.2	67.7747	13113	67.0402
6	33.63	33.63	57.5200021266937	53.9799988269806	51.9200026988983	sp|P07355|ANXA2_HUMAN	Annexin A2 OS=Homo sapiens GN=ANXA2 PE=1 SV=2			1.69897043704987	98.0700016021729	WISIMTER			0.00521444994956255	1034.52709960938	518.2708	1034.52185058594	518.268249511719	2	10	6.1.1.6494.2	88.8357	32476	89.1509
6	33.63	33.63	57.5200021266937	53.9799988269806	51.9200026988983	sp|P07355|ANXA2_HUMAN	Annexin A2 OS=Homo sapiens GN=ANXA2 PE=1 SV=2			1.18045616149902	99.0000009536743	DIISDTSGDFRK	Carbamyl@N-term	missed R-K@11	0.00051477801753208	1395.66369628906	698.8391	1395.66296386719	698.838806152344	2	14	5.1.1.6569.3	85.0842	2166	85.2044
6	33.63	33.63	57.5200021266937	53.9799988269806	51.9200026988983	sp|P07355|ANXA2_HUMAN	Annexin A2 OS=Homo sapiens GN=ANXA2 PE=1 SV=2			0.698970019817352	94.8000013828278	PLYFADR		cleaved K-P@N-term	-0.00433770986273885	880.440063476563	441.2273	880.444274902344	441.229431152344	2	9	1.1.1.6349.3	76.9658	1254	76.7087
6	33.63	33.63	57.5200021266937	53.9799988269806	51.9200026988983	sp|P07355|ANXA2_HUMAN	Annexin A2 OS=Homo sapiens GN=ANXA2 PE=1 SV=2			0.0506099946796894	79.1499972343445	SYSPYDMLES		cleaved S-I@C-term	0.0347103998064995	1190.51489257813	596.2647	1190.48010253906	596.247375488281	2	12	2.1.1.7642.2	100.4979	141	100.4532
6	33.63	33.63	57.5200021266937	53.9799988269806	51.9200026988983	sp|P07355|ANXA2_HUMAN	Annexin A2 OS=Homo sapiens GN=ANXA2 PE=1 SV=2			0	99.0000009536743	AEDGSVIDYELIDQDAR			-0.000356653006747365	1907.87451171875	954.9445	1907.87487792969	954.944702148438	2	25	4.1.1.6888.3	96.7	12936	96.9884
6	33.63	33.63	57.5200021266937	53.9799988269806	51.9200026988983	sp|P07355|ANXA2_HUMAN	Annexin A2 OS=Homo sapiens GN=ANXA2 PE=1 SV=2			0	99.0000009536743	AEDGSVIDYELIDQDAR	Amino(Y)@9		-0.0205910000950098	1922.865234375	962.4399	1922.8857421875	962.450134277344	2	15	4.1.1.6892.3	97.0784	534	96.9884
6	33.63	33.63	57.5200021266937	53.9799988269806	51.9200026988983	sp|P07355|ANXA2_HUMAN	Annexin A2 OS=Homo sapiens GN=ANXA2 PE=1 SV=2			0	99.0000009536743	AEDGSVIDYELIDQDAR			-2.90100002288818	1904.97387695313	953.4942	1907.87487792969	954.944702148438	2	22	4.1.1.6895.3	97.3021	796	97.4099
6	33.63	33.63	57.5200021266937	53.9799988269806	51.9200026988983	sp|P07355|ANXA2_HUMAN	Annexin A2 OS=Homo sapiens GN=ANXA2 PE=1 SV=2			0	99.0000009536743	AEDGSVIDYELIDQDAR			-0.000356653006747365	1907.87451171875	954.9445	1907.87487792969	954.944702148438	2	27	4.1.1.6900.2	97.7115	10989	96.9884
6	33.63	33.63	57.5200021266937	53.9799988269806	51.9200026988983	sp|P07355|ANXA2_HUMAN	Annexin A2 OS=Homo sapiens GN=ANXA2 PE=1 SV=2			0	99.0000009536743	AEDGSVIDYELIDQDAR			0.00758282002061605	1907.88244628906	954.9485	1907.87487792969	954.944702148438	2	23	5.1.1.6761.2	96.7667	1339	96.8025
6	33.63	33.63	57.5200021266937	53.9799988269806	51.9200026988983	sp|P07355|ANXA2_HUMAN	Annexin A2 OS=Homo sapiens GN=ANXA2 PE=1 SV=2			0	99.0000009536743	AYTNFDAER			-1.00881004333496	1084.46911621094	543.2418	1085.47778320313	543.746154785156	2	13	6.1.1.6087.3	66.111	3135	66.3398
6	33.63	33.63	57.5200021266937	53.9799988269806	51.9200026988983	sp|P07355|ANXA2_HUMAN	Annexin A2 OS=Homo sapiens GN=ANXA2 PE=1 SV=2			0	99.0000009536743	AYTNFDAER			-0.00505239004269242	1085.47290039063	543.7437	1085.47778320313	543.746154785156	2	11	1.1.1.6194.2	66.4894	1080	66.6533
6	33.63	33.63	57.5200021266937	53.9799988269806	51.9200026988983	sp|P07355|ANXA2_HUMAN	Annexin A2 OS=Homo sapiens GN=ANXA2 PE=1 SV=2			0	98.5700011253357	AYTNFDAER			-1.00881004333496	1084.46911621094	543.2418	1085.47778320313	543.746154785156	2	11	6.1.1.6088.2	66.1333	3135	66.3398
6	33.63	33.63	57.5200021266937	53.9799988269806	51.9200026988983	sp|P07355|ANXA2_HUMAN	Annexin A2 OS=Homo sapiens GN=ANXA2 PE=1 SV=2			0	99.0000009536743	AYTNFDAERDALNIETAIK		missed R-D@9	0.00256260996684432	2154.06176757813	719.0279	2154.05932617188	719.027038574219	3	20	1.1.1.6691.3	99.5163	16251	99.816
6	33.63	33.63	57.5200021266937	53.9799988269806	51.9200026988983	sp|P07355|ANXA2_HUMAN	Annexin A2 OS=Homo sapiens GN=ANXA2 PE=1 SV=2			0	99.0000009536743	AYTNFDAERDALNIETAIK		missed R-D@9	0.00256260996684432	2154.06176757813	719.0279	2154.05932617188	719.027038574219	3	16	1.1.1.6701.2	100.2116	14583	99.816
6	33.63	33.63	57.5200021266937	53.9799988269806	51.9200026988983	sp|P07355|ANXA2_HUMAN	Annexin A2 OS=Homo sapiens GN=ANXA2 PE=1 SV=2			0	99.0000009536743	AYTNFDAERDALNIETAIK		missed R-D@9	0.00183019996620715	2154.06103515625	719.0276	2154.05932617188	719.027038574219	3	16	1.1.1.6705.2	100.5348	14583	99.816
6	33.63	33.63	57.5200021266937	53.9799988269806	51.9200026988983	sp|P07355|ANXA2_HUMAN	Annexin A2 OS=Homo sapiens GN=ANXA2 PE=1 SV=2			0	99.0000009536743	AYTNFDAERDALNIETAIK		missed R-D@9	0.00402742996811867	2154.06323242188	719.0284	2154.05932617188	719.027038574219	3	22	1.1.1.6719.2	101.5812	3299	101.2688
6	33.63	33.63	57.5200021266937	53.9799988269806	51.9200026988983	sp|P07355|ANXA2_HUMAN	Annexin A2 OS=Homo sapiens GN=ANXA2 PE=1 SV=2			0	99.0000009536743	AYTNFDAERDALNIETAIK		missed R-D@9	0.00329501996748149	2154.0625	719.0281	2154.05932617188	719.027038574219	3	15	1.1.1.6731.2	102.6021	2137	102.4792
6	33.63	33.63	57.5200021266937	53.9799988269806	51.9200026988983	sp|P07355|ANXA2_HUMAN	Annexin A2 OS=Homo sapiens GN=ANXA2 PE=1 SV=2			0	99.0000009536743	AYTNFDAERDALNIETAIK		missed R-D@9	0.00219640997238457	2154.0615234375	719.0278	2154.05932617188	719.027038574219	3	20	1.1.1.6745.2	103.6242	1664	103.5776
6	33.63	33.63	57.5200021266937	53.9799988269806	51.9200026988983	sp|P07355|ANXA2_HUMAN	Annexin A2 OS=Homo sapiens GN=ANXA2 PE=1 SV=2			0	99.0000009536743	AYTNFDAERDALNIETAIK		missed R-D@9	0.00329501996748149	2154.0625	719.0281	2154.05932617188	719.027038574219	3	16	1.1.1.6758.2	104.6895	1317	104.5781
6	33.63	33.63	57.5200021266937	53.9799988269806	51.9200026988983	sp|P07355|ANXA2_HUMAN	Annexin A2 OS=Homo sapiens GN=ANXA2 PE=1 SV=2			0	99.0000009536743	AYTNFDAERDALNIETAIK		missed R-D@9	0.00457673985511065	2154.06396484375	719.0286	2154.05932617188	719.027038574219	3	18	1.1.1.6772.3	105.7627	1027	105.6234
6	33.63	33.63	57.5200021266937	53.9799988269806	51.9200026988983	sp|P07355|ANXA2_HUMAN	Annexin A2 OS=Homo sapiens GN=ANXA2 PE=1 SV=2			0	99.0000009536743	AYTNFDAERDALNIETAIK		missed R-D@9	0.0108022000640631	2154.06982421875	719.0306	2154.05932617188	719.027038574219	3	15	1.1.1.6788.3	107.0758	867	107.0165
6	33.63	33.63	57.5200021266937	53.9799988269806	51.9200026988983	sp|P07355|ANXA2_HUMAN	Annexin A2 OS=Homo sapiens GN=ANXA2 PE=1 SV=2			0	99.0000009536743	AYTNFDAERDALNIETAIK		missed R-D@9	0.00732327997684479	2154.06665039063	719.0295	2154.05932617188	719.027038574219	3	14	1.1.1.6813.3	109.2752	669	109.0936
6	33.63	33.63	57.5200021266937	53.9799988269806	51.9200026988983	sp|P07355|ANXA2_HUMAN	Annexin A2 OS=Homo sapiens GN=ANXA2 PE=1 SV=2			0	99.0000009536743	AYTNFDAERDALNIETAIK		missed R-D@9	0.00494294986128807	2154.06420898438	719.0287	2154.05932617188	719.027038574219	3	13	1.1.1.6885.3	115.5817	481	115.492
6	33.63	33.63	57.5200021266937	53.9799988269806	51.9200026988983	sp|P07355|ANXA2_HUMAN	Annexin A2 OS=Homo sapiens GN=ANXA2 PE=1 SV=2			0	99.0000009536743	AYTNFDAERDALNIETAIK		missed R-D@9	0.000365381012670696	2154.05981445313	719.0272	2154.05932617188	719.027038574219	3	12	1.1.1.7130.2	137.1054	256	137.158
6	33.63	33.63	57.5200021266937	53.9799988269806	51.9200026988983	sp|P07355|ANXA2_HUMAN	Annexin A2 OS=Homo sapiens GN=ANXA2 PE=1 SV=2			0	99.0000009536743	AYTNFDAERDALNIETAIK		missed R-D@9	-0.00055013201199472	2154.05883789063	719.0269	2154.05932617188	719.027038574219	3	14	1.1.1.7402.2	147.6037	217	147.6564
6	33.63	33.63	57.5200021266937	53.9799988269806	51.9200026988983	sp|P07355|ANXA2_HUMAN	Annexin A2 OS=Homo sapiens GN=ANXA2 PE=1 SV=2			0	99.0000009536743	AYTNFDAERDALNIETAIK		missed R-D@9	0.0106191001832485	2154.06982421875	719.0306	2154.05932617188	719.027038574219	3	13	1.1.1.6840.3	111.5845	546	111.4951
6	33.63	33.63	57.5200021266937	53.9799988269806	51.9200026988983	sp|P07355|ANXA2_HUMAN	Annexin A2 OS=Homo sapiens GN=ANXA2 PE=1 SV=2			0	99.0000009536743	AYTNFDAERDALNIETAIK		missed R-D@9	-0.00494458992034197	2154.05444335938	719.0254	2154.05932617188	719.027038574219	3	11	1.1.1.7150.2	138.1296	248	138.3775
6	33.63	33.63	57.5200021266937	53.9799988269806	51.9200026988983	sp|P07355|ANXA2_HUMAN	Annexin A2 OS=Homo sapiens GN=ANXA2 PE=1 SV=2			0	99.0000009536743	AYTNFDAERDALNIETAIK		missed R-D@9	-0.00622631004080176	2154.05322265625	719.025	2154.05932617188	719.027038574219	3	11	1.1.1.7414.2	148.6666	286	148.6219
6	33.63	33.63	57.5200021266937	53.9799988269806	51.9200026988983	sp|P07355|ANXA2_HUMAN	Annexin A2 OS=Homo sapiens GN=ANXA2 PE=1 SV=2			0	99.0000009536743	AYTNFDAERDALNIETAIK		missed R-D@9	0.00494294986128807	2154.06420898438	719.0287	2154.05932617188	719.027038574219	3	11	1.1.1.6933.3	120.1023	383	120.0132
6	33.63	33.63	57.5200021266937	53.9799988269806	51.9200026988983	sp|P07355|ANXA2_HUMAN	Annexin A2 OS=Homo sapiens GN=ANXA2 PE=1 SV=2			0	99.0000009536743	AYTNFDAERDALNIETAIK		missed R-D@9	0.00585845997557044	2154.06518554688	719.029	2154.05932617188	719.027038574219	3	11	1.1.1.6910.3	117.9121	429	117.8227
6	33.63	33.63	57.5200021266937	53.9799988269806	51.9200026988983	sp|P07355|ANXA2_HUMAN	Annexin A2 OS=Homo sapiens GN=ANXA2 PE=1 SV=2			0	99.0000009536743	AYTNFDAERDALNIETAIK		missed R-D@9	0.00915430020540953	2154.068359375	719.0301	2154.05932617188	719.027038574219	3	10	1.1.1.7016.2	127.5904	297	127.5449
6	33.63	33.63	57.5200021266937	53.9799988269806	51.9200026988983	sp|P07355|ANXA2_HUMAN	Annexin A2 OS=Homo sapiens GN=ANXA2 PE=1 SV=2			0	99.0000009536743	AYTNFDAERDALNIETAIK		missed R-D@9	0.00183019996620715	2154.06103515625	719.0276	2154.05932617188	719.027038574219	3	10	1.1.1.6956.2	122.1234	381	122.3562
6	33.63	33.63	57.5200021266937	53.9799988269806	51.9200026988983	sp|P07355|ANXA2_HUMAN	Annexin A2 OS=Homo sapiens GN=ANXA2 PE=1 SV=2			0	99.0000009536743	AYTNFDAERDALNIETAIK		missed R-D@9	0.00366122997365892	2154.06323242188	719.0283	2154.05932617188	719.027038574219	3	10	1.1.1.6968.3	123.2816	350	123.2906
6	33.63	33.63	57.5200021266937	53.9799988269806	51.9200026988983	sp|P07355|ANXA2_HUMAN	Annexin A2 OS=Homo sapiens GN=ANXA2 PE=1 SV=2			0	99.0000009536743	AYTNFDAERDALNIETAIK		missed R-D@9	-8.24561993795214E-07	2154.05908203125	719.027	2154.05932617188	719.027038574219	3	10	1.1.1.7072.2	132.9951	301	133.048
6	33.63	33.63	57.5200021266937	53.9799988269806	51.9200026988983	sp|P07355|ANXA2_HUMAN	Annexin A2 OS=Homo sapiens GN=ANXA2 PE=1 SV=2			0	99.0000009536743	AYTNFDAERDALNIETAIK		missed R-D@9	-0.00055013201199472	2154.05883789063	719.0269	2154.05932617188	719.027038574219	3	10	1.1.1.7271.2	142.4268	243	142.3824
6	33.63	33.63	57.5200021266937	53.9799988269806	51.9200026988983	sp|P07355|ANXA2_HUMAN	Annexin A2 OS=Homo sapiens GN=ANXA2 PE=1 SV=2			0	99.0000009536743	AYTNFDAERDALNIETAIK		missed R-D@9	0.00128088996279985	2154.06079101563	719.0275	2154.05932617188	719.027038574219	3	11	1.1.1.6922.3	119.0462	402	118.9569
6	33.63	33.63	57.5200021266937	53.9799988269806	51.9200026988983	sp|P07355|ANXA2_HUMAN	Annexin A2 OS=Homo sapiens GN=ANXA2 PE=1 SV=2			0	99.0000009536743	AYTNFDAERDALNIETAIK		missed R-D@9	0.00402742996811867	2154.06323242188	719.0284	2154.05932617188	719.027038574219	3	10	1.1.1.7085.3	134.042	282	134.0508
6	33.63	33.63	57.5200021266937	53.9799988269806	51.9200026988983	sp|P07355|ANXA2_HUMAN	Annexin A2 OS=Homo sapiens GN=ANXA2 PE=1 SV=2			0	99.0000009536743	AYTNFDAERDALNIETAIK		missed R-D@9	-0.00531079992651939	2154.05419921875	719.0253	2154.05932617188	719.027038574219	3	10	1.1.1.7113.2	136.0651	322	135.87
6	33.63	33.63	57.5200021266937	53.9799988269806	51.9200026988983	sp|P07355|ANXA2_HUMAN	Annexin A2 OS=Homo sapiens GN=ANXA2 PE=1 SV=2			0	99.0000009536743	AYTNFDAERDALNIETAIK		missed R-D@9	0.00604155985638499	2154.0654296875	719.0291	2154.05932617188	719.027038574219	3	11	1.1.1.6991.2	125.343	332	125.298
6	33.63	33.63	57.5200021266937	53.9799988269806	51.9200026988983	sp|P07355|ANXA2_HUMAN	Annexin A2 OS=Homo sapiens GN=ANXA2 PE=1 SV=2			0	99.0000009536743	AYTNFDAERDALNIETAIK		missed R-D@9	-0.00293047004379332	2154.056640625	719.0261	2154.05932617188	719.027038574219	3	10	1.1.1.7197.2	140.1575	241	140.113
6	33.63	33.63	57.5200021266937	53.9799988269806	51.9200026988983	sp|P07355|ANXA2_HUMAN	Annexin A2 OS=Homo sapiens GN=ANXA2 PE=1 SV=2			0	99.0000009536743	AYTNFDAERDALNIETAIK		missed R-D@9	0.00915430020540953	2154.068359375	719.0301	2154.05932617188	719.027038574219	3	10	1.1.1.7039.2	129.8291	301	129.9798
6	33.63	33.63	57.5200021266937	53.9799988269806	51.9200026988983	sp|P07355|ANXA2_HUMAN	Annexin A2 OS=Homo sapiens GN=ANXA2 PE=1 SV=2			0	99.0000009536743	AYTNFDAERDALNIETAIK		missed R-D@9	0.00366122997365892	2154.06323242188	719.0283	2154.05932617188	719.027038574219	3	10	1.1.1.7028.3	128.806	287	128.5222
6	33.63	33.63	57.5200021266937	53.9799988269806	51.9200026988983	sp|P07355|ANXA2_HUMAN	Annexin A2 OS=Homo sapiens GN=ANXA2 PE=1 SV=2			0	99.0000009536743	AYTNFDAERDALNIETAIK		missed R-D@9	-8.24561993795214E-07	2154.05908203125	719.027	2154.05932617188	719.027038574219	3	9	1.1.1.7382.2	146.5359	262	146.5981
6	33.63	33.63	57.5200021266937	53.9799988269806	51.9200026988983	sp|P07355|ANXA2_HUMAN	Annexin A2 OS=Homo sapiens GN=ANXA2 PE=1 SV=2			0	99.0000009536743	AYTNFDAERDALNIETAIK		missed R-D@9	0.00677397008985281	2154.06616210938	719.0293	2154.05932617188	719.027038574219	3	11	1.1.1.6869.2	114.1494	512	114.1036
6	33.63	33.63	57.5200021266937	53.9799988269806	51.9200026988983	sp|P07355|ANXA2_HUMAN	Annexin A2 OS=Homo sapiens GN=ANXA2 PE=1 SV=2			0	99.0000009536743	AYTNFDAERDALNIETAIK		missed R-D@9	0.00549224996939301	2154.06469726563	719.0289	2154.05932617188	719.027038574219	3	9	1.1.1.7050.2	130.9019	275	130.9548
6	33.63	33.63	57.5200021266937	53.9799988269806	51.9200026988983	sp|P07355|ANXA2_HUMAN	Annexin A2 OS=Homo sapiens GN=ANXA2 PE=1 SV=2			0	98.8200008869171	AYTNFDAERDALNIETAIK		missed R-D@9	-0.00805734004825354	2154.05151367188	719.0244	2154.05932617188	719.027038574219	3	9	1.1.1.7300.2	143.4477	219	143.4032
6	33.63	33.63	57.5200021266937	53.9799988269806	51.9200026988983	sp|P07355|ANXA2_HUMAN	Annexin A2 OS=Homo sapiens GN=ANXA2 PE=1 SV=2			0	98.3500003814697	AYTNFDAERDALNIETAIK		missed R-D@9	-0.0100715002045035	2154.04931640625	719.0237	2154.05932617188	719.027038574219	3	8	1.1.1.7321.2	144.481	222	144.4899
6	33.63	33.63	57.5200021266937	53.9799988269806	51.9200026988983	sp|P07355|ANXA2_HUMAN	Annexin A2 OS=Homo sapiens GN=ANXA2 PE=1 SV=2			0	98.309999704361	AYTNFDAERDALNIETAIK		missed R-D@9	-0.0025642600376159	2154.056640625	719.0262	2154.05932617188	719.027038574219	3	9	1.1.1.7177.2	139.1325	268	139.0786
6	33.63	33.63	57.5200021266937	53.9799988269806	51.9200026988983	sp|P07355|ANXA2_HUMAN	Annexin A2 OS=Homo sapiens GN=ANXA2 PE=1 SV=2			0	98.0099976062775	AYTNFDAERDALNIETAIK		missed R-D@9	0.00183019996620715	2154.06103515625	719.0276	2154.05932617188	719.027038574219	3	9	1.1.1.6979.3	124.2974	356	124.2427
6	33.63	33.63	57.5200021266937	53.9799988269806	51.9200026988983	sp|P07355|ANXA2_HUMAN	Annexin A2 OS=Homo sapiens GN=ANXA2 PE=1 SV=2			0	97.1599996089935	AYTNFDAERDALNIETAIK		missed R-D@9	-0.00384597992524505	2154.0556640625	719.0258	2154.05932617188	719.027038574219	3	9	1.1.1.7061.2	131.9664	299	132.0192
6	33.63	33.63	57.5200021266937	53.9799988269806	51.9200026988983	sp|P07355|ANXA2_HUMAN	Annexin A2 OS=Homo sapiens GN=ANXA2 PE=1 SV=2			0	93.1599974632263	AYTNFDAERDALNIETAIK		missed R-D@9	-0.00384597992524505	2154.0556640625	719.0258	2154.05932617188	719.027038574219	3	9	1.1.1.7433.2	149.7177	250	149.673
6	33.63	33.63	57.5200021266937	53.9799988269806	51.9200026988983	sp|P07355|ANXA2_HUMAN	Annexin A2 OS=Homo sapiens GN=ANXA2 PE=1 SV=2			0	86.8900001049042	AYTNFDAERDALNIETAIK		missed R-D@9	0.00604155985638499	2154.0654296875	719.0291	2154.05932617188	719.027038574219	3	10	1.1.1.6801.3	108.2339	703	108.1565
6	33.63	33.63	57.5200021266937	53.9799988269806	51.9200026988983	sp|P07355|ANXA2_HUMAN	Annexin A2 OS=Homo sapiens GN=ANXA2 PE=1 SV=2			0	84.8900020122528	AYTNFDAERDALNIETAIK		missed R-D@9	0.00164709996897727	2154.06103515625	719.0276	2154.05932617188	719.027038574219	3	9	1.1.1.6827.3	110.5141	636	110.5229
6	33.63	33.63	57.5200021266937	53.9799988269806	51.9200026988983	sp|P07355|ANXA2_HUMAN	Annexin A2 OS=Homo sapiens GN=ANXA2 PE=1 SV=2			0	84.170001745224	AYTNFDAERDALNIETAIK		missed R-D@9	-0.012818000279367	2154.04663085938	719.0228	2154.05932617188	719.027038574219	3	9	1.1.1.7446.2	150.7609	197	150.7796
6	33.63	33.63	57.5200021266937	53.9799988269806	51.9200026988983	sp|P07355|ANXA2_HUMAN	Annexin A2 OS=Homo sapiens GN=ANXA2 PE=1 SV=2			0	58.050000667572	AYTNFDAERDALNIETAIK		missed R-D@9	-0.0007332349778153	2154.05859375	719.0268	2154.05932617188	719.027038574219	3	6	1.1.1.7635.2	155.8154	99	155.7712
6	33.63	33.63	57.5200021266937	53.9799988269806	51.9200026988983	sp|P07355|ANXA2_HUMAN	Annexin A2 OS=Homo sapiens GN=ANXA2 PE=1 SV=2			0	54.8699975013733	AYTNFDAERDALNIETAIK		missed R-D@9	0.00549224996939301	2154.06469726563	719.0289	2154.05932617188	719.027038574219	3	9	1.1.1.6855.2	112.8837	527	112.7756
6	33.63	33.63	57.5200021266937	53.9799988269806	51.9200026988983	sp|P07355|ANXA2_HUMAN	Annexin A2 OS=Homo sapiens GN=ANXA2 PE=1 SV=2			0	32.0499986410141	AYTNFDAERDALNIETAIK		missed R-D@9	0.00585845997557044	2154.06518554688	719.029	2154.05932617188	719.027038574219	3	7	1.1.1.7004.2	126.5829	297	126.5379
6	33.63	33.63	57.5200021266937	53.9799988269806	51.9200026988983	sp|P07355|ANXA2_HUMAN	Annexin A2 OS=Homo sapiens GN=ANXA2 PE=1 SV=2			0	24.0500003099442	AYTNFDAERDALNIETAIK		missed R-D@9	0.000731586012989283	2154.06005859375	719.0273	2154.05932617188	719.027038574219	3	8	1.1.1.7098.2	135.0442	279	135.097
6	33.63	33.63	57.5200021266937	53.9799988269806	51.9200026988983	sp|P07355|ANXA2_HUMAN	Annexin A2 OS=Homo sapiens GN=ANXA2 PE=1 SV=2			0	17.7000001072884	AYTNFDAERDALNIETAIK		missed R-D@9	0.00457673985511065	2154.06396484375	719.0286	2154.05932617188	719.027038574219	3	8	1.1.1.6896.3	116.6255	427	116.5357
6	33.63	33.63	57.5200021266937	53.9799988269806	51.9200026988983	sp|P07355|ANXA2_HUMAN	Annexin A2 OS=Homo sapiens GN=ANXA2 PE=1 SV=2			0	10.5599999427795	AYTNFDAERDALNIETAIK		missed R-D@9	0.00677397008985281	2154.06616210938	719.0293	2154.05932617188	719.027038574219	3	7	1.1.1.6945.3	121.1526	385	121.1614
6	33.63	33.63	57.5200021266937	53.9799988269806	51.9200026988983	sp|P07355|ANXA2_HUMAN	Annexin A2 OS=Homo sapiens GN=ANXA2 PE=1 SV=2			0	9.4980001449585	AYTNFDAERDALNIETAIK		missed R-D@9	-0.00494458992034197	2154.05444335938	719.0254	2154.05932617188	719.027038574219	3	8	1.1.1.7232.3	141.3224	254	141.4285
6	33.63	33.63	57.5200021266937	53.9799988269806	51.9200026988983	sp|P07355|ANXA2_HUMAN	Annexin A2 OS=Homo sapiens GN=ANXA2 PE=1 SV=2			0	8.75400006771088	AYTNFDAERDALNIETAIK		missed R-D@9	-0.00476149003952742	2154.0546875	719.0255	2154.05932617188	719.027038574219	3	7	1.1.1.7467.3	151.9647	166	151.7876
6	33.63	33.63	57.5200021266937	53.9799988269806	51.9200026988983	sp|P07355|ANXA2_HUMAN	Annexin A2 OS=Homo sapiens GN=ANXA2 PE=1 SV=2			0	0	AYTNFDAERDALNIETAIK		missed R-D@9	-0.0119024999439716	2154.04736328125	719.0231	2154.05932617188	719.027038574219	3	5	1.1.1.7498.2	152.9564	147	152.9119
6	33.63	33.63	57.5200021266937	53.9799988269806	51.9200026988983	sp|P07355|ANXA2_HUMAN	Annexin A2 OS=Homo sapiens GN=ANXA2 PE=1 SV=2			0	0	AYTNFDAERDALNIETAIK		missed R-D@9	-0.00824043992906809	2154.05102539063	719.0243	2154.05932617188	719.027038574219	3	4	1.1.1.7511.2	153.2556	143	153.3177
6	33.63	33.63	57.5200021266937	53.9799988269806	51.9200026988983	sp|P07355|ANXA2_HUMAN	Annexin A2 OS=Homo sapiens GN=ANXA2 PE=1 SV=2			0	0	AYTNFDAERDALNIETAIK		missed R-D@9	-0.0007332349778153	2154.05859375	719.0268	2154.05932617188	719.027038574219	3	4	1.1.1.7569.3	154.5397	123	154.602
6	33.63	33.63	57.5200021266937	53.9799988269806	51.9200026988983	sp|P07355|ANXA2_HUMAN	Annexin A2 OS=Homo sapiens GN=ANXA2 PE=1 SV=2			0	0	AYTNFDAERDALNIETAIK		missed R-D@9	-8.24561993795214E-07	2154.05908203125	719.027	2154.05932617188	719.027038574219	3	3	1.1.1.7676.2	156.8989	106	156.8547
6	33.63	33.63	57.5200021266937	53.9799988269806	51.9200026988983	sp|P07355|ANXA2_HUMAN	Annexin A2 OS=Homo sapiens GN=ANXA2 PE=1 SV=2			0	0	AYTNFDAERDALNIETAIK		missed R-D@9	0.00512605020776391	2154.06420898438	719.0287	2154.05932617188	719.027038574219	3	3	1.1.1.7765.2	158.5972	97	158.544
6	33.63	33.63	57.5200021266937	53.9799988269806	51.9200026988983	sp|P07355|ANXA2_HUMAN	Annexin A2 OS=Homo sapiens GN=ANXA2 PE=1 SV=2			0	65.2700006961823	DALNIETAIK			-1.01991999149323	1085.57202148438	543.7933	1086.59204101563	544.303344726563	2	10	5.1.1.6611.2	87.2848	1561	87.3271
6	33.63	33.63	57.5200021266937	53.9799988269806	51.9200026988983	sp|P07355|ANXA2_HUMAN	Annexin A2 OS=Homo sapiens GN=ANXA2 PE=1 SV=2			0	99.0000009536743	DIISDTSGDFRK		missed R-K@11	-0.00130172003991902	1352.65600585938	451.8926	1352.6572265625	451.893005371094	3	10	1.1.1.6382.2	79.0394	1030	79.1105
6	33.63	33.63	57.5200021266937	53.9799988269806	51.9200026988983	sp|P07355|ANXA2_HUMAN	Annexin A2 OS=Homo sapiens GN=ANXA2 PE=1 SV=2			0	99.0000009536743	GLGTDEDSLIEIICSR	Carbamidomethyl(C)@14		-0.0126935001462698	1776.84362792969	889.4291	1776.85632324219	889.435485839844	2	20	6.1.1.6801.2	112.7328	427	112.6872
6	33.63	33.63	57.5200021266937	53.9799988269806	51.9200026988983	sp|P07355|ANXA2_HUMAN	Annexin A2 OS=Homo sapiens GN=ANXA2 PE=1 SV=2			0	99.0000009536743	GVDEVTIVNILTNR			-0.00150457001291215	1541.83984375	771.9272	1541.84130859375	771.927917480469	2	19	4.1.1.7060.3	111.6434	866	111.8391
6	33.63	33.63	57.5200021266937	53.9799988269806	51.9200026988983	sp|P07355|ANXA2_HUMAN	Annexin A2 OS=Homo sapiens GN=ANXA2 PE=1 SV=2			0	99.0000009536743	GVDEVTIVNILTNR			-0.00659890985116363	1541.83471679688	771.9246	1541.84130859375	771.927917480469	2	19	5.1.1.6940.3	111.8385	311	111.8474
6	33.63	33.63	57.5200021266937	53.9799988269806	51.9200026988983	sp|P07355|ANXA2_HUMAN	Annexin A2 OS=Homo sapiens GN=ANXA2 PE=1 SV=2			0	0	IMVSRSEVDMLK	Oxidation(M)@2; Phospho(S)@6	missed R-S@5	0.0719434022903442	1502.75952148438	752.387	1502.68737792969	752.350952148438	2	8	4.1.1.6747.3	85.6338	1076	85.8207
6	33.63	33.63	57.5200021266937	53.9799988269806	51.9200026988983	sp|P07355|ANXA2_HUMAN	Annexin A2 OS=Homo sapiens GN=ANXA2 PE=1 SV=2			0	0	IMVSRSEVDMLK		missed R-S@5	-0.0532284006476402	1406.67309570313	704.3438	1406.72619628906	704.370361328125	2	4	4.1.1.6920.2	99.4417	687	99.6917
6	33.63	33.63	57.5200021266937	53.9799988269806	51.9200026988983	sp|P07355|ANXA2_HUMAN	Annexin A2 OS=Homo sapiens GN=ANXA2 PE=1 SV=2			0	99.0000009536743	LSLEGDHSTPPSAYGSVK	Oxidation(Y)@14		-0.0217156000435352	1859.86828613281	620.9634	1859.89013671875	620.970642089844	3	16	1.1.1.6311.3	74.8365	2999	75.018
6	33.63	33.63	57.5200021266937	53.9799988269806	51.9200026988983	sp|P07355|ANXA2_HUMAN	Annexin A2 OS=Homo sapiens GN=ANXA2 PE=1 SV=2			0	99.0000009536743	LSLEGDHSTPPSAYGSVK			-0.0149309998378158	1843.88024902344	922.9474	1843.89526367188	922.954895019531	2	18	1.1.1.6320.3	75.2165	37810	75.1439
6	33.63	33.63	57.5200021266937	53.9799988269806	51.9200026988983	sp|P07355|ANXA2_HUMAN	Annexin A2 OS=Homo sapiens GN=ANXA2 PE=1 SV=2			0	99.0000009536743	LSLEGDHSTPPSAYGSVK			-0.0231889002025127	1843.8720703125	615.6313	1843.89526367188	615.639038085938	3	16	1.1.1.6326.2	75.5121	73148	75.5653
6	33.63	33.63	57.5200021266937	53.9799988269806	51.9200026988983	sp|P07355|ANXA2_HUMAN	Annexin A2 OS=Homo sapiens GN=ANXA2 PE=1 SV=2			0	99.0000009536743	LSLEGDHSTPPSAYGSVK			-0.0231889002025127	1843.8720703125	615.6313	1843.89526367188	615.639038085938	3	15	1.1.1.6329.2	75.7351	73148	75.5653
6	33.63	33.63	57.5200021266937	53.9799988269806	51.9200026988983	sp|P07355|ANXA2_HUMAN	Annexin A2 OS=Homo sapiens GN=ANXA2 PE=1 SV=2			0	99.0000009536743	LSLEGDHSTPPSAYGSVK			-0.01238579954952	1843.8828125	615.6349	1843.89526367188	615.639038085938	3	18	1.1.1.6347.2	76.8106	3986	76.8575
6	33.63	33.63	57.5200021266937	53.9799988269806	51.9200026988983	sp|P07355|ANXA2_HUMAN	Annexin A2 OS=Homo sapiens GN=ANXA2 PE=1 SV=2			0	99.0000009536743	LSLEGDHSTPPSAYGSVK			-0.0294144004583359	1843.86584472656	615.6292	1843.89526367188	615.639038085938	3	16	1.1.1.6362.2	77.8378	2844	77.6673
6	33.63	33.63	57.5200021266937	53.9799988269806	51.9200026988983	sp|P07355|ANXA2_HUMAN	Annexin A2 OS=Homo sapiens GN=ANXA2 PE=1 SV=2			0	99.0000009536743	LSLEGDHSTPPSAYGSVK			-0.0167803000658751	1843.87841796875	615.6334	1843.89526367188	615.639038085938	3	15	1.1.1.6381.2	78.9556	22205	79.5006
6	33.63	33.63	57.5200021266937	53.9799988269806	51.9200026988983	sp|P07355|ANXA2_HUMAN	Annexin A2 OS=Homo sapiens GN=ANXA2 PE=1 SV=2			0	99.0000009536743	LSLEGDHSTPPSAYGSVK			-0.00157033000141382	1843.89367675781	615.6385	1843.89526367188	615.639038085938	3	18	3.1.1.6968.2	77.464	470	77.5167
6	33.63	33.63	57.5200021266937	53.9799988269806	51.9200026988983	sp|P07355|ANXA2_HUMAN	Annexin A2 OS=Homo sapiens GN=ANXA2 PE=1 SV=2			0	99.0000009536743	LSLEGDHSTPPSAYGSVK			-0.00106376002077013	1843.89416503906	615.6387	1843.89526367188	615.639038085938	3	17	4.1.1.6637.2	76.633	726	76.6708
6	33.63	33.63	57.5200021266937	53.9799988269806	51.9200026988983	sp|P07355|ANXA2_HUMAN	Annexin A2 OS=Homo sapiens GN=ANXA2 PE=1 SV=2			0	99.0000009536743	LSLEGDHSTPPSAYGSVK	Phospho(S)@8		0.00235906010493636	1923.86389160156	642.2952	1923.86157226563	642.29443359375	3	18	4.1.1.6682.2	80.6823	3518	80.9222
6	33.63	33.63	57.5200021266937	53.9799988269806	51.9200026988983	sp|P07355|ANXA2_HUMAN	Annexin A2 OS=Homo sapiens GN=ANXA2 PE=1 SV=2			0	99.0000009536743	LSLEGDHSTPPSAYGSVK	Carbamyl@N-term		0.00818886980414391	1886.90930175781	944.4619	1886.90100097656	944.457763671875	2	16	4.1.1.6759.3	86.5853	779	86.5942
6	33.63	33.63	57.5200021266937	53.9799988269806	51.9200026988983	sp|P07355|ANXA2_HUMAN	Annexin A2 OS=Homo sapiens GN=ANXA2 PE=1 SV=2			0	99.0000009536743	LSLEGDHSTPPSAYGSVK	Phospho(S)@16		-0.000169306003954262	1923.861328125	642.2944	1923.86157226563	642.29443359375	3	18	5.1.1.6382.3	74.9526	1174	75.0526
6	33.63	33.63	57.5200021266937	53.9799988269806	51.9200026988983	sp|P07355|ANXA2_HUMAN	Annexin A2 OS=Homo sapiens GN=ANXA2 PE=1 SV=2			0	99.0000009536743	LSLEGDHSTPPSAYGSVK	Oxidation(Y)@14		-0.0217156000435352	1859.86828613281	620.9634	1859.89013671875	620.970642089844	3	16	1.1.1.6321.2	75.2387	2513	75.2691
6	33.63	33.63	57.5200021266937	53.9799988269806	51.9200026988983	sp|P07355|ANXA2_HUMAN	Annexin A2 OS=Homo sapiens GN=ANXA2 PE=1 SV=2			0	99.0000009536743	LSLEGDHSTPPSAYGSVK	Phospho(T)@9		-0.00547535018995404	1923.85595703125	642.2926	1923.86157226563	642.29443359375	3	16	6.1.1.6332.2	79.5992	2213	79.7403
6	33.63	33.63	57.5200021266937	53.9799988269806	51.9200026988983	sp|P07355|ANXA2_HUMAN	Annexin A2 OS=Homo sapiens GN=ANXA2 PE=1 SV=2			0	99.0000009536743	LSLEGDHSTPPSAYGSVK	Delta:H(2)C(2)@N-term		-0.0120932999998331	1869.89880371094	624.3069	1869.91088867188	624.310913085938	3	15	1.1.1.6392.2	79.6607	1776	79.7805
6	33.63	33.63	57.5200021266937	53.9799988269806	51.9200026988983	sp|P07355|ANXA2_HUMAN	Annexin A2 OS=Homo sapiens GN=ANXA2 PE=1 SV=2			0	99.0000009536743	LSLEGDHSTPPSAYGSVK	Phospho(S)@8		-0.00108484004158527	1923.86059570313	642.2941	1923.86157226563	642.29443359375	3	14	5.1.1.6486.2	80.3413	11482	80.0879
6	33.63	33.63	57.5200021266937	53.9799988269806	51.9200026988983	sp|P07355|ANXA2_HUMAN	Annexin A2 OS=Homo sapiens GN=ANXA2 PE=1 SV=2			0	99.0000009536743	LSLEGDHSTPPSAYGSVK			-0.0314285010099411	1843.86364746094	615.6285	1843.89526367188	615.639038085938	3	14	1.1.1.6313.2	74.9026	71730	74.8959
6	33.63	33.63	57.5200021266937	53.9799988269806	51.9200026988983	sp|P07355|ANXA2_HUMAN	Annexin A2 OS=Homo sapiens GN=ANXA2 PE=1 SV=2			0	99.0000009536743	LSLEGDHSTPPSAYGSVK			0.966296970844269	1844.86157226563	615.9611	1843.89526367188	615.639038085938	3	15	1.1.1.6320.2	75.2127	44987	75.2058
6	33.63	33.63	57.5200021266937	53.9799988269806	51.9200026988983	sp|P07355|ANXA2_HUMAN	Annexin A2 OS=Homo sapiens GN=ANXA2 PE=1 SV=2			0	99.0000009536743	LSLEGDHSTPPSAYGSVK	Phospho(T)@9		0.00953530985862017	1923.87097167969	642.2976	1923.86157226563	642.29443359375	3	13	5.1.1.6467.3	79.333	1080	79.2874
6	33.63	33.63	57.5200021266937	53.9799988269806	51.9200026988983	sp|P07355|ANXA2_HUMAN	Annexin A2 OS=Homo sapiens GN=ANXA2 PE=1 SV=2			0	99.0000009536743	LSLEGDHSTPPSAYGSVK			0.0147134000435472	1843.90991210938	615.6439	1843.89526367188	615.639038085938	3	11	1.1.1.6797.3	107.9192	398	107.8291
6	33.63	33.63	57.5200021266937	53.9799988269806	51.9200026988983	sp|P07355|ANXA2_HUMAN	Annexin A2 OS=Homo sapiens GN=ANXA2 PE=1 SV=2			0	98.309999704361	LSLEGDHSTPPSAYGSVK			1.97152996063232	1845.86682128906	616.2962	1843.89526367188	615.639038085938	3	12	1.1.1.6308.3	74.664	19655	75.018
6	33.63	33.63	57.5200021266937	53.9799988269806	51.9200026988983	sp|P07355|ANXA2_HUMAN	Annexin A2 OS=Homo sapiens GN=ANXA2 PE=1 SV=2			0	95.4699993133545	LSLEGDHSTPPSAYGSVK	Phospho(S)@8		0.00675360998138785	1923.86828613281	642.2967	1923.86157226563	642.29443359375	3	11	4.1.1.6671.3	79.7321	3048	80.3784
6	33.63	33.63	57.5200021266937	53.9799988269806	51.9200026988983	sp|P07355|ANXA2_HUMAN	Annexin A2 OS=Homo sapiens GN=ANXA2 PE=1 SV=2			0	83.7999999523163	LSLEGDHSTPPSAYGSVK			-1.01541996002197	1842.87963867188	615.3005	1843.89526367188	615.639038085938	3	12	1.1.1.6373.2	78.4972	1382	78.6752
6	33.63	33.63	57.5200021266937	53.9799988269806	51.9200026988983	sp|P07355|ANXA2_HUMAN	Annexin A2 OS=Homo sapiens GN=ANXA2 PE=1 SV=2			0	75.4800021648407	LSLEGDHSTPPSAYGSVK			0.00830477010458708	1843.90356445313	615.6418	1843.89526367188	615.639038085938	3	8	1.1.1.7089.3	134.3436	112	134.2014
6	33.63	33.63	57.5200021266937	53.9799988269806	51.9200026988983	sp|P07355|ANXA2_HUMAN	Annexin A2 OS=Homo sapiens GN=ANXA2 PE=1 SV=2			0	17.7000001072884	LSLEGDHSTPPSAYGSVK			0.00995269976556301	1843.90502929688	615.6423	1843.89526367188	615.639038085938	3	9	1.1.1.6720.3	101.7098	549	101.6187
6	33.63	33.63	57.5200021266937	53.9799988269806	51.9200026988983	sp|P07355|ANXA2_HUMAN	Annexin A2 OS=Homo sapiens GN=ANXA2 PE=1 SV=2			0	10.6600001454353	LSLEGDHSTPPSAYGSVK			0.0176430009305477	1843.91284179688	615.6449	1843.89526367188	615.639038085938	3	7	1.1.1.7074.3	133.2338	131	133.1452
6	33.63	33.63	57.5200021266937	53.9799988269806	51.9200026988983	sp|P07355|ANXA2_HUMAN	Annexin A2 OS=Homo sapiens GN=ANXA2 PE=1 SV=2			0	0	LSLEGDHSTPPSAYGSVK			0.0125160999596119	1843.90771484375	615.6432	1843.89526367188	615.639038085938	3	7	1.1.1.6688.3	99.2613	540	99.3583
6	33.63	33.63	57.5200021266937	53.9799988269806	51.9200026988983	sp|P07355|ANXA2_HUMAN	Annexin A2 OS=Homo sapiens GN=ANXA2 PE=1 SV=2			0	0	LSLEGDHSTPPSAYGSVK			0.0108682001009583	1843.90588378906	615.6426	1843.89526367188	615.639038085938	3	5	1.1.1.7101.3	135.3803	117	135.2918
6	33.63	33.63	57.5200021266937	53.9799988269806	51.9200026988983	sp|P07355|ANXA2_HUMAN	Annexin A2 OS=Homo sapiens GN=ANXA2 PE=1 SV=2			0	0	LSLEGDHSTPPSAYGSVK			0.00354411010630429	1843.89880371094	615.6402	1843.89526367188	615.639038085938	3	5	1.1.1.7225.2	140.9043	74	140.8507
6	33.63	33.63	57.5200021266937	53.9799988269806	51.9200026988983	sp|P07355|ANXA2_HUMAN	Annexin A2 OS=Homo sapiens GN=ANXA2 PE=1 SV=2			0	0	LSLEGDHSTPPSAYGSVK			0.00262858998030424	1843.89782714844	615.6399	1843.89526367188	615.639038085938	3	5	1.1.1.7338.2	145.0359	92	144.982
6	33.63	33.63	57.5200021266937	53.9799988269806	51.9200026988983	sp|P07355|ANXA2_HUMAN	Annexin A2 OS=Homo sapiens GN=ANXA2 PE=1 SV=2			0	0	LSLEGDHSTPPSAYGSVK	Phospho(S)@8		0.0485369004309177	1923.91003417969	642.3106	1923.86157226563	642.29443359375	3	8	5.1.1.6497.2	80.9365	1098	80.8658
6	33.63	33.63	57.5200021266937	53.9799988269806	51.9200026988983	sp|P07355|ANXA2_HUMAN	Annexin A2 OS=Homo sapiens GN=ANXA2 PE=1 SV=2			0	0	LSLEGDHSTPPSAYGSVK	Phospho(S)@16		-0.0102359997108579	1923.85119628906	642.291	1923.86157226563	642.29443359375	3	7	6.1.1.6243.3	74.9437	1173	74.7973
6	33.63	33.63	57.5200021266937	53.9799988269806	51.9200026988983	sp|P07355|ANXA2_HUMAN	Annexin A2 OS=Homo sapiens GN=ANXA2 PE=1 SV=2			0	92.6800012588501	PLYFADR		cleaved K-P@N-term	-0.00317097990773618	880.441101074219	441.2278	880.444274902344	441.229431152344	2	9	6.1.1.6258.2	75.7913	11480	76.0619
6	33.63	33.63	57.5200021266937	53.9799988269806	51.9200026988983	sp|P07355|ANXA2_HUMAN	Annexin A2 OS=Homo sapiens GN=ANXA2 PE=1 SV=2			0	73.879998922348	PLYFADR		cleaved K-P@N-term	-0.00341512006707489	880.440856933594	441.2277	880.444274902344	441.229431152344	2	8	6.1.1.6276.2	76.7911	6065	76.497
6	33.63	33.63	57.5200021266937	53.9799988269806	51.9200026988983	sp|P07355|ANXA2_HUMAN	Annexin A2 OS=Homo sapiens GN=ANXA2 PE=1 SV=2			0	53.5899996757507	PLYFADR		cleaved K-P@N-term	-0.00214048009365797	880.442260742188	441.2284	880.444274902344	441.229431152344	2	7	1.1.1.6332.3	75.9331	2398	76.2203
6	33.63	33.63	57.5200021266937	53.9799988269806	51.9200026988983	sp|P07355|ANXA2_HUMAN	Annexin A2 OS=Homo sapiens GN=ANXA2 PE=1 SV=2			0	40.5200004577637	PLYFADR		cleaved K-P@N-term	0.00417794985696673	880.448486328125	441.2315	880.444274902344	441.229431152344	2	8	5.1.1.6415.2	76.7662	756	76.7387
6	33.63	33.63	57.5200021266937	53.9799988269806	51.9200026988983	sp|P07355|ANXA2_HUMAN	Annexin A2 OS=Homo sapiens GN=ANXA2 PE=1 SV=2			0	35.0699990987778	PLYFADR		cleaved K-P@N-term	0.00140657997690141	880.445678710938	441.2301	880.444274902344	441.229431152344	2	8	6.1.1.6316.3	78.881	885	78.7911
6	33.63	33.63	57.5200021266937	53.9799988269806	51.9200026988983	sp|P07355|ANXA2_HUMAN	Annexin A2 OS=Homo sapiens GN=ANXA2 PE=1 SV=2			0	29.4299989938736	PLYFADR		cleaved K-P@N-term	-0.00658889999613166	880.437683105469	441.2261	880.444274902344	441.229431152344	2	9	6.1.1.6257.2	75.7601	6941	76.0619
6	33.63	33.63	57.5200021266937	53.9799988269806	51.9200026988983	sp|P07355|ANXA2_HUMAN	Annexin A2 OS=Homo sapiens GN=ANXA2 PE=1 SV=2			0	29.4299989938736	PLYFADR		cleaved K-P@N-term	-0.00658889999613166	880.437683105469	441.2261	880.444274902344	441.229431152344	2	9	6.1.1.6257.3	75.7714	6941	76.0619
6	33.63	33.63	57.5200021266937	53.9799988269806	51.9200026988983	sp|P07355|ANXA2_HUMAN	Annexin A2 OS=Homo sapiens GN=ANXA2 PE=1 SV=2			0	29.2800009250641	PLYFADR		cleaved K-P@N-term	0.00378691009245813	880.448059082031	441.2313	880.444274902344	441.229431152344	2	8	6.1.1.6296.2	77.8117	1428	77.836
6	33.63	33.63	57.5200021266937	53.9799988269806	51.9200026988983	sp|P07355|ANXA2_HUMAN	Annexin A2 OS=Homo sapiens GN=ANXA2 PE=1 SV=2			0	99.0000009536743	QDIAFAYQR	Gln->pyro-Glu@N-term		0.0109797995537519	1093.5302734375	547.7724	1093.51928710938	547.766906738281	2	13	6.1.1.6564.2	93.1999	1775	93.3991
6	33.63	33.63	57.5200021266937	53.9799988269806	51.9200026988983	sp|P07355|ANXA2_HUMAN	Annexin A2 OS=Homo sapiens GN=ANXA2 PE=1 SV=2			0	99.0000009536743	QDIAFAYQR			0.00444525014609098	1110.55029296875	556.2824	1110.54577636719	556.280151367188	2	12	5.1.1.6431.3	77.5383	2580	77.7471
6	33.63	33.63	57.5200021266937	53.9799988269806	51.9200026988983	sp|P07355|ANXA2_HUMAN	Annexin A2 OS=Homo sapiens GN=ANXA2 PE=1 SV=2			0	99.0000009536743	QDIAFAYQR			-0.00191333005204797	1110.54382324219	556.2792	1110.54577636719	556.280151367188	2	12	6.1.1.6280.2	76.9573	34864	77.274
6	33.63	33.63	57.5200021266937	53.9799988269806	51.9200026988983	sp|P07355|ANXA2_HUMAN	Annexin A2 OS=Homo sapiens GN=ANXA2 PE=1 SV=2			0	99.0000009536743	QDIAFAYQR			-0.00166920002084225	1110.54431152344	556.2794	1110.54577636719	556.280151367188	2	10	6.1.1.6300.2	77.9823	21021	77.4733
6	33.63	33.63	57.5200021266937	53.9799988269806	51.9200026988983	sp|P07355|ANXA2_HUMAN	Annexin A2 OS=Homo sapiens GN=ANXA2 PE=1 SV=2			0	92.1999990940094	QDIAFAYQR	Gln->pyro-Glu@N-term		-0.905759990215302	1092.61352539063	547.314	1093.51928710938	547.766906738281	2	12	2.1.1.7577.2	94.8282	2062	94.4122
6	33.63	33.63	57.5200021266937	53.9799988269806	51.9200026988983	sp|P07355|ANXA2_HUMAN	Annexin A2 OS=Homo sapiens GN=ANXA2 PE=1 SV=2			0	90.7500028610229	QDIAFAYQR			-0.00728433998301625	1110.53869628906	556.2766	1110.54577636719	556.280151367188	2	9	6.1.1.6323.3	79.1843	1187	79.1444
6	33.63	33.63	57.5200021266937	53.9799988269806	51.9200026988983	sp|P07355|ANXA2_HUMAN	Annexin A2 OS=Homo sapiens GN=ANXA2 PE=1 SV=2			0	85.0000023841858	QDIAFAYQR	Gln->pyro-Glu@N-term		0.0131853995844722	1093.53247070313	547.7735	1093.51928710938	547.766906738281	2	11	2.1.1.7576.2	94.7563	2362	94.4122
6	33.63	33.63	57.5200021266937	53.9799988269806	51.9200026988983	sp|P07355|ANXA2_HUMAN	Annexin A2 OS=Homo sapiens GN=ANXA2 PE=1 SV=2			0	14.9499997496605	QDIAFAYQR	Dioxidation(Y)@7		0.000811666017398238	1142.53649902344	572.2755	1142.53564453125	572.275085449219	2	9	6.1.1.6285.3	77.2651	901	77.274
6	33.63	33.63	57.5200021266937	53.9799988269806	51.9200026988983	sp|P07355|ANXA2_HUMAN	Annexin A2 OS=Homo sapiens GN=ANXA2 PE=1 SV=2			0	99.0000009536743	SLYYYIQQDTK			0.00555288000032306	1420.69311523438	711.3538	1420.6875	711.351013183594	2	14	4.1.1.6803.3	90.1389	426	90.0487
6	33.63	33.63	57.5200021266937	53.9799988269806	51.9200026988983	sp|P07355|ANXA2_HUMAN	Annexin A2 OS=Homo sapiens GN=ANXA2 PE=1 SV=2			0	99.0000009536743	SLYYYIQQDTK			0.000939836027100682	1420.68823242188	711.3514	1420.6875	711.351013183594	2	17	5.1.1.6640.2	89.102	19356	89.3893
6	33.63	33.63	57.5200021266937	53.9799988269806	51.9200026988983	sp|P07355|ANXA2_HUMAN	Annexin A2 OS=Homo sapiens GN=ANXA2 PE=1 SV=2			0	99.0000009536743	SLYYYIQQDTK			0.000939836027100682	1420.68823242188	711.3514	1420.6875	711.351013183594	2	17	5.1.1.6658.2	90.107	14537	89.5158
6	33.63	33.63	57.5200021266937	53.9799988269806	51.9200026988983	sp|P07355|ANXA2_HUMAN	Annexin A2 OS=Homo sapiens GN=ANXA2 PE=1 SV=2			0	99.0000009536743	SLYYYIQQDTK			0.00655509019270539	1420.69384765625	711.3542	1420.6875	711.351013183594	2	15	5.1.1.6677.2	91.1631	1201	91.1815
6	33.63	33.63	57.5200021266937	53.9799988269806	51.9200026988983	sp|P07355|ANXA2_HUMAN	Annexin A2 OS=Homo sapiens GN=ANXA2 PE=1 SV=2			0	99.0000009536743	SLYYYIQQDTK			0.00374745996668935	1420.69104003906	711.3528	1420.6875	711.351013183594	2	15	5.1.1.6696.3	92.3033	1288	91.6488
6	33.63	33.63	57.5200021266937	53.9799988269806	51.9200026988983	sp|P07355|ANXA2_HUMAN	Annexin A2 OS=Homo sapiens GN=ANXA2 PE=1 SV=2			0	99.0000009536743	SLYYYIQQDTK			0.00448889983817935	1420.69201660156	711.3533	1420.6875	711.351013183594	2	16	6.1.1.6491.3	88.6798	3016	88.8182
6	33.63	33.63	57.5200021266937	53.9799988269806	51.9200026988983	sp|P07355|ANXA2_HUMAN	Annexin A2 OS=Homo sapiens GN=ANXA2 PE=1 SV=2			0	99.0000009536743	STVHEILCK	Protein Terminal Acetyl@N-term; Carbamidomethyl(C)@8	cleaved M-S@N-term	-0.00101650005672127	1127.5634765625	564.789	1127.564453125	564.78955078125	2	13	5.1.1.6431.2	77.5132	27783	77.6268
6	33.63	33.63	57.5200021266937	53.9799988269806	51.9200026988983	sp|P07355|ANXA2_HUMAN	Annexin A2 OS=Homo sapiens GN=ANXA2 PE=1 SV=2			0	99.0000009536743	STVHEILCK	Protein Terminal Acetyl@N-term; Carbamidomethyl(C)@8	cleaved M-S@N-term	-0.00162686000112444	1127.56286621094	564.7887	1127.564453125	564.78955078125	2	12	5.1.1.6446.2	78.2492	19421	77.7897
6	33.63	33.63	57.5200021266937	53.9799988269806	51.9200026988983	sp|P07355|ANXA2_HUMAN	Annexin A2 OS=Homo sapiens GN=ANXA2 PE=1 SV=2			0	99.0000009536743	STVHEILCK	Protein Terminal Acetyl@N-term; Carbamidomethyl(C)@8	cleaved M-S@N-term	-0.00657723005861044	1127.55810546875	564.7863	1127.564453125	564.78955078125	2	12	6.1.1.6278.2	76.8658	3692	77.1037
6	33.63	33.63	57.5200021266937	53.9799988269806	51.9200026988983	sp|P07355|ANXA2_HUMAN	Annexin A2 OS=Homo sapiens GN=ANXA2 PE=1 SV=2			0	99.0000009536743	STVHEILCK	Protein Terminal Acetyl@N-term; Carbamidomethyl(C)@8	cleaved M-S@N-term	-0.00126063998322934	1127.56323242188	564.7889	1127.564453125	564.78955078125	2	12	5.1.1.6425.3	77.2398	27783	77.6268
6	33.63	33.63	57.5200021266937	53.9799988269806	51.9200026988983	sp|P07355|ANXA2_HUMAN	Annexin A2 OS=Homo sapiens GN=ANXA2 PE=1 SV=2			0	94.6200013160706	STVHEILCK	Protein Terminal Acetyl@N-term; Carbamidomethyl(C)@8	cleaved M-S@N-term	-0.00657723005861044	1127.55810546875	564.7863	1127.564453125	564.78955078125	2	10	6.1.1.6285.2	77.2434	3378	77.0401
6	33.63	33.63	57.5200021266937	53.9799988269806	51.9200026988983	sp|P07355|ANXA2_HUMAN	Annexin A2 OS=Homo sapiens GN=ANXA2 PE=1 SV=2			0	88.0299985408783	STVHEILCK	Protein Terminal Acetyl@N-term; Phospho(T)@2; Carbamidomethyl(C)@8	cleaved M-S@N-term	0.0188312996178865	1207.54968261719	604.7821	1207.53088378906	604.772705078125	2	12	2.1.1.7511.3	89.0595	1207	89.2638
6	33.63	33.63	57.5200021266937	53.9799988269806	51.9200026988983	sp|P07355|ANXA2_HUMAN	Annexin A2 OS=Homo sapiens GN=ANXA2 PE=1 SV=2			0	99.0000009536743	SYSPYDMLESIR			-0.00259335990995169	1459.66271972656	730.8386	1459.66528320313	730.839965820313	2	15	5.1.1.6868.3	105.4292	3896	105.8301
6	33.63	33.63	57.5200021266937	53.9799988269806	51.9200026988983	sp|P07355|ANXA2_HUMAN	Annexin A2 OS=Homo sapiens GN=ANXA2 PE=1 SV=2			0	99.0000009536743	SYSPYDMLESIR			0.00661676982417703	1459.67211914063	730.8433	1459.66528320313	730.839965820313	2	15	6.1.1.6717.2	105.101	1474	105.3276
6	33.63	33.63	57.5200021266937	53.9799988269806	51.9200026988983	sp|P07355|ANXA2_HUMAN	Annexin A2 OS=Homo sapiens GN=ANXA2 PE=1 SV=2			0	99.0000009536743	SYSPYDMLESIR	Oxidation(M)@7		0.0116919996216893	1475.67211914063	738.8433	1475.66027832031	738.83740234375	2	15	5.1.1.6671.3	90.8845	1118	91.0069
6	33.63	33.63	57.5200021266937	53.9799988269806	51.9200026988983	sp|P07355|ANXA2_HUMAN	Annexin A2 OS=Homo sapiens GN=ANXA2 PE=1 SV=2			0	99.0000009536743	SYSPYDMLESIR			0.00656194007024169	1459.671875	730.8432	1459.66528320313	730.839965820313	2	11	5.1.1.6892.3	107.5593	368	107.1768
6	33.63	33.63	57.5200021266937	53.9799988269806	51.9200026988983	sp|P07355|ANXA2_HUMAN	Annexin A2 OS=Homo sapiens GN=ANXA2 PE=1 SV=2			0	99.0000009536743	SYSPYDMLESIR	Oxidation(M)@7		-0.00161365000531077	1475.65869140625	738.8366	1475.66027832031	738.83740234375	2	12	5.1.1.6869.3	105.5275	1190	105.8301
6	33.63	33.63	57.5200021266937	53.9799988269806	51.9200026988983	sp|P07355|ANXA2_HUMAN	Annexin A2 OS=Homo sapiens GN=ANXA2 PE=1 SV=2			0	42.1400010585785	SYSPYDMLESIR	Phospho(S)@1; Dethiomethyl(M)@7		0.0339264012873173	1491.66223144531	746.8384	1491.62829589844	746.821411132813	2	10	5.1.1.6874.2	105.9707	467	105.8301
6	33.63	33.63	57.5200021266937	53.9799988269806	51.9200026988983	sp|P07355|ANXA2_HUMAN	Annexin A2 OS=Homo sapiens GN=ANXA2 PE=1 SV=2			0	99.0000009536743	TNQELQEINR			-0.00308171007782221	1243.61267089844	622.8136	1243.61572265625	622.815124511719	2	15	5.1.1.6217.3	64.1217	1303	64.3256
6	33.63	33.63	57.5200021266937	53.9799988269806	51.9200026988983	sp|P07355|ANXA2_HUMAN	Annexin A2 OS=Homo sapiens GN=ANXA2 PE=1 SV=2			0	99.0000009536743	TNQELQEINR			-0.00430242018774152	1243.61145019531	622.813	1243.61572265625	622.815124511719	2	15	5.1.1.6230.3	65.2908	967	64.5788
6	33.63	33.63	57.5200021266937	53.9799988269806	51.9200026988983	sp|P07355|ANXA2_HUMAN	Annexin A2 OS=Homo sapiens GN=ANXA2 PE=1 SV=2			0	99.0000009536743	TNQELQEINR			0.0213801003992558	1243.63708496094	622.8258	1243.61572265625	622.815124511719	2	13	2.1.1.7265.2	67.7667	128	67.7133
6	33.63	33.63	57.5200021266937	53.9799988269806	51.9200026988983	sp|P07355|ANXA2_HUMAN	Annexin A2 OS=Homo sapiens GN=ANXA2 PE=1 SV=2			0	99.0000009536743	TNQELQEINR			-0.0171617995947599	1243.59851074219	622.8065	1243.61572265625	622.815124511719	2	14	6.1.1.6053.2	63.4143	7487	63.6253
6	33.63	33.63	57.5200021266937	53.9799988269806	51.9200026988983	sp|P07355|ANXA2_HUMAN	Annexin A2 OS=Homo sapiens GN=ANXA2 PE=1 SV=2			0	99.0000009536743	TNQELQEINR			-0.016185300424695	1243.59948730469	622.807	1243.61572265625	622.815124511719	2	14	6.1.1.6065.2	64.439	6393	63.6253
6	33.63	33.63	57.5200021266937	53.9799988269806	51.9200026988983	sp|P07355|ANXA2_HUMAN	Annexin A2 OS=Homo sapiens GN=ANXA2 PE=1 SV=2			0	99.0000009536743	TNQELQEINR			-0.00949664041399956	1243.60632324219	622.8104	1243.61572265625	622.815124511719	2	13	1.1.1.6161.2	63.5979	2095	63.9226
6	33.63	33.63	57.5200021266937	53.9799988269806	51.9200026988983	sp|P07355|ANXA2_HUMAN	Annexin A2 OS=Homo sapiens GN=ANXA2 PE=1 SV=2			0	91.2999987602234	TNQELQEINR			0.0153986001387239	1243.63110351563	622.8228	1243.61572265625	622.815124511719	2	10	2.1.1.7294.3	69.349	111	69.2613
6	33.63	33.63	57.5200021266937	53.9799988269806	51.9200026988983	sp|P07355|ANXA2_HUMAN	Annexin A2 OS=Homo sapiens GN=ANXA2 PE=1 SV=2			0	85.0000023841858	TNQELQEINR			0.0245539005845785	1243.64025878906	622.8274	1243.61572265625	622.815124511719	2	8	2.1.1.7222.2	66.7616	90	66.7176
6	33.63	33.63	57.5200021266937	53.9799988269806	51.9200026988983	sp|P07355|ANXA2_HUMAN	Annexin A2 OS=Homo sapiens GN=ANXA2 PE=1 SV=2			0	0	TNQELQEINR	Deamidated(Q)@3		-0.00463637989014387	1244.59509277344	623.3048	1244.59973144531	623.30712890625	2	7	1.1.1.6185.3	65.8158	307	65.9226
6	33.63	33.63	57.5200021266937	53.9799988269806	51.9200026988983	sp|P07355|ANXA2_HUMAN	Annexin A2 OS=Homo sapiens GN=ANXA2 PE=1 SV=2			0	0	TNQELQEINR	Deamidated(Q)@3; Deamidated(Q)@6; Deamidated(N)@9		0.0103607997298241	1246.578125	624.2963	1246.56774902344	624.291137695313	2	8	6.1.1.6054.3	63.5256	769	63.6253
6	33.63	33.63	57.5200021266937	53.9799988269806	51.9200026988983	sp|P07355|ANXA2_HUMAN	Annexin A2 OS=Homo sapiens GN=ANXA2 PE=1 SV=2			0	99.0000009536743	TPAQYDASELK			-0.00607579993084073	1221.58166503906	611.7981	1221.58776855469	611.801147460938	2	17	5.1.1.6247.2	66.6936	13113	67.0402
6	33.63	33.63	57.5200021266937	53.9799988269806	51.9200026988983	sp|P07355|ANXA2_HUMAN	Annexin A2 OS=Homo sapiens GN=ANXA2 PE=1 SV=2			0	99.0000009536743	TPAQYDASELK	Oxidation(Y)@5		-0.012057900428772	1237.57043457031	619.7925	1237.58264160156	619.798583984375	2	16	5.1.1.6250.3	66.978	764	66.9869
6	33.63	33.63	57.5200021266937	53.9799988269806	51.9200026988983	sp|P07355|ANXA2_HUMAN	Annexin A2 OS=Homo sapiens GN=ANXA2 PE=1 SV=2			0	99.0000009536743	TPAQYDASELK			-0.00619786977767944	1221.58142089844	611.798	1221.58776855469	611.801147460938	2	17	5.1.1.6267.2	68.2668	8485	67.4478
6	33.63	33.63	57.5200021266937	53.9799988269806	51.9200026988983	sp|P07355|ANXA2_HUMAN	Annexin A2 OS=Homo sapiens GN=ANXA2 PE=1 SV=2			0	99.0000009536743	TPAQYDASELK			-0.0186684001237154	1221.56909179688	611.7918	1221.58776855469	611.801147460938	2	17	6.1.1.6093.3	66.4122	979	66.421
6	33.63	33.63	57.5200021266937	53.9799988269806	51.9200026988983	sp|P07355|ANXA2_HUMAN	Annexin A2 OS=Homo sapiens GN=ANXA2 PE=1 SV=2			0	97.3900020122528	TPAQYDASELK	Oxidation(Y)@5		-0.014499300159514	1237.56811523438	619.7913	1237.58264160156	619.798583984375	2	12	5.1.1.6257.3	67.5041	527	67.4478
6	33.63	33.63	57.5200021266937	53.9799988269806	51.9200026988983	sp|P07355|ANXA2_HUMAN	Annexin A2 OS=Homo sapiens GN=ANXA2 PE=1 SV=2			0	0	TPAQYDASELK			-0.0146206999197602	1221.57312011719	611.7938	1221.58776855469	611.801147460938	2	6	5.1.1.6282.3	69.2979	648	69.1576
6	33.63	33.63	57.5200021266937	53.9799988269806	51.9200026988983	sp|P07355|ANXA2_HUMAN	Annexin A2 OS=Homo sapiens GN=ANXA2 PE=1 SV=2			0	97.6999998092651	WISIMTER			0.00460411002859473	1034.52648925781	518.2705	1034.52185058594	518.268249511719	2	10	6.1.1.6511.2	89.8517	30764	89.1509
6	33.63	33.63	57.5200021266937	53.9799988269806	51.9200026988983	sp|P07355|ANXA2_HUMAN	Annexin A2 OS=Homo sapiens GN=ANXA2 PE=1 SV=2			0	97.6199984550476	WISIMTER			0.000734011002350599	1034.52270507813	518.2686	1034.52185058594	518.268249511719	2	9	1.1.1.6538.3	89.0285	7182	89.2441
6	33.63	33.63	57.5200021266937	53.9799988269806	51.9200026988983	sp|P07355|ANXA2_HUMAN	Annexin A2 OS=Homo sapiens GN=ANXA2 PE=1 SV=2			0	89.5099997520447	WISIMTER	Oxidation(M)@5		0.00541510013863444	1050.52221679688	526.2684	1050.51684570313	526.265686035156	2	9	6.1.1.6497.3	88.9871	2034	89.2106
6	33.63	33.63	57.5200021266937	53.9799988269806	51.9200026988983	sp|P07355|ANXA2_HUMAN	Annexin A2 OS=Homo sapiens GN=ANXA2 PE=1 SV=2			0	25.6999999284744	WISIMTER			0.00473510986194015	1034.52673339844	518.2706	1034.52185058594	518.268249511719	2	8	5.1.1.6650.2	89.6634	1508	89.8586
6	33.63	33.63	57.5200021266937	53.9799988269806	51.9200026988983	sp|P07355|ANXA2_HUMAN	Annexin A2 OS=Homo sapiens GN=ANXA2 PE=1 SV=2			0	15.1199996471405	WISIMTER			-0.0283544007688761	1034.49353027344	518.254	1034.52185058594	518.268249511719	2	9	6.1.1.6528.2	90.789	818	90.8278
6	33.63	33.63	57.5200021266937	53.9799988269806	51.9200026988983	sp|P07355|ANXA2_HUMAN	Annexin A2 OS=Homo sapiens GN=ANXA2 PE=1 SV=2			0	12.4200001358986	WISIMTER			-0.0283544007688761	1034.49353027344	518.254	1034.52185058594	518.268249511719	2	9	6.1.1.6529.2	90.8548	818	90.8278
6	33.63	33.63	57.5200021266937	53.9799988269806	51.9200026988983	sp|P07355|ANXA2_HUMAN	Annexin A2 OS=Homo sapiens GN=ANXA2 PE=1 SV=2			0	10.4699999094009	WISIMTER	Oxidation(W)@1		-0.00154279998969287	1050.51525878906	526.2649	1050.51684570313	526.265686035156	2	8	6.1.1.6450.3	86.2536	995	86.2118
6	33.63	33.63	57.5200021266937	53.9799988269806	51.9200026988983	sp|P07355|ANXA2_HUMAN	Annexin A2 OS=Homo sapiens GN=ANXA2 PE=1 SV=2			0	0	WISIMTER	Oxidation(M)@5		-0.0110422996804118	1050.505859375	526.2602	1050.51684570313	526.265686035156	2	8	1.1.1.6386.2	79.2463	1176	79.3536
6	33.63	33.63	57.5200021266937	53.9799988269806	51.9200026988983	sp|P07355|ANXA2_HUMAN	Annexin A2 OS=Homo sapiens GN=ANXA2 PE=1 SV=2			0	0	WISIMTER	Oxidation(M)@5		-0.011918599717319	1050.5048828125	526.2597	1050.51684570313	526.265686035156	2	6	6.1.1.6319.3	79.0261	4633	79.3431
6	33.63	33.63	57.5200021266937	53.9799988269806	51.9200026988983	sp|P07355|ANXA2_HUMAN	Annexin A2 OS=Homo sapiens GN=ANXA2 PE=1 SV=2			0	0	WISIMTER	Oxidation(M)@5		-0.0124068995937705	1050.50451660156	526.2595	1050.51684570313	526.265686035156	2	7	6.1.1.6331.2	79.5367	4747	79.3431
6	33.63	33.63	57.5200021266937	53.9799988269806	51.9200026988983	sp|P07355|ANXA2_HUMAN	Annexin A2 OS=Homo sapiens GN=ANXA2 PE=1 SV=2			0	0	WISIMTER	Dioxidation(W)@1		0.00488378014415503	1066.51672363281	534.2656	1066.51171875	534.263122558594	2	7	6.1.1.6499.3	89.1029	1527	89.2106
6	33.63	33.63	57.5200021266937	53.9799988269806	51.9200026988983	sp|P07355|ANXA2_HUMAN	Annexin A2 OS=Homo sapiens GN=ANXA2 PE=1 SV=2			0	0	WISIMTER			0.00326136010698974	1034.52502441406	518.2698	1034.52185058594	518.268249511719	2	6	6.1.1.6535.2	91.2174	719	91.1331
7	32.35	32.35	16.3200005888939	9.7850002348423	9.17999967932701	sp|P21333|FLNA_HUMAN	Filamin-A OS=Homo sapiens GN=FLNA PE=1 SV=4			2	99.0000009536743	AFGPGLQGGSAGSPAR	Phospho(S)@13		0.00577280996367335	1508.68310546875	755.3488	1508.67724609375	755.345947265625	2	20	3.1.1.6963.2	77.0085	769	77.1594
7	32.35	32.35	16.3200005888939	9.7850002348423	9.17999967932701	sp|P21333|FLNA_HUMAN	Filamin-A OS=Homo sapiens GN=FLNA PE=1 SV=4			2	99.0000009536743	ATCAPQHGAPGPGPADASK	Carbamidomethyl(C)@3		-0.00165492005180568	1788.81970214844	597.2805	1788.8212890625	597.281066894531	3	10	1.1.1.5699.2	51.3482	258	51.4189
7	32.35	32.35	16.3200005888939	9.7850002348423	9.17999967932701	sp|P21333|FLNA_HUMAN	Filamin-A OS=Homo sapiens GN=FLNA PE=1 SV=4			2	99.0000009536743	AWGPGLEGGVVGK			-0.0131959998980165	1225.63232421875	613.8234	1225.6455078125	613.830017089844	2	16	5.1.1.6572.3	85.2452	1217	85.2044
7	32.35	32.35	16.3200005888939	9.7850002348423	9.17999967932701	sp|P21333|FLNA_HUMAN	Filamin-A OS=Homo sapiens GN=FLNA PE=1 SV=4			2	99.0000009536743	AYGPGIEPTGNMVK			-0.00215663993731141	1432.69982910156	717.3572	1432.70202636719	717.358276367188	2	12	5.1.1.6449.2	78.4078	1356	78.3761
7	32.35	32.35	16.3200005888939	9.7850002348423	9.17999967932701	sp|P21333|FLNA_HUMAN	Filamin-A OS=Homo sapiens GN=FLNA PE=1 SV=4			2	99.0000009536743	CSGPGLSPGMVR	Carbamidomethyl(C)@1; Phospho(S)@7		0.00966893043369055	1296.54528808594	649.2799	1296.53564453125	649.275085449219	2	17	3.1.1.7009.2	81.2215	1640	81.3445
7	32.35	32.35	16.3200005888939	9.7850002348423	9.17999967932701	sp|P21333|FLNA_HUMAN	Filamin-A OS=Homo sapiens GN=FLNA PE=1 SV=4			2	99.0000009536743	FNEEHIPDSPFVVPVASPSGDAR			0.00436842022463679	2466.18603515625	823.0693	2466.181640625	823.067810058594	3	16	1.1.1.6673.2	98.1039	2423	98.239
7	32.35	32.35	16.3200005888939	9.7850002348423	9.17999967932701	sp|P21333|FLNA_HUMAN	Filamin-A OS=Homo sapiens GN=FLNA PE=1 SV=4			2	99.0000009536743	GAGTGGLGLAVEGPSEAK			0.0146837998181581	1569.81469726563	785.9146	1569.7998046875	785.9072265625	2	21	4.1.1.6686.3	80.9133	1016	80.9222
7	32.35	32.35	16.3200005888939	9.7850002348423	9.17999967932701	sp|P21333|FLNA_HUMAN	Filamin-A OS=Homo sapiens GN=FLNA PE=1 SV=4			2	99.0000009536743	GAGTGGLGLTVEGPCEAQ	Carbamidomethyl(C)@15	cleaved Q-L@C-term	0.0297180991619825	1672.80224609375	837.4084	1672.77270507813	837.393615722656	2	19	4.1.1.6709.3	82.6557	474	82.5659
7	32.35	32.35	16.3200005888939	9.7850002348423	9.17999967932701	sp|P21333|FLNA_HUMAN	Filamin-A OS=Homo sapiens GN=FLNA PE=1 SV=4			2	99.0000009536743	IVGPSGAAVPCK	Carbamidomethyl(C)@11		-0.0118578998371959	1154.60009765625	578.3073	1154.61181640625	578.313171386719	2	16	5.1.1.6234.2	65.5795	455	65.6976
7	32.35	32.35	16.3200005888939	9.7850002348423	9.17999967932701	sp|P21333|FLNA_HUMAN	Filamin-A OS=Homo sapiens GN=FLNA PE=1 SV=4			2	99.0000009536743	SPFSVAVSPSLDLSK			1.03214001655579	1533.8408203125	767.9277	1532.80859375	767.411560058594	2	17	4.1.1.6913.3	98.8186	311	98.6642
7	32.35	32.35	16.3200005888939	9.7850002348423	9.17999967932701	sp|P21333|FLNA_HUMAN	Filamin-A OS=Homo sapiens GN=FLNA PE=1 SV=4			2	99.0000009536743	TGVAVNKPAEFTVDAK			-0.0122950002551079	1645.85522460938	549.6257	1645.86755371094	549.629760742188	3	19	1.1.1.6295.2	73.7049	2036	73.8273
7	32.35	32.35	16.3200005888939	9.7850002348423	9.17999967932701	sp|P21333|FLNA_HUMAN	Filamin-A OS=Homo sapiens GN=FLNA PE=1 SV=4			2	99.0000009536743	VEPGLGADNSVVR			-0.0241225007921457	1311.654296875	656.8344	1311.67822265625	656.846435546875	2	11	5.1.1.6335.3	72.1583	968	72.2832
7	32.35	32.35	16.3200005888939	9.7850002348423	9.17999967932701	sp|P21333|FLNA_HUMAN	Filamin-A OS=Homo sapiens GN=FLNA PE=1 SV=4			2	99.0000009536743	VQVQDNEGCPVEALVK	Carbamidomethyl(C)@9		-0.00700140977278352	1783.87048339844	892.9425	1783.87744140625	892.945983886719	2	20	4.1.1.6749.3	85.8119	558	85.7216
7	32.35	32.35	16.3200005888939	9.7850002348423	9.17999967932701	sp|P21333|FLNA_HUMAN	Filamin-A OS=Homo sapiens GN=FLNA PE=1 SV=4			2	99.0000009536743	VTAQGPGLEPSGNIANK			-0.0133114000782371	1651.83972167969	826.9271	1651.85290527344	826.933776855469	2	20	4.1.1.6579.2	71.2028	823	71.45
7	32.35	32.35	16.3200005888939	9.7850002348423	9.17999967932701	sp|P21333|FLNA_HUMAN	Filamin-A OS=Homo sapiens GN=FLNA PE=1 SV=4			2	99.0000009536743	YGGDEIPFSPYR			0.0117448996752501	1399.65270996094	700.8336	1399.64086914063	700.827697753906	2	14	6.1.1.6543.3	91.7859	1274	91.8827
7	32.35	32.35	16.3200005888939	9.7850002348423	9.17999967932701	sp|P21333|FLNA_HUMAN	Filamin-A OS=Homo sapiens GN=FLNA PE=1 SV=4			1.76955056190491	98.3900010585785	LSPFMADIR			0.00338687002658844	1048.541015625	525.2778	1048.53759765625	525.276062011719	2	10	6.1.1.6515.3	90.1253	1114	90.1893
7	32.35	32.35	16.3200005888939	9.7850002348423	9.17999967932701	sp|P21333|FLNA_HUMAN	Filamin-A OS=Homo sapiens GN=FLNA PE=1 SV=4			0.528708279132843	72.1199989318848	APSVANVGSHCDLSLK	Phospho(S)@3; Carbamidomethyl(C)@11		0.0142428996041417	1733.79528808594	578.939	1733.78076171875	578.934204101563	3	11	5.1.1.6476.2	79.7817	1047	79.7545
7	32.35	32.35	16.3200005888939	9.7850002348423	9.17999967932701	sp|P21333|FLNA_HUMAN	Filamin-A OS=Homo sapiens GN=FLNA PE=1 SV=4			0.056505486369133	13.1699994206429	LYSVSYLLK			-0.0252746995538473	1084.59143066406	543.303	1084.61682128906	543.315673828125	2	8	5.1.1.6748.3	95.9064	673	95.8372
7	32.35	32.35	16.3200005888939	9.7850002348423	9.17999967932701	sp|P21333|FLNA_HUMAN	Filamin-A OS=Homo sapiens GN=FLNA PE=1 SV=4			0	99.0000009536743	AFGPGLQGGSAGSPAR			-0.00877355970442295	1428.70227050781	715.3584	1428.7109375	715.36279296875	2	17	5.1.1.6323.3	71.5758	821	71.6347
7	32.35	32.35	16.3200005888939	9.7850002348423	9.17999967932701	sp|P21333|FLNA_HUMAN	Filamin-A OS=Homo sapiens GN=FLNA PE=1 SV=4			0	9.8530001938343	AFGPGLQGGSAGSPAR	Phospho(S)@10		-0.0137139996513724	1508.66345214844	503.8951	1508.67724609375	503.899719238281	3	8	6.1.1.6105.2	67.0885	8642	67.3617
7	32.35	32.35	16.3200005888939	9.7850002348423	9.17999967932701	sp|P21333|FLNA_HUMAN	Filamin-A OS=Homo sapiens GN=FLNA PE=1 SV=4			0	0	AFGPGLQGGSAGSPAR	Phospho(S)@13		0.0430479012429714	1508.72045898438	503.9141	1508.67724609375	503.899719238281	3	3	6.1.1.8072.2	154.9877	45	154.9967
7	32.35	32.35	16.3200005888939	9.7850002348423	9.17999967932701	sp|P21333|FLNA_HUMAN	Filamin-A OS=Homo sapiens GN=FLNA PE=1 SV=4			0	99.0000009536743	ATCAPQHGAPGPGPADASK	Carbamidomethyl(C)@3		-0.00165492005180568	1788.81970214844	597.2805	1788.8212890625	597.281066894531	3	10	1.1.1.5700.2	51.401	258	51.4189
7	32.35	32.35	16.3200005888939	9.7850002348423	9.17999967932701	sp|P21333|FLNA_HUMAN	Filamin-A OS=Homo sapiens GN=FLNA PE=1 SV=4			0	0	AVQITDPEGKPK		cleaved L-A@N-term	0.083278201520443	1281.77612304688	428.266	1281.69287109375	428.238220214844	3	5	2.1.1.7908.2	119.8917	110	119.9447
7	32.35	32.35	16.3200005888939	9.7850002348423	9.17999967932701	sp|P21333|FLNA_HUMAN	Filamin-A OS=Homo sapiens GN=FLNA PE=1 SV=4			0	0	AVQITDPEGKPK		cleaved L-A@N-term	0.0719256997108459	1281.76477050781	428.2622	1281.69287109375	428.238220214844	3	5	3.1.1.7327.2	108.7225	125	108.6781
7	32.35	32.35	16.3200005888939	9.7850002348423	9.17999967932701	sp|P21333|FLNA_HUMAN	Filamin-A OS=Homo sapiens GN=FLNA PE=1 SV=4			0	0	AVQITDPEGKPK		cleaved L-A@N-term	0.071603998541832	1281.76440429688	428.2621	1281.69287109375	428.238220214844	3	4	5.1.1.6990.3	116.4736	152	116.2881
7	32.35	32.35	16.3200005888939	9.7850002348423	9.17999967932701	sp|P21333|FLNA_HUMAN	Filamin-A OS=Homo sapiens GN=FLNA PE=1 SV=4			0	0	AYGPGIEPTGNMVK	Deamidated(N)@11		0.0233383998274803	1433.70947265625	717.862	1433.68603515625	717.850280761719	2	10	4.1.1.6664.3	79.0786	581	79.0875
7	32.35	32.35	16.3200005888939	9.7850002348423	9.17999967932701	sp|P21333|FLNA_HUMAN	Filamin-A OS=Homo sapiens GN=FLNA PE=1 SV=4			0	0	AYGPGIEPTGNMVK			-0.012674200348556	1432.68933105469	478.5704	1432.70202636719	478.574615478516	3	4	5.1.1.6333.2	72.0217	4197	72.5267
7	32.35	32.35	16.3200005888939	9.7850002348423	9.17999967932701	sp|P21333|FLNA_HUMAN	Filamin-A OS=Homo sapiens GN=FLNA PE=1 SV=4			0	0	AYGPGIEPTGNMVK	Deamidated(N)@11		0.0229857992380857	1433.70910644531	717.8618	1433.68603515625	717.850280761719	2	8	5.1.1.6459.3	78.9144	1264	78.9232
7	32.35	32.35	16.3200005888939	9.7850002348423	9.17999967932701	sp|P21333|FLNA_HUMAN	Filamin-A OS=Homo sapiens GN=FLNA PE=1 SV=4			0	0	CSGPGLSPGMVR	Carbamidomethyl(C)@1; Phospho(S)@2; Oxidation(M)@10		0.0225770007818937	1312.55310058594	657.2838	1312.53051757813	657.272521972656	2	6	1.1.1.6184.3	65.7177	425	65.6285
7	32.35	32.35	16.3200005888939	9.7850002348423	9.17999967932701	sp|P21333|FLNA_HUMAN	Filamin-A OS=Homo sapiens GN=FLNA PE=1 SV=4			0	43.5000002384186	ETADFKVYTKGAGSGELKVTVKGPKGEERVK	Phospho(T)@2; GlyGly(K)@18	missed K-V@6; missed K-G@10; missed K-V@18; missed K-G@22; missed K-G@25; missed R-V@29	-1.33896994590759	3500.447265625	1167.823	3501.78686523438	1168.26953125	3	12	2.1.1.7995.2	122.3609	137	122.3163
7	32.35	32.35	16.3200005888939	9.7850002348423	9.17999967932701	sp|P21333|FLNA_HUMAN	Filamin-A OS=Homo sapiens GN=FLNA PE=1 SV=4			0	99.0000009536743	GAGTGGLGLAVEGPSEAK			1.00468003749847	1570.80444335938	786.4095	1569.7998046875	785.9072265625	2	21	4.1.1.6685.2	80.8617	807	80.7915
7	32.35	32.35	16.3200005888939	9.7850002348423	9.17999967932701	sp|P21333|FLNA_HUMAN	Filamin-A OS=Homo sapiens GN=FLNA PE=1 SV=4			0	0	GAGTGGLGLAVEGPSEAK			-0.0273576006293297	1569.7724609375	524.2648	1569.7998046875	524.273864746094	3	3	4.1.1.6567.2	70.1097	490	70.319
7	32.35	32.35	16.3200005888939	9.7850002348423	9.17999967932701	sp|P21333|FLNA_HUMAN	Filamin-A OS=Homo sapiens GN=FLNA PE=1 SV=4			0	0	GEITGEVRMPSGK	Phospho(T)@4; Oxidation(M)@9	missed R-M@8	-0.0371708981692791	1455.60571289063	728.8101	1455.64294433594	728.828735351563	2	5	6.1.1.5562.2	50.7805	83	50.7895
7	32.35	32.35	16.3200005888939	9.7850002348423	9.17999967932701	sp|P21333|FLNA_HUMAN	Filamin-A OS=Homo sapiens GN=FLNA PE=1 SV=4			0	0	GLGLSKAYVGQKSSF	Phospho(S)@5	cleaved F-T@C-term; missed K-A@6; missed K-S@12	0.158013999462128	1620.94934082031	406.2446	1620.79125976563	406.205108642578	4	4	3.1.1.8219.2	135.3884	57	135.3972
7	32.35	32.35	16.3200005888939	9.7850002348423	9.17999967932701	sp|P21333|FLNA_HUMAN	Filamin-A OS=Homo sapiens GN=FLNA PE=1 SV=4			0	0	LVSIDSKAIVDGNLK	Phospho(S)@6; Deamidated(N)@13; Phospho(K)@15	missed K-A@7	-0.00369502999819815	1731.80603027344	866.9103	1731.80969238281	866.912109375	2	12	2.1.1.7541.3	91.7676	310	91.6784
7	32.35	32.35	16.3200005888939	9.7850002348423	9.17999967932701	sp|P21333|FLNA_HUMAN	Filamin-A OS=Homo sapiens GN=FLNA PE=1 SV=4			0	0	PGSPFPLEAVAPTKPSK	Phospho(S)@16	cleaved V-P@N-term	-0.10148099809885	1801.80004882813	601.6073	1801.90161132813	601.64111328125	3	5	4.1.1.6523.3	65.982	192	65.8936
7	32.35	32.35	16.3200005888939	9.7850002348423	9.17999967932701	sp|P21333|FLNA_HUMAN	Filamin-A OS=Homo sapiens GN=FLNA PE=1 SV=4			0	0	SKGAGGQGK	Phospho(S)@1	missed K-G@2	0.119272001087666	868.499694824219	435.2571	868.38037109375	435.197479248047	2	6	2.1.1.7729.2	107.0069	2631	107.2638
7	32.35	32.35	16.3200005888939	9.7850002348423	9.17999967932701	sp|P21333|FLNA_HUMAN	Filamin-A OS=Homo sapiens GN=FLNA PE=1 SV=4			0	0	SLKIPEISIQ	Phospho(S)@8	cleaved L-S@N-term; cleaved Q-D@C-term; missed K-I@3	-0.0172652993351221	1206.60888671875	604.3117	1206.62609863281	604.3203125	2	9	5.1.1.6603.2	86.8235	1848	86.7567
7	32.35	32.35	16.3200005888939	9.7850002348423	9.17999967932701	sp|P21333|FLNA_HUMAN	Filamin-A OS=Homo sapiens GN=FLNA PE=1 SV=4			0	52.3100018501282	TGVAVNKPAEFTVDAK	Dehydrated(T)@1; Deamidated(N)@6; Carbamidomethyl(K)@7		0.0261403992772102	1685.88879394531	562.9702	1685.86242675781	562.96142578125	3	12	1.1.1.6382.3	79.0591	1537	79.1788
7	32.35	32.35	16.3200005888939	9.7850002348423	9.17999967932701	sp|P21333|FLNA_HUMAN	Filamin-A OS=Homo sapiens GN=FLNA PE=1 SV=4			0	0	TGVAVNKPAEFTVDAK	Deamidated(N)@6; Phospho(T)@12		0.0194837003946304	1726.83764648438	576.6198	1726.81787109375	576.613220214844	3	6	4.1.1.6531.3	66.7251	225	66.5399
7	32.35	32.35	16.3200005888939	9.7850002348423	9.17999967932701	sp|P21333|FLNA_HUMAN	Filamin-A OS=Homo sapiens GN=FLNA PE=1 SV=4			0	0	VTAQGPGLEPSGNIANK			0.064267098903656	1651.91748046875	551.6464	1651.85290527344	551.624938964844	3	5	1.1.1.6563.3	90.6231	1035	90.7127
7	32.35	32.35	16.3200005888939	9.7850002348423	9.17999967932701	sp|P21333|FLNA_HUMAN	Filamin-A OS=Homo sapiens GN=FLNA PE=1 SV=4			0	0	VTAQGPGLEPSGNIANK	Phospho(T)@2; Phospho(S)@11		0.0197841003537178	1811.80541992188	906.91	1811.78564453125	906.900085449219	2	9	2.1.1.7622.3	98.9025	238	98.9979
7	32.35	32.35	16.3200005888939	9.7850002348423	9.17999967932701	sp|P21333|FLNA_HUMAN	Filamin-A OS=Homo sapiens GN=FLNA PE=1 SV=4			0	0	VTAQGPGLEPSGNIANK	Deamidated(Q)@4		-0.0612311996519566	1652.77563476563	551.9325	1652.8369140625	551.952941894531	3	8	4.1.1.6578.3	71.1492	280	71.2554
7	32.35	32.35	16.3200005888939	9.7850002348423	9.17999967932701	sp|P21333|FLNA_HUMAN	Filamin-A OS=Homo sapiens GN=FLNA PE=1 SV=4			0	0	VTAQGPGLEPSGNIANK	Deamidated(Q)@4		-0.0550624988973141	1652.78210449219	827.3983	1652.8369140625	827.42578125	2	8	4.1.1.6710.2	82.6979	1130	82.8068
7	32.35	32.35	16.3200005888939	9.7850002348423	9.17999967932701	sp|P21333|FLNA_HUMAN	Filamin-A OS=Homo sapiens GN=FLNA PE=1 SV=4			0	0	VTAQGPGLEPSGNIANK	Deamidated(Q)@4		-0.0295496992766857	1652.80749511719	827.411	1652.8369140625	827.42578125	2	7	4.1.1.6909.3	98.5336	2054	98.7362
7	32.35	32.35	16.3200005888939	9.7850002348423	9.17999967932701	sp|P21333|FLNA_HUMAN	Filamin-A OS=Homo sapiens GN=FLNA PE=1 SV=4			0	0	YGGPYHIGGSPFKAKVTGPR	Phospho(S)@10; Oxidation(P)@11	missed K-A@13; missed K-V@15	0.0280556995421648	2184.07983398438	729.0339	2184.0517578125	729.024536132813	3	8	3.1.1.6858.2	67.4231	485	67.5732
7	32.35	32.35	16.3200005888939	9.7850002348423	9.17999967932701	sp|P21333|FLNA_HUMAN	Filamin-A OS=Homo sapiens GN=FLNA PE=1 SV=4			0	0	YKGQHVPGSPFQFTVGPLGEGGAHK	Deamidated(Q)@12	missed K-G@2	0.0411094017326832	2595.32788085938	866.1166	2595.287109375	866.102966308594	3	6	6.1.1.7073.2	133.6276	65	133.5831
8	29.46	29.46	37.8500014543533	37.8500014543533	37.8500014543533	sp|P14618|KPYM_HUMAN	Pyruvate kinase isozymes M1/M2 OS=Homo sapiens GN=PKM PE=1 SV=4			2	99.0000009536743	AGKPVICATQMLESMIK	Carbamidomethyl(C)@7		0.00180613005068153	1875.96398925781	626.3286	1875.96203613281	626.327941894531	3	21	1.1.1.6895.2	116.4829	548	116.5357
8	29.46	29.46	37.8500014543533	37.8500014543533	37.8500014543533	sp|P14618|KPYM_HUMAN	Pyruvate kinase isozymes M1/M2 OS=Homo sapiens GN=PKM PE=1 SV=4			2	99.0000009536743	APIIAVTR			-0.00405423017218709	839.518859863281	420.7667	839.522888183594	420.768707275391	2	10	5.1.1.6275.3	68.8792	6175	69.3908
8	29.46	29.46	37.8500014543533	37.8500014543533	37.8500014543533	sp|P14618|KPYM_HUMAN	Pyruvate kinase isozymes M1/M2 OS=Homo sapiens GN=PKM PE=1 SV=4			2	99.0000009536743	CDENILWLDYK	Carbamidomethyl(C)@1		0.00495282979682088	1467.67541503906	734.845	1467.67041015625	734.842468261719	2	16	6.1.1.6680.3	102.0074	2226	102.1694
8	29.46	29.46	37.8500014543533	37.8500014543533	37.8500014543533	sp|P14618|KPYM_HUMAN	Pyruvate kinase isozymes M1/M2 OS=Homo sapiens GN=PKM PE=1 SV=4			2	99.0000009536743	DPVQEAWAEDVDLR			0.00911561027169228	1641.77270507813	821.8936	1641.76342773438	821.889038085938	2	23	4.1.1.6935.2	100.7755	932	100.8282
8	29.46	29.46	37.8500014543533	37.8500014543533	37.8500014543533	sp|P14618|KPYM_HUMAN	Pyruvate kinase isozymes M1/M2 OS=Homo sapiens GN=PKM PE=1 SV=4			2	99.0000009536743	GADFLVTEVENGGSLGSK			0.000669829023536295	1778.86950683594	890.442	1778.86865234375	890.441589355469	2	29	4.1.1.6927.3	100.1616	1592	100.3549
8	29.46	29.46	37.8500014543533	37.8500014543533	37.8500014543533	sp|P14618|KPYM_HUMAN	Pyruvate kinase isozymes M1/M2 OS=Homo sapiens GN=PKM PE=1 SV=4			2	99.0000009536743	GDLGIEIPAEK			-0.00154664996080101	1140.60107421875	571.3078	1140.60266113281	571.30859375	2	16	5.1.1.6586.3	85.9534	4286	85.4017
8	29.46	29.46	37.8500014543533	37.8500014543533	37.8500014543533	sp|P14618|KPYM_HUMAN	Pyruvate kinase isozymes M1/M2 OS=Homo sapiens GN=PKM PE=1 SV=4			2	99.0000009536743	GDYPLEAVR			-0.00810717977583408	1018.50024414063	510.2574	1018.50836181641	510.261444091797	2	14	1.1.1.6330.3	75.7994	1131	75.9419
8	29.46	29.46	37.8500014543533	37.8500014543533	37.8500014543533	sp|P14618|KPYM_HUMAN	Pyruvate kinase isozymes M1/M2 OS=Homo sapiens GN=PKM PE=1 SV=4			2	99.0000009536743	GIFPVLCK	Carbamidomethyl(C)@7		0.00787646044045687	932.523254394531	467.2689	932.515380859375	467.264953613281	2	10	5.1.1.6702.2	92.6535	3892	92.049
8	29.46	29.46	37.8500014543533	37.8500014543533	37.8500014543533	sp|P14618|KPYM_HUMAN	Pyruvate kinase isozymes M1/M2 OS=Homo sapiens GN=PKM PE=1 SV=4			2	99.0000009536743	GVNLPGAAVDLPAVSEK			-0.00516024976968765	1635.87805175781	818.9463	1635.88317871094	818.948852539063	2	24	4.1.1.6862.2	94.6185	3403	94.9667
8	29.46	29.46	37.8500014543533	37.8500014543533	37.8500014543533	sp|P14618|KPYM_HUMAN	Pyruvate kinase isozymes M1/M2 OS=Homo sapiens GN=PKM PE=1 SV=4			2	99.0000009536743	LDIDSPPITAR			-0.00650697015225887	1196.63366699219	599.3241	1196.64013671875	599.327331542969	2	14	5.1.1.6529.3	82.8495	958	82.8123
8	29.46	29.46	37.8500014543533	37.8500014543533	37.8500014543533	sp|P14618|KPYM_HUMAN	Pyruvate kinase isozymes M1/M2 OS=Homo sapiens GN=PKM PE=1 SV=4			2	99.0000009536743	NTGIICTIGPASR	Carbamidomethyl(C)@6		-0.0474616996943951	1358.65002441406	680.3323	1358.69763183594	680.356079101563	2	13	4.1.1.6674.2	79.9699	304	80.0228
8	29.46	29.46	37.8500014543533	37.8500014543533	37.8500014543533	sp|P14618|KPYM_HUMAN	Pyruvate kinase isozymes M1/M2 OS=Homo sapiens GN=PKM PE=1 SV=4			2	99.0000009536743	TATESFASDPILYRPVAVALDTK			-0.00256902002729476	2464.28271484375	822.4348	2464.28491210938	822.435607910156	3	17	1.1.1.6789.3	107.1682	564	107.0165
8	29.46	29.46	37.8500014543533	37.8500014543533	37.8500014543533	sp|P14618|KPYM_HUMAN	Pyruvate kinase isozymes M1/M2 OS=Homo sapiens GN=PKM PE=1 SV=4			2	99.0000009536743	VNFAMNVGK			-0.00670660007745028	978.489074707031	490.2518	978.495666503906	490.255126953125	2	11	6.1.1.6259.2	75.8535	3011	76.0619
8	29.46	29.46	37.8500014543533	37.8500014543533	37.8500014543533	sp|P14618|KPYM_HUMAN	Pyruvate kinase isozymes M1/M2 OS=Homo sapiens GN=PKM PE=1 SV=4			1.72124660015106	98.2999980449677	GSGTAEVELK			-0.00955282989889383	989.493469238281	495.754	989.5029296875	495.758758544922	2	7	6.1.1.5969.2	56.6841	61	56.6309
8	29.46	29.46	37.8500014543533	37.8500014543533	37.8500014543533	sp|P14618|KPYM_HUMAN	Pyruvate kinase isozymes M1/M2 OS=Homo sapiens GN=PKM PE=1 SV=4			1.537602186203	97.2899973392487	ITLDNAYMEK			0.0299396999180317	1196.60461425781	599.3096	1196.57470703125	599.294616699219	2	10	5.1.1.6493.3	80.7557	5140	80.1602
8	29.46	29.46	37.8500014543533	37.8500014543533	37.8500014543533	sp|P14618|KPYM_HUMAN	Pyruvate kinase isozymes M1/M2 OS=Homo sapiens GN=PKM PE=1 SV=4			0.198596298694611	99.0000009536743	CCSGAIIVLTK	Carbamidomethyl(C)@1; Carbamidomethyl(C)@2		-0.0496757999062538	1220.57604980469	611.2953	1220.62573242188	611.320129394531	2	12	5.1.1.6483.3	80.1957	1368	80.0879
8	29.46	29.46	37.8500014543533	37.8500014543533	37.8500014543533	sp|P14618|KPYM_HUMAN	Pyruvate kinase isozymes M1/M2 OS=Homo sapiens GN=PKM PE=1 SV=4			0.000869458774104714	99.0000009536743	KGVNLPGAAVDLPAVSEK	Delta:H(2)C(2)(K)@1; Methyl(N)@4	missed K-G@1	-0.000319137005135417	1804.00903320313	602.3436	1804.00939941406	602.34375	3	15	1.1.1.6590.2	92.2665	9609	91.7098
8	29.46	29.46	37.8500014543533	37.8500014543533	37.8500014543533	sp|P14618|KPYM_HUMAN	Pyruvate kinase isozymes M1/M2 OS=Homo sapiens GN=PKM PE=1 SV=4			0	99.0000009536743	AGKPVICATQMLESMIK	Carbamidomethyl(C)@7		0.0109612997621298	1875.97302246094	626.3316	1875.96203613281	626.327941894531	3	18	1.1.1.6858.3	113.1809	357	113.1899
8	29.46	29.46	37.8500014543533	37.8500014543533	37.8500014543533	sp|P14618|KPYM_HUMAN	Pyruvate kinase isozymes M1/M2 OS=Homo sapiens GN=PKM PE=1 SV=4			0	99.0000009536743	AGKPVICATQMLESMIK	Carbamidomethyl(C)@7		0.00693299993872643	1875.96911621094	626.3303	1875.96203613281	626.327941894531	3	20	1.1.1.6870.3	114.2558	472	114.2646
8	29.46	29.46	37.8500014543533	37.8500014543533	37.8500014543533	sp|P14618|KPYM_HUMAN	Pyruvate kinase isozymes M1/M2 OS=Homo sapiens GN=PKM PE=1 SV=4			0	99.0000009536743	AGKPVICATQMLESMIK	Carbamidomethyl(C)@7		0.00345405004918575	1875.96545410156	626.3291	1875.96203613281	626.327941894531	3	18	1.1.1.6884.2	115.4394	482	115.3939
8	29.46	29.46	37.8500014543533	37.8500014543533	37.8500014543533	sp|P14618|KPYM_HUMAN	Pyruvate kinase isozymes M1/M2 OS=Homo sapiens GN=PKM PE=1 SV=4			0	99.0000009536743	AGKPVICATQMLESMIK	Carbamidomethyl(C)@7		0.0550890006124973	1876.01708984375	626.3463	1875.96203613281	626.327941894531	3	17	1.1.1.6914.2	118.2593	4410	117.6608
8	29.46	29.46	37.8500014543533	37.8500014543533	37.8500014543533	sp|P14618|KPYM_HUMAN	Pyruvate kinase isozymes M1/M2 OS=Homo sapiens GN=PKM PE=1 SV=4			0	99.0000009536743	AGKPVICATQMLESMIK	Carbamidomethyl(C)@7		0.00839782040566206	1875.97021484375	626.3307	1875.96203613281	626.327941894531	3	21	1.1.1.6925.2	119.2963	599	119.3489
8	29.46	29.46	37.8500014543533	37.8500014543533	37.8500014543533	sp|P14618|KPYM_HUMAN	Pyruvate kinase isozymes M1/M2 OS=Homo sapiens GN=PKM PE=1 SV=4			0	99.0000009536743	AGKPVICATQMLESMIK	Carbamidomethyl(C)@7		0.00510196993127465	1875.96728515625	626.3297	1875.96203613281	626.327941894531	3	19	1.1.1.6936.2	120.3523	571	120.3073
8	29.46	29.46	37.8500014543533	37.8500014543533	37.8500014543533	sp|P14618|KPYM_HUMAN	Pyruvate kinase isozymes M1/M2 OS=Homo sapiens GN=PKM PE=1 SV=4			0	99.0000009536743	AGKPVICATQMLESMIK	Carbamidomethyl(C)@7		0.00894713029265404	1875.97082519531	626.3309	1875.96203613281	626.327941894531	3	21	1.1.1.6948.3	121.4358	554	121.3577
8	29.46	29.46	37.8500014543533	37.8500014543533	37.8500014543533	sp|P14618|KPYM_HUMAN	Pyruvate kinase isozymes M1/M2 OS=Homo sapiens GN=PKM PE=1 SV=4			0	99.0000009536743	AGKPVICATQMLESMIK	Carbamidomethyl(C)@7		0.0146233001723886	1875.97668457031	626.3328	1875.96203613281	626.327941894531	3	17	1.1.1.6963.2	122.7631	570	122.9134
8	29.46	29.46	37.8500014543533	37.8500014543533	37.8500014543533	sp|P14618|KPYM_HUMAN	Pyruvate kinase isozymes M1/M2 OS=Homo sapiens GN=PKM PE=1 SV=4			0	99.0000009536743	AGKPVICATQMLESMIK	Carbamidomethyl(C)@7		0.0146233001723886	1875.97668457031	626.3328	1875.96203613281	626.327941894531	3	19	1.1.1.6974.3	123.8499	537	123.7625
8	29.46	29.46	37.8500014543533	37.8500014543533	37.8500014543533	sp|P14618|KPYM_HUMAN	Pyruvate kinase isozymes M1/M2 OS=Homo sapiens GN=PKM PE=1 SV=4			0	99.0000009536743	AGKPVICATQMLESMIK	Carbamidomethyl(C)@7		0.0127923004329205	1875.97485351563	626.3322	1875.96203613281	626.327941894531	3	18	1.1.1.6985.2	124.8081	505	124.7632
8	29.46	29.46	37.8500014543533	37.8500014543533	37.8500014543533	sp|P14618|KPYM_HUMAN	Pyruvate kinase isozymes M1/M2 OS=Homo sapiens GN=PKM PE=1 SV=4			0	99.0000009536743	AGKPVICATQMLESMIK	Carbamidomethyl(C)@7		0.0212149992585182	1875.98327636719	626.335	1875.96203613281	626.327941894531	3	22	1.1.1.6997.3	125.9522	419	125.7774
8	29.46	29.46	37.8500014543533	37.8500014543533	37.8500014543533	sp|P14618|KPYM_HUMAN	Pyruvate kinase isozymes M1/M2 OS=Homo sapiens GN=PKM PE=1 SV=4			0	99.0000009536743	AGKPVICATQMLESMIK	Carbamidomethyl(C)@7		0.0137077998369932	1875.97570800781	626.3325	1875.96203613281	626.327941894531	3	17	1.1.1.7008.3	126.9902	406	126.9014
8	29.46	29.46	37.8500014543533	37.8500014543533	37.8500014543533	sp|P14618|KPYM_HUMAN	Pyruvate kinase isozymes M1/M2 OS=Homo sapiens GN=PKM PE=1 SV=4			0	99.0000009536743	AGKPVICATQMLESMIK	Carbamidomethyl(C)@7		0.0113275004550815	1875.97338867188	626.3317	1875.96203613281	626.327941894531	3	17	1.1.1.7020.3	128.0253	341	127.8386
8	29.46	29.46	37.8500014543533	37.8500014543533	37.8500014543533	sp|P14618|KPYM_HUMAN	Pyruvate kinase isozymes M1/M2 OS=Homo sapiens GN=PKM PE=1 SV=4			0	99.0000009536743	AGKPVICATQMLESMIK	Carbamidomethyl(C)@7		0.0062005901709199	1875.96826171875	626.33	1875.96203613281	626.327941894531	3	18	1.1.1.7031.2	129.0492	310	129.0044
8	29.46	29.46	37.8500014543533	37.8500014543533	37.8500014543533	sp|P14618|KPYM_HUMAN	Pyruvate kinase isozymes M1/M2 OS=Homo sapiens GN=PKM PE=1 SV=4			0	99.0000009536743	AGKPVICATQMLESMIK	Carbamidomethyl(C)@7		0.0116937002167106	1875.97351074219	626.3318	1875.96203613281	626.327941894531	3	18	1.1.1.7042.3	130.1662	272	130.0774
8	29.46	29.46	37.8500014543533	37.8500014543533	37.8500014543533	sp|P14618|KPYM_HUMAN	Pyruvate kinase isozymes M1/M2 OS=Homo sapiens GN=PKM PE=1 SV=4			0	99.0000009536743	AGKPVICATQMLESMIK	Carbamidomethyl(C)@7		0.0107781998813152	1875.97265625	626.3315	1875.96203613281	626.327941894531	3	16	1.1.1.7053.2	131.187	241	131.1425
8	29.46	29.46	37.8500014543533	37.8500014543533	37.8500014543533	sp|P14618|KPYM_HUMAN	Pyruvate kinase isozymes M1/M2 OS=Homo sapiens GN=PKM PE=1 SV=4			0	99.0000009536743	AGKPVICATQMLESMIK	Carbamidomethyl(C)@7		0.00931333005428314	1875.97155761719	626.3311	1875.96203613281	626.327941894531	3	13	1.1.1.7076.3	133.4293	182	133.3405
8	29.46	29.46	37.8500014543533	37.8500014543533	37.8500014543533	sp|P14618|KPYM_HUMAN	Pyruvate kinase isozymes M1/M2 OS=Homo sapiens GN=PKM PE=1 SV=4			0	99.0000009536743	AGKPVICATQMLESMIK	Carbamidomethyl(C)@7		0.000890614988747984	1875.96276855469	626.3282	1875.96203613281	626.327941894531	3	12	1.1.1.7090.3	134.4408	140	134.3524
8	29.46	29.46	37.8500014543533	37.8500014543533	37.8500014543533	sp|P14618|KPYM_HUMAN	Pyruvate kinase isozymes M1/M2 OS=Homo sapiens GN=PKM PE=1 SV=4			0	99.0000009536743	AGKPVICATQMLESMIK	Carbamidomethyl(C)@7		0.00601748982444406	1875.96826171875	626.33	1875.96203613281	626.327941894531	3	11	1.1.1.7104.2	135.5409	125	135.5497
8	29.46	29.46	37.8500014543533	37.8500014543533	37.8500014543533	sp|P14618|KPYM_HUMAN	Pyruvate kinase isozymes M1/M2 OS=Homo sapiens GN=PKM PE=1 SV=4			0	99.0000009536743	AGKPVICATQMLESMIK	Carbamidomethyl(C)@7		0.000524409988429397	1875.96252441406	626.3281	1875.96203613281	626.327941894531	3	11	1.1.1.7064.3	132.3033	229	132.3121
8	29.46	29.46	37.8500014543533	37.8500014543533	37.8500014543533	sp|P14618|KPYM_HUMAN	Pyruvate kinase isozymes M1/M2 OS=Homo sapiens GN=PKM PE=1 SV=4			0	99.0000009536743	AGKPVICATQMLESMIK	Carbamidomethyl(C)@7		0.0170035995543003	1875.97900390625	626.3336	1875.96203613281	626.327941894531	3	10	1.1.1.7123.2	136.6434	102	136.5988
8	29.46	29.46	37.8500014543533	37.8500014543533	37.8500014543533	sp|P14618|KPYM_HUMAN	Pyruvate kinase isozymes M1/M2 OS=Homo sapiens GN=PKM PE=1 SV=4			0	93.8399970531464	AGKPVICATQMLESMIK	Carbamidomethyl(C)@7		0.00198923004791141	1875.96398925781	626.3286	1875.96203613281	626.327941894531	3	8	1.1.1.7154.3	138.4754	78	138.5376
8	29.46	29.46	37.8500014543533	37.8500014543533	37.8500014543533	sp|P14618|KPYM_HUMAN	Pyruvate kinase isozymes M1/M2 OS=Homo sapiens GN=PKM PE=1 SV=4			0	0	APIIAVTR			-0.00545804016292095	839.517456054688	420.766	839.522888183594	420.768707275391	2	6	5.1.1.6315.2	71.1383	2051	71.0004
8	29.46	29.46	37.8500014543533	37.8500014543533	37.8500014543533	sp|P14618|KPYM_HUMAN	Pyruvate kinase isozymes M1/M2 OS=Homo sapiens GN=PKM PE=1 SV=4			0	91.8500006198883	CDENILWLDYK	Carbamidomethyl(C)@1; Ammonia-loss(N)@4		0.00941538996994495	1450.6533203125	726.3339	1450.64392089844	726.329223632813	2	11	6.1.1.6853.2	117.7123	406	117.7652
8	29.46	29.46	37.8500014543533	37.8500014543533	37.8500014543533	sp|P14618|KPYM_HUMAN	Pyruvate kinase isozymes M1/M2 OS=Homo sapiens GN=PKM PE=1 SV=4			0	0	DPVQEAWAEDVDLR			0.0581880994141102	1641.82165527344	821.9181	1641.76342773438	821.889038085938	2	5	4.1.1.6622.2	75.2287	560	75.2815
8	29.46	29.46	37.8500014543533	37.8500014543533	37.8500014543533	sp|P14618|KPYM_HUMAN	Pyruvate kinase isozymes M1/M2 OS=Homo sapiens GN=PKM PE=1 SV=4			0	99.0000009536743	GADFLVTEVENGGSLGSK			0.00213468004949391	1778.87084960938	890.4427	1778.86865234375	890.441589355469	2	27	4.1.1.6939.2	101.1304	1655	100.3549
8	29.46	29.46	37.8500014543533	37.8500014543533	37.8500014543533	sp|P14618|KPYM_HUMAN	Pyruvate kinase isozymes M1/M2 OS=Homo sapiens GN=PKM PE=1 SV=4			0	99.0000009536743	GDLGIEIPAEK			0.000894760014489293	1140.603515625	571.309	1140.60266113281	571.30859375	2	15	5.1.1.6566.2	84.8983	8177	85.1346
8	29.46	29.46	37.8500014543533	37.8500014543533	37.8500014543533	sp|P14618|KPYM_HUMAN	Pyruvate kinase isozymes M1/M2 OS=Homo sapiens GN=PKM PE=1 SV=4			0	99.0000009536743	GDLGIEIPAEK			-0.00941297970712185	1140.59326171875	571.3039	1140.60266113281	571.30859375	2	15	6.1.1.6424.2	84.6749	1090	84.6532
8	29.46	29.46	37.8500014543533	37.8500014543533	37.8500014543533	sp|P14618|KPYM_HUMAN	Pyruvate kinase isozymes M1/M2 OS=Homo sapiens GN=PKM PE=1 SV=4			0	99.0000009536743	GDYPLEAVR			-0.00400727987289429	1018.50445556641	510.2595	1018.50836181641	510.261444091797	2	13	6.1.1.6271.2	76.5153	4460	75.9316
8	29.46	29.46	37.8500014543533	37.8500014543533	37.8500014543533	sp|P14618|KPYM_HUMAN	Pyruvate kinase isozymes M1/M2 OS=Homo sapiens GN=PKM PE=1 SV=4			0	99.0000009536743	GDYPLEAVR			-0.00419038021937013	1018.50427246094	510.2594	1018.50836181641	510.261444091797	2	13	6.1.1.6253.3	75.5238	4939	75.8819
8	29.46	29.46	37.8500014543533	37.8500014543533	37.8500014543533	sp|P14618|KPYM_HUMAN	Pyruvate kinase isozymes M1/M2 OS=Homo sapiens GN=PKM PE=1 SV=4			0	0	GDYPLEAVR			0.0246486999094486	1018.53308105469	510.2738	1018.50836181641	510.261444091797	2	7	5.1.1.6428.3	77.415	535	77.3526
8	29.46	29.46	37.8500014543533	37.8500014543533	37.8500014543533	sp|P14618|KPYM_HUMAN	Pyruvate kinase isozymes M1/M2 OS=Homo sapiens GN=PKM PE=1 SV=4			0	99.0000009536743	GIFPVLCK	Carbamidomethyl(C)@7		0.0102567998692393	932.525695800781	467.2701	932.515380859375	467.264953613281	2	10	5.1.1.6686.3	91.64	3934	92.049
8	29.46	29.46	37.8500014543533	37.8500014543533	37.8500014543533	sp|P14618|KPYM_HUMAN	Pyruvate kinase isozymes M1/M2 OS=Homo sapiens GN=PKM PE=1 SV=4			0	51.120001077652	GIFPVLCK	Carbamidomethyl(C)@7		-0.00125066994223744	932.514099121094	467.2643	932.515380859375	467.264953613281	2	8	6.1.1.6542.2	91.702	1361	91.6783
8	29.46	29.46	37.8500014543533	37.8500014543533	37.8500014543533	sp|P14618|KPYM_HUMAN	Pyruvate kinase isozymes M1/M2 OS=Homo sapiens GN=PKM PE=1 SV=4			0	18.7800005078316	GIFPVLCK	Carbamidomethyl(C)@7		-0.00125066994223744	932.514099121094	467.2643	932.515380859375	467.264953613281	2	7	6.1.1.6538.3	91.4391	1388	91.6783
8	29.46	29.46	37.8500014543533	37.8500014543533	37.8500014543533	sp|P14618|KPYM_HUMAN	Pyruvate kinase isozymes M1/M2 OS=Homo sapiens GN=PKM PE=1 SV=4			0	95.6200003623962	ITLDNAYMEK			0.0143146999180317	1196.58911132813	599.3018	1196.57470703125	599.294616699219	2	10	5.1.1.6473.2	79.6449	8312	79.8998
8	29.46	29.46	37.8500014543533	37.8500014543533	37.8500014543533	sp|P14618|KPYM_HUMAN	Pyruvate kinase isozymes M1/M2 OS=Homo sapiens GN=PKM PE=1 SV=4			0	23.3400002121925	ITLDNAYMEK	Oxidation(M)@8		0.0210273992270231	1212.59069824219	607.3026	1212.56958007813	607.292114257813	2	11	5.1.1.6343.3	72.628	1062	72.5267
8	29.46	29.46	37.8500014543533	37.8500014543533	37.8500014543533	sp|P14618|KPYM_HUMAN	Pyruvate kinase isozymes M1/M2 OS=Homo sapiens GN=PKM PE=1 SV=4			0	0	ITLDNAYMEK			0.0588705018162727	1196.63366699219	599.3241	1196.57470703125	599.294616699219	2	5	5.1.1.6529.3	82.8495	958	82.8123
8	29.46	29.46	37.8500014543533	37.8500014543533	37.8500014543533	sp|P14618|KPYM_HUMAN	Pyruvate kinase isozymes M1/M2 OS=Homo sapiens GN=PKM PE=1 SV=4			0	0	ITLDNAYMEK	Deamidated(N)@5		0.0259450990706682	1197.58471679688	599.7996	1197.55871582031	599.78662109375	2	7	6.1.1.6327.2	79.358	1091	79.42
8	29.46	29.46	37.8500014543533	37.8500014543533	37.8500014543533	sp|P14618|KPYM_HUMAN	Pyruvate kinase isozymes M1/M2 OS=Homo sapiens GN=PKM PE=1 SV=4			0	99.0000009536743	KGVNLPGAAVDLPAVSEK	Delta:H(2)C(2)(K)@1; Methyl(N)@4	missed K-G@1	-0.000319137005135417	1804.00903320313	602.3436	1804.00939941406	602.34375	3	15	1.1.1.6573.3	91.3151	10149	91.7098
8	29.46	29.46	37.8500014543533	37.8500014543533	37.8500014543533	sp|P14618|KPYM_HUMAN	Pyruvate kinase isozymes M1/M2 OS=Homo sapiens GN=PKM PE=1 SV=4			0	76.4800012111664	KGVNLPGAAVDLPAVSEK		missed K-G@1	0.000189237005542964	1763.978515625	589.0001	1763.97814941406	589	3	9	1.1.1.6507.3	87.0925	2768	87.2956
8	29.46	29.46	37.8500014543533	37.8500014543533	37.8500014543533	sp|P14618|KPYM_HUMAN	Pyruvate kinase isozymes M1/M2 OS=Homo sapiens GN=PKM PE=1 SV=4			0	99.0000009536743	LDIDSPPITAR			-0.0182927995920181	1196.62182617188	599.3182	1196.64013671875	599.327331542969	2	14	6.1.1.6365.2	81.5184	1115	81.5862
8	29.46	29.46	37.8500014543533	37.8500014543533	37.8500014543533	sp|P14618|KPYM_HUMAN	Pyruvate kinase isozymes M1/M2 OS=Homo sapiens GN=PKM PE=1 SV=4			0	99.0000009536743	LDIDSPPITAR	Phospho(S)@5		0.0120711997151375	1276.61853027344	639.3165	1276.6064453125	639.310485839844	2	16	3.1.1.7091.3	88.697	789	88.8866
8	29.46	29.46	37.8500014543533	37.8500014543533	37.8500014543533	sp|P14618|KPYM_HUMAN	Pyruvate kinase isozymes M1/M2 OS=Homo sapiens GN=PKM PE=1 SV=4			0	99.0000009536743	LDIDSPPITAR			-2.99809002876282	1193.64208984375	597.8283	1196.64013671875	599.327331542969	2	13	5.1.1.6514.3	81.94	4977	82.4434
8	29.46	29.46	37.8500014543533	37.8500014543533	37.8500014543533	sp|P14618|KPYM_HUMAN	Pyruvate kinase isozymes M1/M2 OS=Homo sapiens GN=PKM PE=1 SV=4			0	97.0499992370605	LDIDSPPITAR			-0.00211243005469441	1196.63806152344	599.3263	1196.64013671875	599.327331542969	2	10	5.1.1.6512.2	81.7824	8337	81.9492
8	29.46	29.46	37.8500014543533	37.8500014543533	37.8500014543533	sp|P14618|KPYM_HUMAN	Pyruvate kinase isozymes M1/M2 OS=Homo sapiens GN=PKM PE=1 SV=4			0	0	LDIDSPPITAR			0.0075311497785151	1196.64770507813	599.3311	1196.64013671875	599.327331542969	2	4	5.1.1.6657.3	90.0845	1076	89.9694
8	29.46	29.46	37.8500014543533	37.8500014543533	37.8500014543533	sp|P14618|KPYM_HUMAN	Pyruvate kinase isozymes M1/M2 OS=Homo sapiens GN=PKM PE=1 SV=4			0	0	LDIDSPPITAR	Phospho(S)@5		0.0571530014276505	1276.66369628906	639.3391	1276.6064453125	639.310485839844	2	7	5.1.1.6932.3	111.0789	402	111.0041
8	29.46	29.46	37.8500014543533	37.8500014543533	37.8500014543533	sp|P14618|KPYM_HUMAN	Pyruvate kinase isozymes M1/M2 OS=Homo sapiens GN=PKM PE=1 SV=4			0	99.0000009536743	NTGIICTIGPASR	Carbamidomethyl(C)@6		0.00205802009440959	1358.69970703125	680.3571	1358.69763183594	680.356079101563	2	17	5.1.1.6463.2	79.0907	7050	79.2874
8	29.46	29.46	37.8500014543533	37.8500014543533	37.8500014543533	sp|P14618|KPYM_HUMAN	Pyruvate kinase isozymes M1/M2 OS=Homo sapiens GN=PKM PE=1 SV=4			0	99.0000009536743	NTGIICTIGPASR	Carbamidomethyl(C)@6		-0.000993749010376632	1358.69665527344	680.3556	1358.69763183594	680.356079101563	2	19	5.1.1.6482.3	80.1514	3136	79.5801
8	29.46	29.46	37.8500014543533	37.8500014543533	37.8500014543533	sp|P14618|KPYM_HUMAN	Pyruvate kinase isozymes M1/M2 OS=Homo sapiens GN=PKM PE=1 SV=4			0	99.0000009536743	NTGIICTIGPASR	Carbamidomethyl(C)@6		-0.00562941981479526	1358.69201660156	680.3533	1358.69763183594	680.356079101563	2	17	6.1.1.6318.2	78.9677	1022	78.8464
8	29.46	29.46	37.8500014543533	37.8500014543533	37.8500014543533	sp|P14618|KPYM_HUMAN	Pyruvate kinase isozymes M1/M2 OS=Homo sapiens GN=PKM PE=1 SV=4			0	99.0000009536743	TATESFASDPILYRPVAVALDTK			-0.000921098981052637	2464.2841796875	822.4353	2464.28491210938	822.435607910156	3	21	1.1.1.6755.3	104.4699	1824	104.6428
8	29.46	29.46	37.8500014543533	37.8500014543533	37.8500014543533	sp|P14618|KPYM_HUMAN	Pyruvate kinase isozymes M1/M2 OS=Homo sapiens GN=PKM PE=1 SV=4			0	99.0000009536743	TATESFASDPILYRPVAVALDTK			0.00566081004217267	2464.29077148438	822.4375	2464.28491210938	822.435607910156	3	21	6.1.1.6711.2	104.6629	4286	105.0543
8	29.46	29.46	37.8500014543533	37.8500014543533	37.8500014543533	sp|P14618|KPYM_HUMAN	Pyruvate kinase isozymes M1/M2 OS=Homo sapiens GN=PKM PE=1 SV=4			0	99.0000009536743	TATESFASDPILYRPVAVALDTK			0.00511150015518069	2464.2900390625	822.4373	2464.28491210938	822.435607910156	3	19	6.1.1.6724.2	105.6853	4036	105.0543
8	29.46	29.46	37.8500014543533	37.8500014543533	37.8500014543533	sp|P14618|KPYM_HUMAN	Pyruvate kinase isozymes M1/M2 OS=Homo sapiens GN=PKM PE=1 SV=4			0	99.0000009536743	TATESFASDPILYRPVAVALDTK			0.000533932994585484	2464.28564453125	822.4358	2464.28491210938	822.435607910156	3	23	6.1.1.6736.2	106.7823	1565	106.8352
8	29.46	29.46	37.8500014543533	37.8500014543533	37.8500014543533	sp|P14618|KPYM_HUMAN	Pyruvate kinase isozymes M1/M2 OS=Homo sapiens GN=PKM PE=1 SV=4			0	99.0000009536743	TATESFASDPILYRPVAVALDTK			-0.00221261009573936	2464.28271484375	822.4349	2464.28491210938	822.435607910156	3	15	6.1.1.6771.2	109.9876	836	109.9416
8	29.46	29.46	37.8500014543533	37.8500014543533	37.8500014543533	sp|P14618|KPYM_HUMAN	Pyruvate kinase isozymes M1/M2 OS=Homo sapiens GN=PKM PE=1 SV=4			0	99.0000009536743	TATESFASDPILYRPVAVALDTK			-0.00276191998273134	2464.2822265625	822.4347	2464.28491210938	822.435607910156	3	16	6.1.1.6747.3	107.8634	1188	107.9655
8	29.46	29.46	37.8500014543533	37.8500014543533	37.8500014543533	sp|P14618|KPYM_HUMAN	Pyruvate kinase isozymes M1/M2 OS=Homo sapiens GN=PKM PE=1 SV=4			0	99.0000009536743	TATESFASDPILYRPVAVALDTK			0.00529460981488228	2464.29028320313	822.4374	2464.28491210938	822.435607910156	3	16	6.1.1.6785.3	111.3	685	111.5061
8	29.46	29.46	37.8500014543533	37.8500014543533	37.8500014543533	sp|P14618|KPYM_HUMAN	Pyruvate kinase isozymes M1/M2 OS=Homo sapiens GN=PKM PE=1 SV=4			0	99.0000009536743	TATESFASDPILYRPVAVALDTK			-0.00660707987844944	2464.2783203125	822.4334	2464.28491210938	822.435607910156	3	14	6.1.1.6808.3	113.4446	370	113.3552
8	29.46	29.46	37.8500014543533	37.8500014543533	37.8500014543533	sp|P14618|KPYM_HUMAN	Pyruvate kinase isozymes M1/M2 OS=Homo sapiens GN=PKM PE=1 SV=4			0	99.0000009536743	TATESFASDPILYRPVAVALDTK			0.00402266997843981	2464.28930664063	822.437	2464.28491210938	822.435607910156	3	14	1.1.1.6770.2	105.5707	1212	105.1441
8	29.46	29.46	37.8500014543533	37.8500014543533	37.8500014543533	sp|P14618|KPYM_HUMAN	Pyruvate kinase isozymes M1/M2 OS=Homo sapiens GN=PKM PE=1 SV=4			0	99.0000009536743	TATESFASDPILYRPVAVALDTK			-0.00276191998273134	2464.2822265625	822.4347	2464.28491210938	822.435607910156	3	14	6.1.1.6759.2	108.9406	1025	108.8947
8	29.46	29.46	37.8500014543533	37.8500014543533	37.8500014543533	sp|P14618|KPYM_HUMAN	Pyruvate kinase isozymes M1/M2 OS=Homo sapiens GN=PKM PE=1 SV=4			0	91.9700026512146	TATESFASDPILYRPVAVALDTK			0.0019987600389868	2464.287109375	822.4363	2464.28491210938	822.435607910156	3	11	6.1.1.6796.3	112.341	469	112.2512
8	29.46	29.46	37.8500014543533	37.8500014543533	37.8500014543533	sp|P14618|KPYM_HUMAN	Pyruvate kinase isozymes M1/M2 OS=Homo sapiens GN=PKM PE=1 SV=4			0	71.3299989700317	TATESFASDPILYRPVAVALDTK			-0.00733949011191726	2464.27783203125	822.4332	2464.28491210938	822.435607910156	3	9	6.1.1.6819.3	114.4943	295	114.4051
8	29.46	29.46	37.8500014543533	37.8500014543533	37.8500014543533	sp|P14618|KPYM_HUMAN	Pyruvate kinase isozymes M1/M2 OS=Homo sapiens GN=PKM PE=1 SV=4			0	40.3299987316132	VNFAMNVGK	Deamidated(N)@2		-0.00157724996097386	979.478088378906	490.7463	979.479675292969	490.747131347656	2	9	1.1.1.6336.3	76.1313	538	76.1006
9	29.15	29.15	40.1399999856949	33.6800009012222	33.6800009012222	sp|P10809|CH60_HUMAN	60 kDa heat shock protein, mitochondrial OS=Homo sapiens GN=HSPD1 PE=1 SV=2			2	99.0000009536743	CEFQDAYVLLSEK	Carbamidomethyl(C)@1		0.00867366045713425	1600.75305175781	801.3838	1600.74426269531	801.379455566406	2	19	5.1.1.6828.3	102.3271	519	102.3361
9	29.15	29.15	40.1399999856949	33.6800009012222	33.6800009012222	sp|P10809|CH60_HUMAN	60 kDa heat shock protein, mitochondrial OS=Homo sapiens GN=HSPD1 PE=1 SV=2			2	99.0000009536743	CIPALDSLTPANEDQK	Carbamidomethyl(C)@1		-0.000689323002006859	1770.84509277344	886.4298	1770.84582519531	886.43017578125	2	19	4.1.1.6798.2	89.6731	2383	90.2381
9	29.15	29.15	40.1399999856949	33.6800009012222	33.6800009012222	sp|P10809|CH60_HUMAN	60 kDa heat shock protein, mitochondrial OS=Homo sapiens GN=HSPD1 PE=1 SV=2			2	99.0000009536743	EIGNIISDAMK			-0.010363900102675	1189.5908203125	595.8027	1189.60131835938	595.807922363281	2	13	6.1.1.6558.3	92.8208	779	92.8296
9	29.15	29.15	40.1399999856949	33.6800009012222	33.6800009012222	sp|P10809|CH60_HUMAN	60 kDa heat shock protein, mitochondrial OS=Homo sapiens GN=HSPD1 PE=1 SV=2			2	99.0000009536743	GYISPYFINTSK			0.00777134019881487	1388.70544433594	695.36	1388.69763183594	695.356079101563	2	15	5.1.1.6697.2	92.3446	11476	91.6488
9	29.15	29.15	40.1399999856949	33.6800009012222	33.6800009012222	sp|P10809|CH60_HUMAN	60 kDa heat shock protein, mitochondrial OS=Homo sapiens GN=HSPD1 PE=1 SV=2			2	99.0000009536743	ISSIQSIVPALEIANAHR			-0.00777537003159523	1918.05578613281	640.3592	1918.06359863281	640.36181640625	3	19	1.1.1.6830.2	110.7405	529	110.6948
9	29.15	29.15	40.1399999856949	33.6800009012222	33.6800009012222	sp|P10809|CH60_HUMAN	60 kDa heat shock protein, mitochondrial OS=Homo sapiens GN=HSPD1 PE=1 SV=2			2	99.0000009536743	LSDGVAVLK			-0.00150730996392667	900.526489257813	451.2705	900.528015136719	451.271301269531	2	12	5.1.1.6360.2	73.6277	736	73.5996
9	29.15	29.15	40.1399999856949	33.6800009012222	33.6800009012222	sp|P10809|CH60_HUMAN	60 kDa heat shock protein, mitochondrial OS=Homo sapiens GN=HSPD1 PE=1 SV=2			2	99.0000009536743	LVQDVANNTNEEAGDGTTTATVLAR			0.0126748001202941	2559.25390625	854.0919	2559.2412109375	854.087707519531	3	30	3.1.1.7033.2	83.3586	5470	83.6078
9	29.15	29.15	40.1399999856949	33.6800009012222	33.6800009012222	sp|P10809|CH60_HUMAN	60 kDa heat shock protein, mitochondrial OS=Homo sapiens GN=HSPD1 PE=1 SV=2			2	99.0000009536743	NAGVEGSLIVEK			-0.0183688998222351	1214.63232421875	608.3234	1214.65063476563	608.332580566406	2	16	5.1.1.6384.3	75.0884	945	75.0526
9	29.15	29.15	40.1399999856949	33.6800009012222	33.6800009012222	sp|P10809|CH60_HUMAN	60 kDa heat shock protein, mitochondrial OS=Homo sapiens GN=HSPD1 PE=1 SV=2			2	99.0000009536743	PVTTPEEIAQVATISANGDK		cleaved K-P@N-term	0.00913766957819462	2040.04663085938	681.0228	2040.03747558594	681.019775390625	3	22	3.1.1.7193.2	97.7155	1536	98.1608
9	29.15	29.15	40.1399999856949	33.6800009012222	33.6800009012222	sp|P10809|CH60_HUMAN	60 kDa heat shock protein, mitochondrial OS=Homo sapiens GN=HSPD1 PE=1 SV=2			2	99.0000009536743	QSKPVTTPEEIAQVATISANGDK			-0.00865507032722235	2383.21459960938	795.4121	2383.22314453125	795.414978027344	3	23	1.1.1.6530.2	88.5058	2499	88.729
9	29.15	29.15	40.1399999856949	33.6800009012222	33.6800009012222	sp|P10809|CH60_HUMAN	60 kDa heat shock protein, mitochondrial OS=Homo sapiens GN=HSPD1 PE=1 SV=2			2	99.0000009536743	TLNDELEIIEGMK			0.00498733995482326	1503.75402832031	752.8843	1503.7490234375	752.8818359375	2	18	5.1.1.6908.3	108.9168	997	108.1682
9	29.15	29.15	40.1399999856949	33.6800009012222	33.6800009012222	sp|P10809|CH60_HUMAN	60 kDa heat shock protein, mitochondrial OS=Homo sapiens GN=HSPD1 PE=1 SV=2			2	99.0000009536743	TVIIEQSWGSPK			-0.00129614002071321	1343.70727539063	672.8609	1343.70849609375	672.861511230469	2	16	5.1.1.6540.3	83.4609	3511	83.7328
9	29.15	29.15	40.1399999856949	33.6800009012222	33.6800009012222	sp|P10809|CH60_HUMAN	60 kDa heat shock protein, mitochondrial OS=Homo sapiens GN=HSPD1 PE=1 SV=2			2	99.0000009536743	VGLQVVAVK			-0.00185215997043997	911.578491210938	456.7965	911.580383300781	456.797485351563	2	14	5.1.1.6400.2	75.9807	2353	76.144
9	29.15	29.15	40.1399999856949	33.6800009012222	33.6800009012222	sp|P10809|CH60_HUMAN	60 kDa heat shock protein, mitochondrial OS=Homo sapiens GN=HSPD1 PE=1 SV=2			1.85387206077576	99.0000009536743	VGGTSDVEVNEK			-0.0249645002186298	1232.5634765625	617.289	1232.58850097656	617.301513671875	2	16	5.1.1.5949.2	54.7562	1113	54.5875
9	29.15	29.15	40.1399999856949	33.6800009012222	33.6800009012222	sp|P10809|CH60_HUMAN	60 kDa heat shock protein, mitochondrial OS=Homo sapiens GN=HSPD1 PE=1 SV=2			1.301029920578	95.4500019550323	IPAMTIAK			-0.0144026996567845	843.474487304688	422.7445	843.488830566406	422.751678466797	2	10	5.1.1.6344.2	72.656	1084	72.6368
9	29.15	29.15	40.1399999856949	33.6800009012222	33.6800009012222	sp|P10809|CH60_HUMAN	60 kDa heat shock protein, mitochondrial OS=Homo sapiens GN=HSPD1 PE=1 SV=2			0	99.0000009536743	CIPALDSLTPANEDQK	Carbamidomethyl(C)@1		-7.89689001976512E-05	1770.845703125	886.4301	1770.84582519531	886.43017578125	2	19	4.1.1.6800.3	89.8665	2383	90.2381
9	29.15	29.15	40.1399999856949	33.6800009012222	33.6800009012222	sp|P10809|CH60_HUMAN	60 kDa heat shock protein, mitochondrial OS=Homo sapiens GN=HSPD1 PE=1 SV=2			0	99.0000009536743	CIPALDSLTPANEDQK	Carbamidomethyl(C)@1		-7.89689001976512E-05	1770.845703125	886.4301	1770.84582519531	886.43017578125	2	21	4.1.1.6801.2	89.8971	2383	90.2381
9	29.15	29.15	40.1399999856949	33.6800009012222	33.6800009012222	sp|P10809|CH60_HUMAN	60 kDa heat shock protein, mitochondrial OS=Homo sapiens GN=HSPD1 PE=1 SV=2			0	99.0000009536743	EIGNIISDAMK			0.00593650992959738	1189.60729980469	595.8109	1189.60131835938	595.807922363281	2	10	5.1.1.6705.3	92.9347	3970	93.156
9	29.15	29.15	40.1399999856949	33.6800009012222	33.6800009012222	sp|P10809|CH60_HUMAN	60 kDa heat shock protein, mitochondrial OS=Homo sapiens GN=HSPD1 PE=1 SV=2			0	99.0000009536743	GYISPYFINTSK			0.00813755020499229	1388.70593261719	695.3602	1388.69763183594	695.356079101563	2	14	5.1.1.6680.3	91.3301	13494	91.5899
9	29.15	29.15	40.1399999856949	33.6800009012222	33.6800009012222	sp|P10809|CH60_HUMAN	60 kDa heat shock protein, mitochondrial OS=Homo sapiens GN=HSPD1 PE=1 SV=2			0	99.0000009536743	GYISPYFINTSK			0.00455984007567167	1388.70202636719	695.3583	1388.69763183594	695.356079101563	2	13	6.1.1.6533.3	91.1243	1610	91.1886
9	29.15	29.15	40.1399999856949	33.6800009012222	33.6800009012222	sp|P10809|CH60_HUMAN	60 kDa heat shock protein, mitochondrial OS=Homo sapiens GN=HSPD1 PE=1 SV=2			0	0	IMQSSSEVGYDAMAGDFVNMVEK	Deamidated(Q)@3; Phospho(S)@6; Oxidation(M)@20		-0.0523556992411613	2603.9951171875	869.0056	2604.04711914063	869.02294921875	3	8	6.1.1.6033.3	61.8038	1301	61.9104
9	29.15	29.15	40.1399999856949	33.6800009012222	33.6800009012222	sp|P10809|CH60_HUMAN	60 kDa heat shock protein, mitochondrial OS=Homo sapiens GN=HSPD1 PE=1 SV=2			0	17.8800001740456	IPAMTIAK			-0.0159895997494459	843.472900390625	422.7437	843.488830566406	422.751678466797	2	8	5.1.1.6318.2	71.3129	5512	71.3749
9	29.15	29.15	40.1399999856949	33.6800009012222	33.6800009012222	sp|P10809|CH60_HUMAN	60 kDa heat shock protein, mitochondrial OS=Homo sapiens GN=HSPD1 PE=1 SV=2			0	0	IPAMTIAK			-0.0159895997494459	843.472900390625	422.7437	843.488830566406	422.751678466797	2	8	5.1.1.6318.3	71.319	5512	71.3749
9	29.15	29.15	40.1399999856949	33.6800009012222	33.6800009012222	sp|P10809|CH60_HUMAN	60 kDa heat shock protein, mitochondrial OS=Homo sapiens GN=HSPD1 PE=1 SV=2			0	0	IPAMTIAK			-0.0159895997494459	843.472900390625	422.7437	843.488830566406	422.751678466797	2	7	5.1.1.6319.2	71.336	5512	71.3749
9	29.15	29.15	40.1399999856949	33.6800009012222	33.6800009012222	sp|P10809|CH60_HUMAN	60 kDa heat shock protein, mitochondrial OS=Homo sapiens GN=HSPD1 PE=1 SV=2			0	0	IPAMTIAK			-0.011778200045228	843.47705078125	422.7458	843.488830566406	422.751678466797	2	7	5.1.1.6339.2	72.3938	1583	72.2832
9	29.15	29.15	40.1399999856949	33.6800009012222	33.6800009012222	sp|P10809|CH60_HUMAN	60 kDa heat shock protein, mitochondrial OS=Homo sapiens GN=HSPD1 PE=1 SV=2			0	0	IPAMTIAK			-0.0141586000099778	843.474670410156	422.7446	843.488830566406	422.751678466797	2	4	5.1.1.6341.2	72.478	1154	72.5267
9	29.15	29.15	40.1399999856949	33.6800009012222	33.6800009012222	sp|P10809|CH60_HUMAN	60 kDa heat shock protein, mitochondrial OS=Homo sapiens GN=HSPD1 PE=1 SV=2			0	0	IPAMTIAK			-0.0141586000099778	843.474670410156	422.7446	843.488830566406	422.751678466797	2	6	5.1.1.6361.3	73.7061	846	73.4664
9	29.15	29.15	40.1399999856949	33.6800009012222	33.6800009012222	sp|P10809|CH60_HUMAN	60 kDa heat shock protein, mitochondrial OS=Homo sapiens GN=HSPD1 PE=1 SV=2			0	99.0000009536743	ISSIQSIVPALEIANAHR			0.00156285997945815	1918.06506347656	640.3623	1918.06359863281	640.36181640625	3	20	1.1.1.6713.3	101.1893	11124	101.8032
9	29.15	29.15	40.1399999856949	33.6800009012222	33.6800009012222	sp|P10809|CH60_HUMAN	60 kDa heat shock protein, mitochondrial OS=Homo sapiens GN=HSPD1 PE=1 SV=2			0	99.0000009536743	ISSIQSIVPALEIANAHR			0.000281140004517511	1918.06384277344	640.3619	1918.06359863281	640.36181640625	3	24	1.1.1.6727.2	102.2273	10235	101.8032
9	29.15	29.15	40.1399999856949	33.6800009012222	33.6800009012222	sp|P10809|CH60_HUMAN	60 kDa heat shock protein, mitochondrial OS=Homo sapiens GN=HSPD1 PE=1 SV=2			0	99.0000009536743	ISSIQSIVPALEIANAHR			0.0041262898594141	1918.06787109375	640.3632	1918.06359863281	640.36181640625	3	21	1.1.1.6742.2	103.335	2324	103.3791
9	29.15	29.15	40.1399999856949	33.6800009012222	33.6800009012222	sp|P10809|CH60_HUMAN	60 kDa heat shock protein, mitochondrial OS=Homo sapiens GN=HSPD1 PE=1 SV=2			0	99.0000009536743	ISSIQSIVPALEIANAHR			0.00211216998286545	1918.06567382813	640.3625	1918.06359863281	640.36181640625	3	22	1.1.1.6754.2	104.3839	1754	104.4316
9	29.15	29.15	40.1399999856949	33.6800009012222	33.6800009012222	sp|P10809|CH60_HUMAN	60 kDa heat shock protein, mitochondrial OS=Homo sapiens GN=HSPD1 PE=1 SV=2			0	99.0000009536743	ISSIQSIVPALEIANAHR			0.00156285997945815	1918.06506347656	640.3623	1918.06359863281	640.36181640625	3	22	1.1.1.6769.2	105.4715	1151	105.5242
9	29.15	29.15	40.1399999856949	33.6800009012222	33.6800009012222	sp|P10809|CH60_HUMAN	60 kDa heat shock protein, mitochondrial OS=Homo sapiens GN=HSPD1 PE=1 SV=2			0	99.0000009536743	ISSIQSIVPALEIANAHR			0.000830447010230273	1918.06457519531	640.3621	1918.06359863281	640.36181640625	3	20	1.1.1.6781.3	106.5652	851	106.5741
9	29.15	29.15	40.1399999856949	33.6800009012222	33.6800009012222	sp|P10809|CH60_HUMAN	60 kDa heat shock protein, mitochondrial OS=Homo sapiens GN=HSPD1 PE=1 SV=2			0	99.0000009536743	ISSIQSIVPALEIANAHR			-0.00173299002926797	1918.06176757813	640.3612	1918.06359863281	640.36181640625	3	19	1.1.1.6794.3	107.6223	798	107.3754
9	29.15	29.15	40.1399999856949	33.6800009012222	33.6800009012222	sp|P10809|CH60_HUMAN	60 kDa heat shock protein, mitochondrial OS=Homo sapiens GN=HSPD1 PE=1 SV=2			0	99.0000009536743	ISSIQSIVPALEIANAHR			-0.00447952980175614	1918.05908203125	640.3603	1918.06359863281	640.36181640625	3	21	1.1.1.6807.3	108.7007	660	108.55
9	29.15	29.15	40.1399999856949	33.6800009012222	33.6800009012222	sp|P10809|CH60_HUMAN	60 kDa heat shock protein, mitochondrial OS=Homo sapiens GN=HSPD1 PE=1 SV=2			0	99.0000009536743	ISSIQSIVPALEIANAHR			-0.00393021991476417	1918.0595703125	640.3605	1918.06359863281	640.36181640625	3	16	1.1.1.6818.3	109.7488	581	109.7577
9	29.15	29.15	40.1399999856949	33.6800009012222	33.6800009012222	sp|P10809|CH60_HUMAN	60 kDa heat shock protein, mitochondrial OS=Homo sapiens GN=HSPD1 PE=1 SV=2			0	99.0000009536743	ISSIQSIVPALEIANAHR			-0.00685985991731286	1918.056640625	640.3595	1918.06359863281	640.36181640625	3	17	1.1.1.6843.3	111.8802	463	111.8891
9	29.15	29.15	40.1399999856949	33.6800009012222	33.6800009012222	sp|P10809|CH60_HUMAN	60 kDa heat shock protein, mitochondrial OS=Homo sapiens GN=HSPD1 PE=1 SV=2			0	99.0000009536743	ISSIQSIVPALEIANAHR			-0.00502882990986109	1918.05847167969	640.3601	1918.06359863281	640.36181640625	3	15	1.1.1.6871.3	114.318	340	114.6209
9	29.15	29.15	40.1399999856949	33.6800009012222	33.6800009012222	sp|P10809|CH60_HUMAN	60 kDa heat shock protein, mitochondrial OS=Homo sapiens GN=HSPD1 PE=1 SV=2			0	99.0000009536743	ISSIQSIVPALEIANAHR			-0.0227898005396128	1918.04077148438	640.3542	1918.06359863281	640.36181640625	3	10	1.1.1.7203.2	140.3897	98	140.2919
9	29.15	29.15	40.1399999856949	33.6800009012222	33.6800009012222	sp|P10809|CH60_HUMAN	60 kDa heat shock protein, mitochondrial OS=Homo sapiens GN=HSPD1 PE=1 SV=2			0	99.0000009536743	ISSIQSIVPALEIANAHR			-0.0233391001820564	1918.04016113281	640.354	1918.06359863281	640.36181640625	3	9	1.1.1.7244.2	141.611	114	141.5666
9	29.15	29.15	40.1399999856949	33.6800009012222	33.6800009012222	sp|P10809|CH60_HUMAN	60 kDa heat shock protein, mitochondrial OS=Homo sapiens GN=HSPD1 PE=1 SV=2			0	98.309999704361	ISSIQSIVPALEIANAHR			-1.03534996509552	1917.0283203125	640.0167	1918.06359863281	640.36181640625	3	12	1.1.1.6888.3	115.8761	365	115.885
9	29.15	29.15	40.1399999856949	33.6800009012222	33.6800009012222	sp|P10809|CH60_HUMAN	60 kDa heat shock protein, mitochondrial OS=Homo sapiens GN=HSPD1 PE=1 SV=2			0	96.069997549057	ISSIQSIVPALEIANAHR			-0.00631055003032088	1918.05725097656	640.3597	1918.06359863281	640.36181640625	3	10	1.1.1.6856.3	112.988	404	112.9969
9	29.15	29.15	40.1399999856949	33.6800009012222	33.6800009012222	sp|P10809|CH60_HUMAN	60 kDa heat shock protein, mitochondrial OS=Homo sapiens GN=HSPD1 PE=1 SV=2			0	72.8999972343445	ISSIQSIVPALEIANAHR			-0.0222405008971691	1918.04125976563	640.3544	1918.06359863281	640.36181640625	3	7	1.1.1.7164.2	138.8342	103	138.7898
9	29.15	29.15	40.1399999856949	33.6800009012222	33.6800009012222	sp|P10809|CH60_HUMAN	60 kDa heat shock protein, mitochondrial OS=Homo sapiens GN=HSPD1 PE=1 SV=2			0	9.40100029110909	ISSIQSIVPALEIANAHR			-0.0242545995861292	1918.03930664063	640.3537	1918.06359863281	640.36181640625	3	6	1.1.1.7306.3	143.9439	78	143.855
9	29.15	29.15	40.1399999856949	33.6800009012222	33.6800009012222	sp|P10809|CH60_HUMAN	60 kDa heat shock protein, mitochondrial OS=Homo sapiens GN=HSPD1 PE=1 SV=2			0	0	ISSIQSIVPALEIANAHR			-0.0222405008971691	1918.04125976563	640.3544	1918.06359863281	640.36181640625	3	5	1.1.1.7134.2	137.407	106	137.3624
9	29.15	29.15	40.1399999856949	33.6800009012222	33.6800009012222	sp|P10809|CH60_HUMAN	60 kDa heat shock protein, mitochondrial OS=Homo sapiens GN=HSPD1 PE=1 SV=2			0	0	ISSIQSIVPALEIANAHR	Phospho(S)@6; Deamidated(N)@15		0.160982996225357	1999.17492675781	500.801	1999.01391601563	500.760772705078	4	5	6.1.1.7010.2	131.2894	267	131.1188
9	29.15	29.15	40.1399999856949	33.6800009012222	33.6800009012222	sp|P10809|CH60_HUMAN	60 kDa heat shock protein, mitochondrial OS=Homo sapiens GN=HSPD1 PE=1 SV=2			0	99.0000009536743	LSDGVAVLK			-0.00046970701077953	900.527648925781	451.2711	900.528015136719	451.271301269531	2	11	5.1.1.6340.3	72.4536	1256	72.4292
9	29.15	29.15	40.1399999856949	33.6800009012222	33.6800009012222	sp|P10809|CH60_HUMAN	60 kDa heat shock protein, mitochondrial OS=Homo sapiens GN=HSPD1 PE=1 SV=2			0	99.0000009536743	LSDGVAVLK			-0.000896953977644444	900.527099609375	451.2708	900.528015136719	451.271301269531	2	13	5.1.1.6321.3	71.4656	3396	71.7746
9	29.15	29.15	40.1399999856949	33.6800009012222	33.6800009012222	sp|P10809|CH60_HUMAN	60 kDa heat shock protein, mitochondrial OS=Homo sapiens GN=HSPD1 PE=1 SV=2			0	99.0000009536743	LVQDVANNTNEEAGDGTTTATVLAR			-0.00631078984588385	2559.23486328125	854.0856	2559.2412109375	854.087707519531	3	28	4.1.1.6716.2	83.1406	1417	83.1934
9	29.15	29.15	40.1399999856949	33.6800009012222	33.6800009012222	sp|P10809|CH60_HUMAN	60 kDa heat shock protein, mitochondrial OS=Homo sapiens GN=HSPD1 PE=1 SV=2			0	41.6500002145767	LVQDVANNTNEEAGDGTTTATVLAR			-3.62453007698059	2555.61669921875	852.8795	2559.2412109375	854.087707519531	3	18	3.1.1.7057.3	85.5871	325	85.4981
9	29.15	29.15	40.1399999856949	33.6800009012222	33.6800009012222	sp|P10809|CH60_HUMAN	60 kDa heat shock protein, mitochondrial OS=Homo sapiens GN=HSPD1 PE=1 SV=2			0	0	NAGVEGSLIVEK			0.106265000998974	1214.7568359375	608.3857	1214.65063476563	608.332580566406	2	5	5.1.1.6696.2	92.2617	808	92.3122
9	29.15	29.15	40.1399999856949	33.6800009012222	33.6800009012222	sp|P10809|CH60_HUMAN	60 kDa heat shock protein, mitochondrial OS=Homo sapiens GN=HSPD1 PE=1 SV=2			0	99.0000009536743	PVTTPEEIAQVATISANGDK		cleaved K-P@N-term	1.01163995265961	2041.04919433594	681.357	2040.03747558594	681.019775390625	3	21	3.1.1.7191.2	97.5203	1332	97.9648
9	29.15	29.15	40.1399999856949	33.6800009012222	33.6800009012222	sp|P10809|CH60_HUMAN	60 kDa heat shock protein, mitochondrial OS=Homo sapiens GN=HSPD1 PE=1 SV=2			0	99.0000009536743	PVTTPEEIAQVATISANGDK		cleaved K-P@N-term	0.0318427011370659	2040.0693359375	681.0304	2040.03747558594	681.019775390625	3	17	3.1.1.7209.2	99.0728	543	98.6937
9	29.15	29.15	40.1399999856949	33.6800009012222	33.6800009012222	sp|P10809|CH60_HUMAN	60 kDa heat shock protein, mitochondrial OS=Homo sapiens GN=HSPD1 PE=1 SV=2			0	92.2100007534027	PVTTPEEIAQVATISANGDK	Deamidated(N)@17	cleaved K-P@N-term	0.0351319015026093	2041.056640625	681.3595	2041.021484375	681.347778320313	3	12	3.1.1.7215.3	99.703	164	99.6144
9	29.15	29.15	40.1399999856949	33.6800009012222	33.6800009012222	sp|P10809|CH60_HUMAN	60 kDa heat shock protein, mitochondrial OS=Homo sapiens GN=HSPD1 PE=1 SV=2			0	99.0000009536743	QSKPVTTPEEIAQVATISANGDK			-0.000857935985550284	2383.22216796875	795.4147	2383.22314453125	795.414978027344	3	19	6.1.1.6485.2	88.3688	4682	88.8182
9	29.15	29.15	40.1399999856949	33.6800009012222	33.6800009012222	sp|P10809|CH60_HUMAN	60 kDa heat shock protein, mitochondrial OS=Homo sapiens GN=HSPD1 PE=1 SV=2			0	99.0000009536743	QSKPVTTPEEIAQVATISANGDK			0.00262101995758712	2383.2255859375	795.4158	2383.22314453125	795.414978027344	3	22	6.1.1.6487.3	88.4704	4687	88.8676
9	29.15	29.15	40.1399999856949	33.6800009012222	33.6800009012222	sp|P10809|CH60_HUMAN	60 kDa heat shock protein, mitochondrial OS=Homo sapiens GN=HSPD1 PE=1 SV=2			0	99.0000009536743	QSKPVTTPEEIAQVATISANGDK			0.0104943998157978	2383.23364257813	795.4185	2383.22314453125	795.414978027344	3	20	6.1.1.6506.2	89.502	4109	88.9181
9	29.15	29.15	40.1399999856949	33.6800009012222	33.6800009012222	sp|P10809|CH60_HUMAN	60 kDa heat shock protein, mitochondrial OS=Homo sapiens GN=HSPD1 PE=1 SV=2			0	0	RLPTVFRQMRPVSR	Phospho(T)@4	cleaved L-R@N-term; missed R-L@1; missed R-Q@7	0.18045599758625	1822.13525390625	608.3857	1821.95495605469	608.325561523438	3	6	5.1.1.6696.2	92.2617	808	92.3122
9	29.15	29.15	40.1399999856949	33.6800009012222	33.6800009012222	sp|P10809|CH60_HUMAN	60 kDa heat shock protein, mitochondrial OS=Homo sapiens GN=HSPD1 PE=1 SV=2			0	99.0000009536743	TLNDELEIIEGMK			0.00535354996100068	1503.75451660156	752.8845	1503.7490234375	752.8818359375	2	18	5.1.1.6896.3	107.8889	1088	108.1682
9	29.15	29.15	40.1399999856949	33.6800009012222	33.6800009012222	sp|P10809|CH60_HUMAN	60 kDa heat shock protein, mitochondrial OS=Homo sapiens GN=HSPD1 PE=1 SV=2			0	99.0000009536743	TLNDELEIIEGMK			-0.00318017997778952	1503.74584960938	752.8802	1503.7490234375	752.8818359375	2	17	6.1.1.6744.3	107.5957	587	107.6046
9	29.15	29.15	40.1399999856949	33.6800009012222	33.6800009012222	sp|P10809|CH60_HUMAN	60 kDa heat shock protein, mitochondrial OS=Homo sapiens GN=HSPD1 PE=1 SV=2			0	0	TLNDELEIIEGMK	Oxidation(M)@12		-0.0227189008146524	1519.72131347656	760.8679	1519.74401855469	760.879272460938	2	10	5.1.1.6806.2	100.4095	411	100.364
9	29.15	29.15	40.1399999856949	33.6800009012222	33.6800009012222	sp|P10809|CH60_HUMAN	60 kDa heat shock protein, mitochondrial OS=Homo sapiens GN=HSPD1 PE=1 SV=2			0	99.0000009536743	TVIIEQSWGSPK	Phospho(S)@10		0.00945315044373274	1423.68432617188	712.8494	1423.6748046875	712.8447265625	2	18	3.1.1.7112.2	90.6281	367	90.5827
9	29.15	29.15	40.1399999856949	33.6800009012222	33.6800009012222	sp|P10809|CH60_HUMAN	60 kDa heat shock protein, mitochondrial OS=Homo sapiens GN=HSPD1 PE=1 SV=2			0	0	TVIIEQSWGSPK			-0.0276634003967047	1343.68090820313	672.8477	1343.70849609375	672.861511230469	2	10	5.1.1.6668.2	90.7216	706	90.6038
9	29.15	29.15	40.1399999856949	33.6800009012222	33.6800009012222	sp|P10809|CH60_HUMAN	60 kDa heat shock protein, mitochondrial OS=Homo sapiens GN=HSPD1 PE=1 SV=2			0	47.8399991989136	VGGTSDVEVNEK			-0.022767199203372	1232.56567382813	617.2901	1232.58850097656	617.301513671875	2	6	5.1.1.6108.3	56.888	61	56.8969
9	29.15	29.15	40.1399999856949	33.6800009012222	33.6800009012222	sp|P10809|CH60_HUMAN	60 kDa heat shock protein, mitochondrial OS=Homo sapiens GN=HSPD1 PE=1 SV=2			0	46.8899995088577	VGGTSDVEVNEK			-0.0267648007720709	1232.56164550781	617.2881	1232.58850097656	617.301513671875	2	7	6.1.1.5872.2	54.2654	84	54.2745
9	29.15	29.15	40.1399999856949	33.6800009012222	33.6800009012222	sp|P10809|CH60_HUMAN	60 kDa heat shock protein, mitochondrial OS=Homo sapiens GN=HSPD1 PE=1 SV=2			0	45.2800005674362	VGGTSDVEVNEK			-0.0272838994860649	1232.56103515625	617.2878	1232.58850097656	617.301513671875	2	8	5.1.1.6054.2	55.7866	234	55.7427
9	29.15	29.15	40.1399999856949	33.6800009012222	33.6800009012222	sp|P10809|CH60_HUMAN	60 kDa heat shock protein, mitochondrial OS=Homo sapiens GN=HSPD1 PE=1 SV=2			0	0	VGGTSDVEVNEK			-0.0447399988770485	1232.54370117188	617.2791	1232.58850097656	617.301513671875	2	4	5.1.1.6128.2	58.1864	67	58.1424
9	29.15	29.15	40.1399999856949	33.6800009012222	33.6800009012222	sp|P10809|CH60_HUMAN	60 kDa heat shock protein, mitochondrial OS=Homo sapiens GN=HSPD1 PE=1 SV=2			0	0	VGGTSDVEVNEK	Deamidated(N)@10		0.0186103992164135	1233.59106445313	617.8028	1233.57250976563	617.793518066406	2	5	5.1.1.6373.3	74.4538	607	74.5657
10	27.59	31.6	27.7099996805191	27.7099996805191	27.7099996805191	sp|P11142|HSP7C_HUMAN	Heat shock cognate 71 kDa protein OS=Homo sapiens GN=HSPA8 PE=1 SV=1			2	99.0000009536743	CNEIINWLDK	Carbamidomethyl(C)@1; Ammonia-loss(N)@2		0.00134656997397542	1286.59790039063	644.3062	1286.59655761719	644.305541992188	2	15	6.1.1.6887.2	120.9041	732	121.055
10	27.59	31.6	27.7099996805191	27.7099996805191	27.7099996805191	sp|P11142|HSP7C_HUMAN	Heat shock cognate 71 kDa protein OS=Homo sapiens GN=HSPA8 PE=1 SV=1			2	99.0000009536743	DAGTIAGLNVLR			-0.00234691007062793	1198.66467285156	600.3396	1198.6669921875	600.340759277344	2	18	4.1.1.6861.3	94.5759	778	94.5848
10	27.59	31.6	27.7099996805191	27.7099996805191	27.7099996805191	sp|P11142|HSP7C_HUMAN	Heat shock cognate 71 kDa protein OS=Homo sapiens GN=HSPA8 PE=1 SV=1			2	99.0000009536743	EIAEAYLGK			-0.00310054002329707	992.5146484375	497.2646	992.517883300781	497.266204833984	2	11	5.1.1.6367.2	74.0553	3915	74.2604
10	27.59	31.6	27.7099996805191	27.7099996805191	27.7099996805191	sp|P11142|HSP7C_HUMAN	Heat shock cognate 71 kDa protein OS=Homo sapiens GN=HSPA8 PE=1 SV=1			2	99.0000009536743	FDDAVVQSDMK			0.0119257997721434	1253.57189941406	627.7932	1253.55981445313	627.787170410156	2	17	5.1.1.6400.3	76.0108	787	75.8993
10	27.59	31.6	27.7099996805191	27.7099996805191	27.7099996805191	sp|P11142|HSP7C_HUMAN	Heat shock cognate 71 kDa protein OS=Homo sapiens GN=HSPA8 PE=1 SV=1			2	99.0000009536743	FEELNADLFR			0.00544772017747164	1252.6142578125	627.3144	1252.60876464844	627.311706542969	2	15	6.1.1.6627.3	97.5847	1767	97.6833
10	27.59	31.6	27.7099996805191	27.7099996805191	27.7099996805191	sp|P11142|HSP7C_HUMAN	Heat shock cognate 71 kDa protein OS=Homo sapiens GN=HSPA8 PE=1 SV=1			2	99.0000009536743	FELTGIPPAPR	Methyl(R)@11		-0.0029122200794518	1210.66809082031	606.3413	1210.67102050781	606.3427734375	2	14	4.1.1.6825.2	91.6793	1011	91.72
10	27.59	31.6	27.7099996805191	27.7099996805191	27.7099996805191	sp|P11142|HSP7C_HUMAN	Heat shock cognate 71 kDa protein OS=Homo sapiens GN=HSPA8 PE=1 SV=1			2	99.0000009536743	IINEPTAAAIAYGLDKK		missed K-K@16	0.000440531002823263	1786.9833984375	596.6684	1786.98291015625	596.668212890625	3	16	1.1.1.6556.3	90.2554	1539	90.2643
10	27.59	31.6	27.7099996805191	27.7099996805191	27.7099996805191	sp|P11142|HSP7C_HUMAN	Heat shock cognate 71 kDa protein OS=Homo sapiens GN=HSPA8 PE=1 SV=1			2	99.0000009536743	LLQDFFNGK			-0.000177877998794429	1080.56030273438	541.2874	1080.56042480469	541.287475585938	2	12	1.1.1.6613.3	93.7713	1116	93.8515
10	27.59	31.6	27.7099996805191	27.7099996805191	27.7099996805191	sp|P11142|HSP7C_HUMAN	Heat shock cognate 71 kDa protein OS=Homo sapiens GN=HSPA8 PE=1 SV=1			2	99.0000009536743	NQVAMNPTNTVFDAK			-0.00199145008809865	1648.78588867188	825.4002	1648.78796386719	825.401245117188	2	22	4.1.1.6719.2	83.3923	5016	83.6653
10	27.59	31.6	27.7099996805191	27.7099996805191	27.7099996805191	sp|P11142|HSP7C_HUMAN	Heat shock cognate 71 kDa protein OS=Homo sapiens GN=HSPA8 PE=1 SV=1			2	99.0000009536743	NSLESYAFNMK			0.0200318992137909	1302.61145019531	652.313	1302.59143066406	652.302978515625	2	15	1.1.1.6552.2	89.9274	2169	90.1114
10	27.59	31.6	27.7099996805191	27.7099996805191	27.7099996805191	sp|P11142|HSP7C_HUMAN	Heat shock cognate 71 kDa protein OS=Homo sapiens GN=HSPA8 PE=1 SV=1			2	99.0000009536743	SFYPEEVSSMVLTK			0.0043241698294878	1615.78466796875	808.8996	1615.78039550781	808.8974609375	2	19	4.1.1.6943.2	101.4955	3306	101.8394
10	27.59	31.6	27.7099996805191	27.7099996805191	27.7099996805191	sp|P11142|HSP7C_HUMAN	Heat shock cognate 71 kDa protein OS=Homo sapiens GN=HSPA8 PE=1 SV=1			2	99.0000009536743	TTPSYVAFTDTER			-0.0011459500528872	1486.69287109375	744.3537	1486.69396972656	744.354248046875	2	19	5.1.1.6521.2	82.3585	15077	82.6264
10	27.59	31.6	27.7099996805191	27.7099996805191	27.7099996805191	sp|P11142|HSP7C_HUMAN	Heat shock cognate 71 kDa protein OS=Homo sapiens GN=HSPA8 PE=1 SV=1			2	99.0000009536743	TVTNAVVTVPAYFNDSQR			0.000116144998173695	1980.99072265625	661.3375	1980.99047851563	661.337463378906	3	18	4.1.1.6876.2	95.8161	4006	95.1347
10	27.59	31.6	27.7099996805191	27.7099996805191	27.7099996805191	sp|P11142|HSP7C_HUMAN	Heat shock cognate 71 kDa protein OS=Homo sapiens GN=HSPA8 PE=1 SV=1			1.58502626419067	97.6599991321564	VCNPIITK	Carbamidomethyl(C)@2		0.00253313011489809	943.518676757813	472.7666	943.51611328125	472.765319824219	2	8	5.1.1.6215.3	63.9882	252	63.8996
10	27.59	31.6	27.7099996805191	27.7099996805191	27.7099996805191	sp|P11142|HSP7C_HUMAN	Heat shock cognate 71 kDa protein OS=Homo sapiens GN=HSPA8 PE=1 SV=1			0	99.0000009536743	CNEIINWLDK	Carbamidomethyl(C)@1		0.00815660040825605	1303.63122558594	652.8229	1303.623046875	652.818786621094	2	13	1.1.1.6698.2	100.016	600	100.1549
10	27.59	31.6	27.7099996805191	27.7099996805191	27.7099996805191	sp|P11142|HSP7C_HUMAN	Heat shock cognate 71 kDa protein OS=Homo sapiens GN=HSPA8 PE=1 SV=1			0	99.0000009536743	CNEIINWLDK	Carbamidomethyl(C)@1		0.0031063100323081	1303.62622070313	652.8204	1303.623046875	652.818786621094	2	13	6.1.1.6657.2	99.9534	2521	100.1847
10	27.59	31.6	27.7099996805191	27.7099996805191	27.7099996805191	sp|P11142|HSP7C_HUMAN	Heat shock cognate 71 kDa protein OS=Homo sapiens GN=HSPA8 PE=1 SV=1			0	99.0000009536743	DAGTIAGLNVLR			0.989077985286713	1199.65612792969	600.8353	1198.6669921875	600.340759277344	2	16	5.1.1.6723.2	94.0737	2188	94.3281
10	27.59	31.6	27.7099996805191	27.7099996805191	27.7099996805191	sp|P11142|HSP7C_HUMAN	Heat shock cognate 71 kDa protein OS=Homo sapiens GN=HSPA8 PE=1 SV=1			0	99.0000009536743	DAGTIAGLNVLR			-0.00274567003361881	1198.66430664063	600.3394	1198.6669921875	600.340759277344	2	17	5.1.1.6738.3	95.127	4450	94.3281
10	27.59	31.6	27.7099996805191	27.7099996805191	27.7099996805191	sp|P11142|HSP7C_HUMAN	Heat shock cognate 71 kDa protein OS=Homo sapiens GN=HSPA8 PE=1 SV=1			0	0	DAGTIAGLNVLR	Didehydro(T)@4		0.0191249996423721	1196.67053222656	599.3425	1196.6513671875	599.332946777344	2	14	5.1.1.6797.3	99.63	596	99.6389
10	27.59	31.6	27.7099996805191	27.7099996805191	27.7099996805191	sp|P11142|HSP7C_HUMAN	Heat shock cognate 71 kDa protein OS=Homo sapiens GN=HSPA8 PE=1 SV=1			0	70.389997959137	EIAEAYLGK			-0.00029291698592715	992.517700195313	497.2661	992.517883300781	497.266204833984	2	9	5.1.1.6402.2	76.1042	692	76.067
10	27.59	31.6	27.7099996805191	27.7099996805191	27.7099996805191	sp|P11142|HSP7C_HUMAN	Heat shock cognate 71 kDa protein OS=Homo sapiens GN=HSPA8 PE=1 SV=1			0	0	EIAEAYLGK			-0.0032836499158293	992.5146484375	497.2646	992.517883300781	497.266204833984	2	9	5.1.1.6384.2	75.0691	2090	74.825
10	27.59	31.6	27.7099996805191	27.7099996805191	27.7099996805191	sp|P11142|HSP7C_HUMAN	Heat shock cognate 71 kDa protein OS=Homo sapiens GN=HSPA8 PE=1 SV=1			0	0	EIAEAYLGK			-0.0212862007319927	992.496704101563	497.2556	992.517883300781	497.266204833984	2	7	6.1.1.6237.2	74.5827	1378	74.7048
10	27.59	31.6	27.7099996805191	27.7099996805191	27.7099996805191	sp|P11142|HSP7C_HUMAN	Heat shock cognate 71 kDa protein OS=Homo sapiens GN=HSPA8 PE=1 SV=1			0	0	FDDAVVQSDMK	Delta:H(2)C(2)@N-term; Dehydrated(D)@3		0.0403901003301144	1261.60522460938	631.8099	1261.56494140625	631.789733886719	2	13	4.1.1.6778.3	88.016	1354	88.159
10	27.59	31.6	27.7099996805191	27.7099996805191	27.7099996805191	sp|P11142|HSP7C_HUMAN	Heat shock cognate 71 kDa protein OS=Homo sapiens GN=HSPA8 PE=1 SV=1			0	99.0000009536743	FEELNADLFR			-0.00312994001433253	1252.60571289063	627.3101	1252.60876464844	627.311706542969	2	13	1.1.1.6666.3	97.6433	541	97.7041
10	27.59	31.6	27.7099996805191	27.7099996805191	27.7099996805191	sp|P11142|HSP7C_HUMAN	Heat shock cognate 71 kDa protein OS=Homo sapiens GN=HSPA8 PE=1 SV=1			0	99.0000009536743	FELTGIPPAPR	Pro->pyro-Glu(P)@10		0.0373796001076698	1210.67211914063	606.3433	1210.63464355469	606.324584960938	2	14	4.1.1.6838.3	92.7501	782	93.0764
10	27.59	31.6	27.7099996805191	27.7099996805191	27.7099996805191	sp|P11142|HSP7C_HUMAN	Heat shock cognate 71 kDa protein OS=Homo sapiens GN=HSPA8 PE=1 SV=1			0	99.0000009536743	FELTGIPPAPR			-0.00772499013692141	1196.64770507813	599.3311	1196.65539550781	599.3349609375	2	12	5.1.1.6657.3	90.0845	1076	89.9694
10	27.59	31.6	27.7099996805191	27.7099996805191	27.7099996805191	sp|P11142|HSP7C_HUMAN	Heat shock cognate 71 kDa protein OS=Homo sapiens GN=HSPA8 PE=1 SV=1			0	15.6499996781349	FELTGIPPAPR	Methyl(R)@11		-0.00230186991393566	1210.66870117188	606.3416	1210.67102050781	606.3427734375	2	9	4.1.1.6810.2	90.6676	1744	90.9934
10	27.59	31.6	27.7099996805191	27.7099996805191	27.7099996805191	sp|P11142|HSP7C_HUMAN	Heat shock cognate 71 kDa protein OS=Homo sapiens GN=HSPA8 PE=1 SV=1			0	0	FELTGIPPAPR	Pro->pyro-Glu(P)@10		0.0232998002320528	1210.65783691406	606.3362	1210.63464355469	606.324584960938	2	9	5.1.1.6668.3	90.7292	979	90.8934
10	27.59	31.6	27.7099996805191	27.7099996805191	27.7099996805191	sp|P11142|HSP7C_HUMAN	Heat shock cognate 71 kDa protein OS=Homo sapiens GN=HSPA8 PE=1 SV=1			0	99.0000009536743	IINEPTAAAIAYGLDK			-0.0100670997053385	1658.8779296875	830.4462	1658.88793945313	830.451232910156	2	16	1.1.1.6657.3	96.9559	701	96.8793
10	27.59	31.6	27.7099996805191	27.7099996805191	27.7099996805191	sp|P11142|HSP7C_HUMAN	Heat shock cognate 71 kDa protein OS=Homo sapiens GN=HSPA8 PE=1 SV=1			0	99.0000009536743	IINEPTAAAIAYGLDK			-0.00322787999175489	1658.88464355469	830.4496	1658.88793945313	830.451232910156	2	23	4.1.1.6895.2	97.2944	7831	97.5898
10	27.59	31.6	27.7099996805191	27.7099996805191	27.7099996805191	sp|P11142|HSP7C_HUMAN	Heat shock cognate 71 kDa protein OS=Homo sapiens GN=HSPA8 PE=1 SV=1			0	99.0000009536743	IINEPTAAAIAYGLDK			-0.00322787999175489	1658.88464355469	830.4496	1658.88793945313	830.451232910156	2	19	4.1.1.6907.2	98.318	7831	97.5898
10	27.59	31.6	27.7099996805191	27.7099996805191	27.7099996805191	sp|P11142|HSP7C_HUMAN	Heat shock cognate 71 kDa protein OS=Homo sapiens GN=HSPA8 PE=1 SV=1			0	38.1399989128113	IINEPTAAAIAYGLDK	Formyl(K)@16		0.0059981900267303	1686.88891601563	844.4517	1686.8828125	844.44873046875	2	18	4.1.1.6925.2	99.9216	1932	99.2138
10	27.59	31.6	27.7099996805191	27.7099996805191	27.7099996805191	sp|P11142|HSP7C_HUMAN	Heat shock cognate 71 kDa protein OS=Homo sapiens GN=HSPA8 PE=1 SV=1			0	0	IINEPTAAAIAYGLDK			-0.110742002725601	1658.77722167969	830.3959	1658.88793945313	830.451232910156	2	10	3.1.1.7200.2	98.4016	277	98.3564
10	27.59	31.6	27.7099996805191	27.7099996805191	27.7099996805191	sp|P11142|HSP7C_HUMAN	Heat shock cognate 71 kDa protein OS=Homo sapiens GN=HSPA8 PE=1 SV=1			0	30.1600009202957	IINEPTAAAIAYGLDKK	Formyl(K)@17	missed K-K@16	0.00959433987736702	1814.98754882813	606.0031	1814.97778320313	605.999877929688	3	13	1.1.1.6593.2	92.4306	11524	91.816
10	27.59	31.6	27.7099996805191	27.7099996805191	27.7099996805191	sp|P11142|HSP7C_HUMAN	Heat shock cognate 71 kDa protein OS=Homo sapiens GN=HSPA8 PE=1 SV=1			0	23.6900001764297	IINEPTAAAIAYGLDKK	Formyl(K)@17	missed K-K@16	0.0101436004042625	1814.98767089844	606.0032	1814.97778320313	605.999877929688	3	11	1.1.1.6576.2	91.4067	13025	91.7098
10	27.59	31.6	27.7099996805191	27.7099996805191	27.7099996805191	sp|P11142|HSP7C_HUMAN	Heat shock cognate 71 kDa protein OS=Homo sapiens GN=HSPA8 PE=1 SV=1			0	85.1999998092651	LLQDFFNGK			0.00458764983341098	1080.56506347656	541.2898	1080.56042480469	541.287475585938	2	9	6.1.1.6583.2	94.4435	5340	93.9567
10	27.59	31.6	27.7099996805191	27.7099996805191	27.7099996805191	sp|P11142|HSP7C_HUMAN	Heat shock cognate 71 kDa protein OS=Homo sapiens GN=HSPA8 PE=1 SV=1			0	42.7100002765656	LLQDFFNGK			0.00101663998793811	1080.5615234375	541.288	1080.56042480469	541.287475585938	2	9	5.1.1.6728.3	94.3892	670	94.4682
10	27.59	31.6	27.7099996805191	27.7099996805191	27.7099996805191	sp|P11142|HSP7C_HUMAN	Heat shock cognate 71 kDa protein OS=Homo sapiens GN=HSPA8 PE=1 SV=1			0	27.7999997138977	LLQDFFNGK	Formyl(K)@9		0.0198647007346153	1108.57531738281	555.2949	1108.55529785156	555.284912109375	2	13	6.1.1.6592.3	95.0388	3787	95.2198
10	27.59	31.6	27.7099996805191	27.7099996805191	27.7099996805191	sp|P11142|HSP7C_HUMAN	Heat shock cognate 71 kDa protein OS=Homo sapiens GN=HSPA8 PE=1 SV=1			0	27.7999997138977	LLQDFFNGK	Deamidated(N)@7; Formyl(K)@9		0.0160588007420301	1109.55541992188	555.785	1109.53930664063	555.776916503906	2	13	6.1.1.6625.2	97.4018	877	97.5446
10	27.59	31.6	27.7099996805191	27.7099996805191	27.7099996805191	sp|P11142|HSP7C_HUMAN	Heat shock cognate 71 kDa protein OS=Homo sapiens GN=HSPA8 PE=1 SV=1			0	27.1200001239777	LLQDFFNGK	Formyl(K)@9		0.0134875001385808	1108.56884765625	555.2917	1108.55529785156	555.284912109375	2	13	1.1.1.6634.3	95.1924	955	95.2013
10	27.59	31.6	27.7099996805191	27.7099996805191	27.7099996805191	sp|P11142|HSP7C_HUMAN	Heat shock cognate 71 kDa protein OS=Homo sapiens GN=HSPA8 PE=1 SV=1			0	0	LLQDFFNGK			-0.0293473992496729	1080.53112792969	541.2728	1080.56042480469	541.287475585938	2	6	6.1.1.6101.3	66.845	3137	67.0638
10	27.59	31.6	27.7099996805191	27.7099996805191	27.7099996805191	sp|P11142|HSP7C_HUMAN	Heat shock cognate 71 kDa protein OS=Homo sapiens GN=HSPA8 PE=1 SV=1			0	99.0000009536743	NQVAMNPTNTVFDAK			-0.00157895998563617	1648.78649902344	825.4005	1648.78796386719	825.401245117188	2	21	5.1.1.6534.2	83.103	1927	83.1788
10	27.59	31.6	27.7099996805191	27.7099996805191	27.7099996805191	sp|P11142|HSP7C_HUMAN	Heat shock cognate 71 kDa protein OS=Homo sapiens GN=HSPA8 PE=1 SV=1			0	96.2199985980988	NQVAMNPTNTVFDAK	Delta:S(-1)Se(1)(M)@5		0.0658306032419205	1696.79821777344	849.4064	1696.73229980469	849.373474121094	2	14	5.1.1.6678.2	91.2008	4054	91.3826
10	27.59	31.6	27.7099996805191	27.7099996805191	27.7099996805191	sp|P11142|HSP7C_HUMAN	Heat shock cognate 71 kDa protein OS=Homo sapiens GN=HSPA8 PE=1 SV=1			0	99.0000009536743	NSLESYAFNMK	Oxidation(M)@10		0.00383523991331458	1318.59033203125	660.3024	1318.58630371094	660.300476074219	2	16	6.1.1.6357.2	81.1025	1041	81.1831
10	27.59	31.6	27.7099996805191	27.7099996805191	27.7099996805191	sp|P11142|HSP7C_HUMAN	Heat shock cognate 71 kDa protein OS=Homo sapiens GN=HSPA8 PE=1 SV=1			0	99.0000009536743	NSLESYAFNMK	Oxidation(M)@10		0.0154317002743483	1318.60192871094	660.3082	1318.58630371094	660.300476074219	2	14	6.1.1.6513.3	90.0257	914	90.069
10	27.59	31.6	27.7099996805191	27.7099996805191	27.7099996805191	sp|P11142|HSP7C_HUMAN	Heat shock cognate 71 kDa protein OS=Homo sapiens GN=HSPA8 PE=1 SV=1			0	99.0000009536743	NSLESYAFNMK			1.01886999607086	1303.61022949219	652.8124	1302.59143066406	652.302978515625	2	14	5.1.1.6665.2	90.5005	892	90.5377
10	27.59	31.6	27.7099996805191	27.7099996805191	27.7099996805191	sp|P11142|HSP7C_HUMAN	Heat shock cognate 71 kDa protein OS=Homo sapiens GN=HSPA8 PE=1 SV=1			0	99.0000009536743	NSLESYAFNMK	Deamidated(N)@1		0.0180262997746468	1303.59350585938	652.804	1303.57543945313	652.794982910156	2	12	3.1.1.7212.2	99.3664	155	99.4191
10	27.59	31.6	27.7099996805191	27.7099996805191	27.7099996805191	sp|P11142|HSP7C_HUMAN	Heat shock cognate 71 kDa protein OS=Homo sapiens GN=HSPA8 PE=1 SV=1			0	95.1399981975555	NSLESYAFNMK			0.0158351995050907	1302.60729980469	652.3109	1302.59143066406	652.302978515625	2	11	6.1.1.6511.3	89.8587	8864	90.069
10	27.59	31.6	27.7099996805191	27.7099996805191	27.7099996805191	sp|P11142|HSP7C_HUMAN	Heat shock cognate 71 kDa protein OS=Homo sapiens GN=HSPA8 PE=1 SV=1			0	99.0000009536743	SFYPEEVSSMVLTK	Oxidation(M)@10		0.00751964980736375	1631.78283691406	816.8987	1631.77526855469	816.894897460938	2	17	4.1.1.6945.2	101.6919	629	101.8394
10	27.59	31.6	27.7099996805191	27.7099996805191	27.7099996805191	sp|P11142|HSP7C_HUMAN	Heat shock cognate 71 kDa protein OS=Homo sapiens GN=HSPA8 PE=1 SV=1			0	99.0000009536743	SFYPEEVSSMVLTK			-0.000722420983947814	1615.77966308594	808.8971	1615.78039550781	808.8974609375	2	14	5.1.1.6822.3	101.823	505	101.5378
10	27.59	31.6	27.7099996805191	27.7099996805191	27.7099996805191	sp|P11142|HSP7C_HUMAN	Heat shock cognate 71 kDa protein OS=Homo sapiens GN=HSPA8 PE=1 SV=1			0	57.7899992465973	SFYPEEVSSMVLTK	Oxidation(M)@10		0.0387698002159595	1631.81408691406	816.9143	1631.77526855469	816.894897460938	2	11	4.1.1.6837.3	92.6767	734	92.6855
10	27.59	31.6	27.7099996805191	27.7099996805191	27.7099996805191	sp|P11142|HSP7C_HUMAN	Heat shock cognate 71 kDa protein OS=Homo sapiens GN=HSPA8 PE=1 SV=1			0	99.0000009536743	TTPSYVAFTDTER			0.000807182979770005	1486.69482421875	744.3547	1486.69396972656	744.354248046875	2	17	5.1.1.6539.2	83.3821	9718	82.8123
10	27.59	31.6	27.7099996805191	27.7099996805191	27.7099996805191	sp|P11142|HSP7C_HUMAN	Heat shock cognate 71 kDa protein OS=Homo sapiens GN=HSPA8 PE=1 SV=1			0	99.0000009536743	TTPSYVAFTDTER			-0.00193312996998429	1486.69201660156	744.3533	1486.69396972656	744.354248046875	2	18	6.1.1.6377.2	82.0925	1656	82.1961
10	27.59	31.6	27.7099996805191	27.7099996805191	27.7099996805191	sp|P11142|HSP7C_HUMAN	Heat shock cognate 71 kDa protein OS=Homo sapiens GN=HSPA8 PE=1 SV=1			0	0	TTPSYVAFTDTER			-1.02434003353119	1485.66967773438	743.8421	1486.69396972656	744.354248046875	2	10	2.1.1.7461.3	84.6496	394	84.5605
10	27.59	31.6	27.7099996805191	27.7099996805191	27.7099996805191	sp|P11142|HSP7C_HUMAN	Heat shock cognate 71 kDa protein OS=Homo sapiens GN=HSPA8 PE=1 SV=1			0	99.0000009536743	TVTNAVVTVPAYFNDSQR			0.000482356990687549	1980.99096679688	661.3376	1980.99047851563	661.337463378906	3	16	4.1.1.6863.2	94.7169	3890	95.1347
10	27.59	31.6	27.7099996805191	27.7099996805191	27.7099996805191	sp|P11142|HSP7C_HUMAN	Heat shock cognate 71 kDa protein OS=Homo sapiens GN=HSPA8 PE=1 SV=1			0	99.0000009536743	TVTNAVVTVPAYFNDSQR			0.00486439978703856	1980.99548339844	661.3391	1980.99047851563	661.337463378906	3	12	5.1.1.6735.3	94.9292	585	94.8562
10	27.59	31.6	27.7099996805191	27.7099996805191	27.7099996805191	sp|P11142|HSP7C_HUMAN	Heat shock cognate 71 kDa protein OS=Homo sapiens GN=HSPA8 PE=1 SV=1			0	99.0000009536743	VEIIANDQGNR			-0.00186044001020491	1227.61889648438	614.8167	1227.62072753906	614.817687988281	2	15	5.1.1.6200.2	62.6103	948	62.8583
10	27.59	31.6	27.7099996805191	27.7099996805191	27.7099996805191	sp|P11142|HSP7C_HUMAN	Heat shock cognate 71 kDa protein OS=Homo sapiens GN=HSPA8 PE=1 SV=1			0	99.0000009536743	VEIIANDQGNR			-0.00259286002255976	1227.61804199219	614.8163	1227.62072753906	614.817687988281	2	14	5.1.1.6213.3	63.793	740	63.2528
10	27.59	31.6	27.7099996805191	27.7099996805191	27.7099996805191	sp|P11142|HSP7C_HUMAN	Heat shock cognate 71 kDa protein OS=Homo sapiens GN=HSPA8 PE=1 SV=1			0	0	VEIIANDQGNR			-0.00930675026029348	1227.61145019531	614.813	1227.62072753906	614.817687988281	2	4	5.1.1.6526.2	82.657	523	82.5741
11	27.19	27.19	34.850001335144	34.850001335144	31.4900010824203	sp|P30101|PDIA3_HUMAN	Protein disulfide-isomerase A3 OS=Homo sapiens GN=PDIA3 PE=1 SV=4			2	99.0000009536743	DPNIVIAK			0.00425597978755832	868.506103515625	435.2603	868.501831054688	435.258178710938	2	11	5.1.1.6265.3	68.1431	527	68.0538
11	27.19	27.19	34.850001335144	34.850001335144	31.4900010824203	sp|P30101|PDIA3_HUMAN	Protein disulfide-isomerase A3 OS=Homo sapiens GN=PDIA3 PE=1 SV=4			2	99.0000009536743	EATNPPVIQEEKPK			-0.0116112995892763	1578.81372070313	527.2785	1578.82531738281	527.282409667969	3	13	1.1.1.6153.2	62.8492	716	62.7063
11	27.19	27.19	34.850001335144	34.850001335144	31.4900010824203	sp|P30101|PDIA3_HUMAN	Protein disulfide-isomerase A3 OS=Homo sapiens GN=PDIA3 PE=1 SV=4			2	99.0000009536743	ELSDFISYLQR			0.00486081978306174	1369.69262695313	685.8536	1369.68774414063	685.851196289063	2	15	5.1.1.6917.2	109.6619	2650	109.994
11	27.19	27.19	34.850001335144	34.850001335144	31.4900010824203	sp|P30101|PDIA3_HUMAN	Protein disulfide-isomerase A3 OS=Homo sapiens GN=PDIA3 PE=1 SV=4			2	99.0000009536743	FIQENIFGICPHMTEDNK	Carbamidomethyl(C)@10		0.00298370001837611	2192.00634765625	731.676	2192.00317382813	731.674987792969	3	19	1.1.1.6658.3	97.0169	7010	97.2928
11	27.19	27.19	34.850001335144	34.850001335144	31.4900010824203	sp|P30101|PDIA3_HUMAN	Protein disulfide-isomerase A3 OS=Homo sapiens GN=PDIA3 PE=1 SV=4			2	99.0000009536743	FLQDYFDGNLK			0.0331557989120483	1358.68383789063	680.3492	1358.65063476563	680.332580566406	2	15	5.1.1.6782.3	98.3764	2485	98.5316
11	27.19	27.19	34.850001335144	34.850001335144	31.4900010824203	sp|P30101|PDIA3_HUMAN	Protein disulfide-isomerase A3 OS=Homo sapiens GN=PDIA3 PE=1 SV=4			2	99.0000009536743	FVMQEEFSR			0.00504824984818697	1171.53833007813	586.7764	1171.533203125	586.773864746094	2	14	1.1.1.6442.2	82.875	1144	82.9069
11	27.19	27.19	34.850001335144	34.850001335144	31.4900010824203	sp|P30101|PDIA3_HUMAN	Protein disulfide-isomerase A3 OS=Homo sapiens GN=PDIA3 PE=1 SV=4			2	99.0000009536743	GFPTIYFSPANK			0.00167141994461417	1340.67822265625	671.3464	1340.67651367188	671.345520019531	2	14	5.1.1.6772.3	97.5768	3710	96.8025
11	27.19	27.19	34.850001335144	34.850001335144	31.4900010824203	sp|P30101|PDIA3_HUMAN	Protein disulfide-isomerase A3 OS=Homo sapiens GN=PDIA3 PE=1 SV=4			2	99.0000009536743	LNFAVASR			-0.0125449998304248	876.469299316406	439.2419	876.481750488281	439.248138427734	2	12	1.1.1.6292.3	73.5411	652	73.5499
11	27.19	27.19	34.850001335144	34.850001335144	31.4900010824203	sp|P30101|PDIA3_HUMAN	Protein disulfide-isomerase A3 OS=Homo sapiens GN=PDIA3 PE=1 SV=4			2	99.0000009536743	MDATANDVPSPYEVR			0.0061016702093184	1663.75732421875	832.8859	1663.75122070313	832.882873535156	2	20	4.1.1.6696.3	81.6557	2839	81.9557
11	27.19	27.19	34.850001335144	34.850001335144	31.4900010824203	sp|P30101|PDIA3_HUMAN	Protein disulfide-isomerase A3 OS=Homo sapiens GN=PDIA3 PE=1 SV=4			2	99.0000009536743	SDVLELTDDNFESR		cleaved A-S@N-term	0.00333305005915463	1638.74072265625	820.3776	1638.7373046875	820.375915527344	2	23	5.1.1.6725.3	94.1801	3604	94.3981
11	27.19	27.19	34.850001335144	34.850001335144	31.4900010824203	sp|P30101|PDIA3_HUMAN	Protein disulfide-isomerase A3 OS=Homo sapiens GN=PDIA3 PE=1 SV=4			2	99.0000009536743	SEPIPESNDGPVK			-0.00134785997215658	1367.65551757813	684.835	1367.65686035156	684.835693359375	2	10	5.1.1.6243.3	66.402	2635	65.6322
11	27.19	27.19	34.850001335144	34.850001335144	31.4900010824203	sp|P30101|PDIA3_HUMAN	Protein disulfide-isomerase A3 OS=Homo sapiens GN=PDIA3 PE=1 SV=4			2	99.0000009536743	VVVAENFDEIVNNENK			0.00548812979832292	1831.90100097656	611.6409	1831.89526367188	611.639038085938	3	17	4.1.1.6843.3	93.1459	815	93.2485
11	27.19	27.19	34.850001335144	34.850001335144	31.4900010824203	sp|P30101|PDIA3_HUMAN	Protein disulfide-isomerase A3 OS=Homo sapiens GN=PDIA3 PE=1 SV=4			2	99.0000009536743	YGVSGYPTLK			0.000137401002575643	1083.56030273438	542.7874	1083.56005859375	542.787292480469	2	14	5.1.1.6448.2	78.3455	3587	78.6012
11	27.19	27.19	34.850001335144	34.850001335144	31.4900010824203	sp|P30101|PDIA3_HUMAN	Protein disulfide-isomerase A3 OS=Homo sapiens GN=PDIA3 PE=1 SV=4			0.872895181179047	92.519998550415	QAGPASVPLRTEEEFKK	Gln->pyro-Glu@N-term	missed R-T@10; missed K-K@16	-0.00725830998271704	1868.9560546875	623.9926	1868.96325683594	623.994995117188	3	11	1.1.1.6420.3	81.422	4017	81.7712
11	27.19	27.19	34.850001335144	34.850001335144	31.4900010824203	sp|P30101|PDIA3_HUMAN	Protein disulfide-isomerase A3 OS=Homo sapiens GN=PDIA3 PE=1 SV=4			0.316052883863449	83.2799971103668	EATNPPVIQEEK		cleaved K-P@C-term	0.00550359021872282	1353.68310546875	677.8488	1353.67761230469	677.846069335938	2	7	4.1.1.6476.2	63.3848	74	63.3937
11	27.19	27.19	34.850001335144	34.850001335144	31.4900010824203	sp|P30101|PDIA3_HUMAN	Protein disulfide-isomerase A3 OS=Homo sapiens GN=PDIA3 PE=1 SV=4			0	99.0000009536743	EATNPPVIQEEKPK			-0.00978025980293751	1578.81555175781	527.2791	1578.82531738281	527.282409667969	3	11	1.1.1.6117.2	59.6821	10370	60.1786
11	27.19	27.19	34.850001335144	34.850001335144	31.4900010824203	sp|P30101|PDIA3_HUMAN	Protein disulfide-isomerase A3 OS=Homo sapiens GN=PDIA3 PE=1 SV=4			0	99.0000009536743	EATNPPVIQEEKPK			-0.0112450998276472	1578.81408691406	527.2786	1578.82531738281	527.282409667969	3	13	1.1.1.6164.3	63.9136	564	63.8248
11	27.19	27.19	34.850001335144	34.850001335144	31.4900010824203	sp|P30101|PDIA3_HUMAN	Protein disulfide-isomerase A3 OS=Homo sapiens GN=PDIA3 PE=1 SV=4			0	99.0000009536743	EATNPPVIQEEKPK			-0.0094140600413084	1578.81567382813	527.2792	1578.82531738281	527.282409667969	3	12	1.1.1.6129.2	60.6853	9552	60.2761
11	27.19	27.19	34.850001335144	34.850001335144	31.4900010824203	sp|P30101|PDIA3_HUMAN	Protein disulfide-isomerase A3 OS=Homo sapiens GN=PDIA3 PE=1 SV=4			0	98.6400008201599	EATNPPVIQEEKPK			-0.0130760995671153	1578.81225585938	527.278	1578.82531738281	527.282409667969	3	11	1.1.1.6141.2	61.7609	1250	61.639
11	27.19	27.19	34.850001335144	34.850001335144	31.4900010824203	sp|P30101|PDIA3_HUMAN	Protein disulfide-isomerase A3 OS=Homo sapiens GN=PDIA3 PE=1 SV=4			0	62.4400019645691	EATNPPVIQEEKPK	Glu->pyro-Glu@N-term		-0.00972581002861261	1560.80493164063	521.2756	1560.81481933594	521.278869628906	3	8	1.1.1.6123.2	60.2233	353	60.1786
11	27.19	27.19	34.850001335144	34.850001335144	31.4900010824203	sp|P30101|PDIA3_HUMAN	Protein disulfide-isomerase A3 OS=Homo sapiens GN=PDIA3 PE=1 SV=4			0	10.3299997746944	EATNPPVIQEEKPK	Dioxidation(K)@12		-0.0189276002347469	1610.79602050781	537.9393	1610.81518554688	537.945678710938	3	12	1.1.1.6124.2	60.3037	713	60.2761
11	27.19	27.19	34.850001335144	34.850001335144	31.4900010824203	sp|P30101|PDIA3_HUMAN	Protein disulfide-isomerase A3 OS=Homo sapiens GN=PDIA3 PE=1 SV=4			0	0	EATNPPVIQEEKPK	Oxidation(P)@5; Oxidation(P)@6		-0.0189276002347469	1610.79602050781	537.9393	1610.81518554688	537.945678710938	3	10	1.1.1.6121.3	60.0848	713	60.2761
11	27.19	27.19	34.850001335144	34.850001335144	31.4900010824203	sp|P30101|PDIA3_HUMAN	Protein disulfide-isomerase A3 OS=Homo sapiens GN=PDIA3 PE=1 SV=4			0	99.0000009536743	ELSDFISYLQR			0.00547116994857788	1369.69323730469	685.8539	1369.68774414063	685.851196289063	2	15	5.1.1.6928.3	110.7492	2739	109.994
11	27.19	27.19	34.850001335144	34.850001335144	31.4900010824203	sp|P30101|PDIA3_HUMAN	Protein disulfide-isomerase A3 OS=Homo sapiens GN=PDIA3 PE=1 SV=4			0	99.0000009536743	ELSDFISYLQR			0.0010078699560836	1369.68884277344	685.8517	1369.68774414063	685.851196289063	2	14	6.1.1.6763.2	109.3341	922	109.5898
11	27.19	27.19	34.850001335144	34.850001335144	31.4900010824203	sp|P30101|PDIA3_HUMAN	Protein disulfide-isomerase A3 OS=Homo sapiens GN=PDIA3 PE=1 SV=4			0	99.0000009536743	FIQENIFGICPHMTEDNK	Carbamidomethyl(C)@10; Oxidation(M)@13		0.0137999998405576	2208.01196289063	737.0112	2207.998046875	737.006591796875	3	15	1.1.1.6580.2	91.6592	1785	91.7098
11	27.19	27.19	34.850001335144	34.850001335144	31.4900010824203	sp|P30101|PDIA3_HUMAN	Protein disulfide-isomerase A3 OS=Homo sapiens GN=PDIA3 PE=1 SV=4			0	99.0000009536743	FIQENIFGICPHMTEDNK	Carbamidomethyl(C)@10		1.02177000045776	2193.02514648438	732.0156	2192.00317382813	731.674987792969	3	15	1.1.1.6672.3	98.0768	6081	97.2928
11	27.19	27.19	34.850001335144	34.850001335144	31.4900010824203	sp|P30101|PDIA3_HUMAN	Protein disulfide-isomerase A3 OS=Homo sapiens GN=PDIA3 PE=1 SV=4			0	99.0000009536743	FIQENIFGICPHMTEDNK	Carbamidomethyl(C)@10		1.02067005634308	2193.02368164063	732.0152	2192.00317382813	731.674987792969	3	15	1.1.1.6679.3	98.6531	2303	97.7655
11	27.19	27.19	34.850001335144	34.850001335144	31.4900010824203	sp|P30101|PDIA3_HUMAN	Protein disulfide-isomerase A3 OS=Homo sapiens GN=PDIA3 PE=1 SV=4			0	99.0000009536743	FLQDYFDGNLK			0.0122852995991707	1358.66284179688	680.3387	1358.65063476563	680.332580566406	2	15	6.1.1.6633.2	98.0266	3527	98.1486
11	27.19	27.19	34.850001335144	34.850001335144	31.4900010824203	sp|P30101|PDIA3_HUMAN	Protein disulfide-isomerase A3 OS=Homo sapiens GN=PDIA3 PE=1 SV=4			0	99.0000009536743	FLQDYFDGNLK			0.0297378990799189	1358.68041992188	680.3475	1358.65063476563	680.332580566406	2	11	5.1.1.6794.3	99.3938	2481	98.5316
11	27.19	27.19	34.850001335144	34.850001335144	31.4900010824203	sp|P30101|PDIA3_HUMAN	Protein disulfide-isomerase A3 OS=Homo sapiens GN=PDIA3 PE=1 SV=4			0	99.0000009536743	FLQDYFDGNLK			0.00996468961238861	1358.66064453125	680.3376	1358.65063476563	680.332580566406	2	12	1.1.1.6674.2	98.1859	871	98.1458
11	27.19	27.19	34.850001335144	34.850001335144	31.4900010824203	sp|P30101|PDIA3_HUMAN	Protein disulfide-isomerase A3 OS=Homo sapiens GN=PDIA3 PE=1 SV=4			0	99.0000009536743	FVMQEEFSR			-2.98749995231628	1168.5458984375	585.2802	1171.533203125	586.773864746094	2	12	6.1.1.6389.3	82.78	1212	83.0563
11	27.19	27.19	34.850001335144	34.850001335144	31.4900010824203	sp|P30101|PDIA3_HUMAN	Protein disulfide-isomerase A3 OS=Homo sapiens GN=PDIA3 PE=1 SV=4			0	99.0000009536743	FVMQEEFSR			0.00342406006529927	1171.53662109375	586.7756	1171.533203125	586.773864746094	2	11	6.1.1.6386.3	82.6258	5316	82.9163
11	27.19	27.19	34.850001335144	34.850001335144	31.4900010824203	sp|P30101|PDIA3_HUMAN	Protein disulfide-isomerase A3 OS=Homo sapiens GN=PDIA3 PE=1 SV=4			0	99.0000009536743	GFPTIYFSPANK			0.00289213005453348	1340.67944335938	671.347	1340.67651367188	671.345520019531	2	14	5.1.1.6757.2	96.4599	3531	96.8025
11	27.19	27.19	34.850001335144	34.850001335144	31.4900010824203	sp|P30101|PDIA3_HUMAN	Protein disulfide-isomerase A3 OS=Homo sapiens GN=PDIA3 PE=1 SV=4			0	85.5099976062775	GFPTIYFSPANK			-5.03728008270264	1335.63928222656	668.8269	1340.67651367188	671.345520019531	2	16	5.1.1.6761.3	96.7936	1209	96.8793
11	27.19	27.19	34.850001335144	34.850001335144	31.4900010824203	sp|P30101|PDIA3_HUMAN	Protein disulfide-isomerase A3 OS=Homo sapiens GN=PDIA3 PE=1 SV=4			0	99.0000009536743	LNFAVASR			-0.0071705998852849	876.474670410156	439.2446	876.481750488281	439.248138427734	2	11	6.1.1.6212.2	73.1164	1916	73.3475
11	27.19	27.19	34.850001335144	34.850001335144	31.4900010824203	sp|P30101|PDIA3_HUMAN	Protein disulfide-isomerase A3 OS=Homo sapiens GN=PDIA3 PE=1 SV=4			0	99.0000009536743	MDATANDVPSPYEVR	Oxidation(M)@1		0.0100304996594787	1679.75610351563	840.8853	1679.74609375	840.880310058594	2	20	4.1.1.6653.3	78.0744	453	77.9854
11	27.19	27.19	34.850001335144	34.850001335144	31.4900010824203	sp|P30101|PDIA3_HUMAN	Protein disulfide-isomerase A3 OS=Homo sapiens GN=PDIA3 PE=1 SV=4			0	99.0000009536743	MDATANDVPSPYEVR			0.00308053009212017	1663.75427246094	832.8844	1663.75122070313	832.882873535156	2	19	5.1.1.6505.2	81.4439	3039	81.6607
11	27.19	27.19	34.850001335144	34.850001335144	31.4900010824203	sp|P30101|PDIA3_HUMAN	Protein disulfide-isomerase A3 OS=Homo sapiens GN=PDIA3 PE=1 SV=4			0	0	MDATANDVPSPYEVR			0.0425124987959862	1663.79370117188	832.9041	1663.75122070313	832.882873535156	2	4	6.1.1.6695.2	103.2097	727	103.0846
11	27.19	27.19	34.850001335144	34.850001335144	31.4900010824203	sp|P30101|PDIA3_HUMAN	Protein disulfide-isomerase A3 OS=Homo sapiens GN=PDIA3 PE=1 SV=4			0	99.0000009536743	SEPIPESNDGPVK			-0.00073750497540459	1367.65612792969	684.8353	1367.65686035156	684.835693359375	2	10	5.1.1.6231.2	65.3449	2784	65.6322
11	27.19	27.19	34.850001335144	34.850001335144	31.4900010824203	sp|P30101|PDIA3_HUMAN	Protein disulfide-isomerase A3 OS=Homo sapiens GN=PDIA3 PE=1 SV=4			0	0	YGVSGYPTLK	Acetyl@N-term		-0.0339179001748562	1125.53662109375	563.7756	1125.57067871094	563.792602539063	2	8	6.1.1.6437.3	85.4124	496	85.4213
12	26.53	28.53	24.1600006818771	20.6699997186661	18.5599997639656	sp|P14625|ENPL_HUMAN	Endoplasmin OS=Homo sapiens GN=HSP90B1 PE=1 SV=1			2	99.0000009536743	DISTNYYASQK			-0.00146229995880276	1288.59204101563	645.3033	1288.59350585938	645.304077148438	2	15	5.1.1.6286.3	69.5619	822	69.7076
12	26.53	28.53	24.1600006818771	20.6699997186661	18.5599997639656	sp|P14625|ENPL_HUMAN	Endoplasmin OS=Homo sapiens GN=HSP90B1 PE=1 SV=1			2	99.0000009536743	EEASDYLELDTIK			0.00522653991356492	1524.72473144531	763.3696	1524.71948242188	763.367065429688	2	19	4.1.1.6860.3	94.5018	2038	94.6711
12	26.53	28.53	24.1600006818771	20.6699997186661	18.5599997639656	sp|P14625|ENPL_HUMAN	Endoplasmin OS=Homo sapiens GN=HSP90B1 PE=1 SV=1			2	99.0000009536743	EESDDEAAVEEEEEEK			0.00474001001566648	1865.72204589844	933.8683	1865.71740722656	933.865966796875	2	23	5.1.1.6272.2	68.6399	905	68.6015
12	26.53	28.53	24.1600006818771	20.6699997186661	18.5599997639656	sp|P14625|ENPL_HUMAN	Endoplasmin OS=Homo sapiens GN=HSP90B1 PE=1 SV=1			2	99.0000009536743	EFEPLLNWMK			0.00199605990201235	1305.64489746094	653.8297	1305.64270019531	653.828674316406	2	14	5.1.1.6950.2	112.7083	620	112.8585
12	26.53	28.53	24.1600006818771	20.6699997186661	18.5599997639656	sp|P14625|ENPL_HUMAN	Endoplasmin OS=Homo sapiens GN=HSP90B1 PE=1 SV=1			2	99.0000009536743	FAFQAEVNR			-0.00407319981604815	1080.53125	541.2729	1080.53527832031	541.27490234375	2	12	6.1.1.6320.3	79.0571	1774	79.1444
12	26.53	28.53	24.1600006818771	20.6699997186661	18.5599997639656	sp|P14625|ENPL_HUMAN	Endoplasmin OS=Homo sapiens GN=HSP90B1 PE=1 SV=1			2	99.0000009536743	GLFDEYGSK			0.00751456012949348	1014.47344970703	508.244	1014.4658203125	508.240203857422	2	11	1.1.1.6438.3	82.6393	729	82.581
12	26.53	28.53	24.1600006818771	20.6699997186661	18.5599997639656	sp|P14625|ENPL_HUMAN	Endoplasmin OS=Homo sapiens GN=HSP90B1 PE=1 SV=1			2	99.0000009536743	GVVDSDDLPLNVSR			-0.00444494979456067	1484.74267578125	743.3786	1484.7470703125	743.380798339844	2	21	5.1.1.6627.2	88.2042	3692	88.4438
12	26.53	28.53	24.1600006818771	20.6699997186661	18.5599997639656	sp|P14625|ENPL_HUMAN	Endoplasmin OS=Homo sapiens GN=HSP90B1 PE=1 SV=1			2	99.0000009536743	IYFMAGSSR			0.00898872036486864	1030.49963378906	516.2571	1030.49060058594	516.252563476563	2	11	6.1.1.6290.3	77.5079	2469	77.8792
12	26.53	28.53	24.1600006818771	20.6699997186661	18.5599997639656	sp|P14625|ENPL_HUMAN	Endoplasmin OS=Homo sapiens GN=HSP90B1 PE=1 SV=1			2	99.0000009536743	LIINSLYK			0.00219275988638401	962.582275390625	482.2984	962.580078125	482.297302246094	2	10	5.1.1.6589.3	86.1138	1609	86.2178
12	26.53	28.53	24.1600006818771	20.6699997186661	18.5599997639656	sp|P14625|ENPL_HUMAN	Endoplasmin OS=Homo sapiens GN=HSP90B1 PE=1 SV=1			2	99.0000009536743	SGYLLPDTK			-0.0032836499158293	992.5146484375	497.2646	992.517883300781	497.266204833984	2	12	5.1.1.6384.2	75.0691	2090	74.825
12	26.53	28.53	24.1600006818771	20.6699997186661	18.5599997639656	sp|P14625|ENPL_HUMAN	Endoplasmin OS=Homo sapiens GN=HSP90B1 PE=1 SV=1			2	99.0000009536743	SILFVPTSAPR			0.000647730019409209	1186.67163085938	594.3431	1186.67102050781	594.3427734375	2	11	5.1.1.6663.2	90.4053	5545	90.6038
12	26.53	28.53	24.1600006818771	20.6699997186661	18.5599997639656	sp|P14625|ENPL_HUMAN	Endoplasmin OS=Homo sapiens GN=HSP90B1 PE=1 SV=1			2	99.0000009536743	TETVEEPMEEEEAAK			-0.00560742989182472	1720.72924804688	861.3719	1720.73498535156	861.374755859375	2	17	4.1.1.6584.2	71.669	1072	71.8196
12	26.53	28.53	24.1600006818771	20.6699997186661	18.5599997639656	sp|P14625|ENPL_HUMAN	Endoplasmin OS=Homo sapiens GN=HSP90B1 PE=1 SV=1			2	99.0000009536743	TETVEEPMEEEEAAKEEK			-0.0200622994452715	2106.89501953125	703.3056	2106.9150390625	703.312316894531	3	16	1.1.1.6241.3	69.7904	3523	69.952
12	26.53	28.53	24.1600006818771	20.6699997186661	18.5599997639656	sp|P14625|ENPL_HUMAN	Endoplasmin OS=Homo sapiens GN=HSP90B1 PE=1 SV=1			0.462180882692337	68.1500017642975	YNDTFWK			0.00388609990477562	972.438049316406	487.2263	972.434143066406	487.224334716797	2	8	1.1.1.6418.2	81.2793	4087	81.5036
12	26.53	28.53	24.1600006818771	20.6699997186661	18.5599997639656	sp|P14625|ENPL_HUMAN	Endoplasmin OS=Homo sapiens GN=HSP90B1 PE=1 SV=1			0.0629838928580284	94.980001449585	LSLNIDPDAK			0.988768994808197	1085.56530761719	543.7899	1084.57641601563	543.295471191406	2	12	5.1.1.6532.2	82.9774	1188	83.1788
12	26.53	28.53	24.1600006818771	20.6699997186661	18.5599997639656	sp|P14625|ENPL_HUMAN	Endoplasmin OS=Homo sapiens GN=HSP90B1 PE=1 SV=1			0	0	AFYKSFSKESDDPMAYIHFTAEGEVTFK	Phospho(S)@5; Oxidation(M)@14; Phospho(T)@20; Phospho(T)@26	missed K-S@4	0.0174286998808384	3500.41723632813	1167.813	3500.40014648438	1167.80737304688	3	7	1.1.1.7767.2	158.7037	33	158.6593
12	26.53	28.53	24.1600006818771	20.6699997186661	18.5599997639656	sp|P14625|ENPL_HUMAN	Endoplasmin OS=Homo sapiens GN=HSP90B1 PE=1 SV=1			0	99.0000009536743	EFEPLLNWMK			0.00207997998222709	1305.64489746094	653.8297	1305.64270019531	653.828674316406	2	14	6.1.1.6794.2	112.1085	903	112.1525
12	26.53	28.53	24.1600006818771	20.6699997186661	18.5599997639656	sp|P14625|ENPL_HUMAN	Endoplasmin OS=Homo sapiens GN=HSP90B1 PE=1 SV=1			0	99.0000009536743	EFEPLLNWMK			0.00382711994461715	1305.64672851563	653.8306	1305.64270019531	653.828674316406	2	10	5.1.1.6965.3	114.1018	192	113.9493
12	26.53	28.53	24.1600006818771	20.6699997186661	18.5599997639656	sp|P14625|ENPL_HUMAN	Endoplasmin OS=Homo sapiens GN=HSP90B1 PE=1 SV=1			0	20.4500004649162	EFEPLLNWMK	Oxidation(M)@9		0.00614725006744266	1321.64392089844	661.8292	1321.6376953125	661.826110839844	2	9	5.1.1.6824.3	101.9922	483	101.903
12	26.53	28.53	24.1600006818771	20.6699997186661	18.5599997639656	sp|P14625|ENPL_HUMAN	Endoplasmin OS=Homo sapiens GN=HSP90B1 PE=1 SV=1			0	99.0000009536743	ELISNASDALDK			-0.000394859991502017	1274.63513183594	638.3248	1274.63537597656	638.325012207031	2	13	5.1.1.6433.2	77.6473	6850	77.8663
12	26.53	28.53	24.1600006818771	20.6699997186661	18.5599997639656	sp|P14625|ENPL_HUMAN	Endoplasmin OS=Homo sapiens GN=HSP90B1 PE=1 SV=1			0	99.0000009536743	ELISNASDALDK			-0.019539000466466	1274.61584472656	638.3152	1274.63537597656	638.325012207031	2	12	6.1.1.6292.3	77.6071	910	77.4733
12	26.53	28.53	24.1600006818771	20.6699997186661	18.5599997639656	sp|P14625|ENPL_HUMAN	Endoplasmin OS=Homo sapiens GN=HSP90B1 PE=1 SV=1			0	13.7199997901917	ELISNASDALDK	Oxidation(D)@8		-0.0110146999359131	1290.61950683594	646.317	1290.63037109375	646.322448730469	2	10	5.1.1.6324.2	71.6077	1913	71.7746
12	26.53	28.53	24.1600006818771	20.6699997186661	18.5599997639656	sp|P14625|ENPL_HUMAN	Endoplasmin OS=Homo sapiens GN=HSP90B1 PE=1 SV=1			0	0	ELISNASDALDK	Deamidated(N)@5		-0.0741588994860649	1275.54528808594	638.7799	1275.61938476563	638.817016601563	2	8	4.1.1.6655.3	78.2708	410	78.3774
12	26.53	28.53	24.1600006818771	20.6699997186661	18.5599997639656	sp|P14625|ENPL_HUMAN	Endoplasmin OS=Homo sapiens GN=HSP90B1 PE=1 SV=1			0	88.2099986076355	GLFDEYGSK			0.00477501004934311	1014.470703125	508.2426	1014.4658203125	508.240203857422	2	10	6.1.1.6380.2	82.2761	2816	82.4959
12	26.53	28.53	24.1600006818771	20.6699997186661	18.5599997639656	sp|P14625|ENPL_HUMAN	Endoplasmin OS=Homo sapiens GN=HSP90B1 PE=1 SV=1			0	99.0000009536743	GVVDSDDLPLNVSR			0.992590010166168	1485.73962402344	743.8771	1484.7470703125	743.380798339844	2	22	6.1.1.6480.2	88.0301	901	88.1461
12	26.53	28.53	24.1600006818771	20.6699997186661	18.5599997639656	sp|P14625|ENPL_HUMAN	Endoplasmin OS=Homo sapiens GN=HSP90B1 PE=1 SV=1			0	0	GVVDSDDLPLNVSR			0.120122000575066	1484.8671875	495.963	1484.7470703125	495.922973632813	3	4	3.1.1.7401.2	115.5772	266	115.6301
12	26.53	28.53	24.1600006818771	20.6699997186661	18.5599997639656	sp|P14625|ENPL_HUMAN	Endoplasmin OS=Homo sapiens GN=HSP90B1 PE=1 SV=1			0	0	GVVDSDDLPLNVSR	Acetyl@N-term		0.0219270996749401	1526.77966308594	764.3971	1526.75769042969	764.386108398438	2	10	4.1.1.6845.3	93.339	490	93.3479
12	26.53	28.53	24.1600006818771	20.6699997186661	18.5599997639656	sp|P14625|ENPL_HUMAN	Endoplasmin OS=Homo sapiens GN=HSP90B1 PE=1 SV=1			0	0	GVVDSDDLPLNVSR	Phospho(S)@13		-0.0425694994628429	1564.6708984375	783.3427	1564.71337890625	783.364013671875	2	5	5.1.1.6516.3	82.1102	861	81.9492
12	26.53	28.53	24.1600006818771	20.6699997186661	18.5599997639656	sp|P14625|ENPL_HUMAN	Endoplasmin OS=Homo sapiens GN=HSP90B1 PE=1 SV=1			0	0	IYFMAGSSR	Oxidation(M)@4		0.03323670104146	1046.51892089844	524.2667	1046.48547363281	524.250061035156	2	5	6.1.1.6329.3	79.443	1086	79.4518
12	26.53	28.53	24.1600006818771	20.6699997186661	18.5599997639656	sp|P14625|ENPL_HUMAN	Endoplasmin OS=Homo sapiens GN=HSP90B1 PE=1 SV=1			0	98.9499986171722	LIINSLYK			0.000162113996339031	962.580261230469	482.2974	962.580078125	482.297302246094	2	10	6.1.1.6434.2	85.2329	2092	85.4527
12	26.53	28.53	24.1600006818771	20.6699997186661	18.5599997639656	sp|P14625|ENPL_HUMAN	Endoplasmin OS=Homo sapiens GN=HSP90B1 PE=1 SV=1			0	0	LSLNIDPDAK			0.0308807007968426	1084.60729980469	543.3109	1084.57641601563	543.295471191406	2	7	5.1.1.6283.3	69.3819	578	69.2387
12	26.53	28.53	24.1600006818771	20.6699997186661	18.5599997639656	sp|P14625|ENPL_HUMAN	Endoplasmin OS=Homo sapiens GN=HSP90B1 PE=1 SV=1			0	70.389997959137	SGYLLPDTK			-0.00029291698592715	992.517700195313	497.2661	992.517883300781	497.266204833984	2	9	5.1.1.6402.2	76.1042	692	76.067
12	26.53	28.53	24.1600006818771	20.6699997186661	18.5599997639656	sp|P14625|ENPL_HUMAN	Endoplasmin OS=Homo sapiens GN=HSP90B1 PE=1 SV=1			0	0	SILFVPTSAPR			-0.0406121015548706	1186.63024902344	594.3224	1186.67102050781	594.3427734375	2	5	5.1.1.6759.2	96.6186	571	96.4848
12	26.53	28.53	24.1600006818771	20.6699997186661	18.5599997639656	sp|P14625|ENPL_HUMAN	Endoplasmin OS=Homo sapiens GN=HSP90B1 PE=1 SV=1			0	45.8499997854233	TETVEEPMEEEEAAK	Oxidation(M)@8		0.00113014003727585	1736.73083496094	869.3727	1736.72985839844	869.372192382813	2	8	4.1.1.6482.2	63.5717	77	63.5276
13	26.17	26.17	13.9300003647804	8.78200009465218	8.78200009465218	sp|Q9NZM1|MYOF_HUMAN	Myoferlin OS=Homo sapiens GN=MYOF PE=1 SV=1			2	99.0000009536743	DRDNDSDDVESNLLLPAGIALR		missed R-D@2	0.00375164998695254	2397.18115234375	800.0676	2397.17724609375	800.066345214844	3	16	1.1.1.6858.2	113.1371	464	113.0913
13	26.17	26.17	13.9300003647804	8.78200009465218	8.78200009465218	sp|Q9NZM1|MYOF_HUMAN	Myoferlin OS=Homo sapiens GN=MYOF PE=1 SV=1			2	99.0000009536743	EEEIVDWWSK			0.0127905998378992	1319.61633300781	660.8154	1319.60339355469	660.808959960938	2	12	6.1.1.6664.3	100.581	1005	100.5248
13	26.17	26.17	13.9300003647804	8.78200009465218	8.78200009465218	sp|Q9NZM1|MYOF_HUMAN	Myoferlin OS=Homo sapiens GN=MYOF PE=1 SV=1			2	99.0000009536743	EYTGFPDPYDELNTGK			0.0145728997886181	1844.82507324219	923.4198	1844.81042480469	923.412536621094	2	16	4.1.1.6908.2	98.4162	414	98.301
13	26.17	26.17	13.9300003647804	8.78200009465218	8.78200009465218	sp|Q9NZM1|MYOF_HUMAN	Myoferlin OS=Homo sapiens GN=MYOF PE=1 SV=1			2	99.0000009536743	GPVGTVSEAQLAR	Phospho(T)@5		0.0202009994536638	1363.669921875	682.8422	1363.64965820313	682.832153320313	2	20	2.1.1.7411.2	80.1253	1162	80.2707
13	26.17	26.17	13.9300003647804	8.78200009465218	8.78200009465218	sp|Q9NZM1|MYOF_HUMAN	Myoferlin OS=Homo sapiens GN=MYOF PE=1 SV=1			2	99.0000009536743	ISVYDYDTFTR			0.0128629999235272	1378.65344238281	690.334	1378.64050292969	690.327514648438	2	14	5.1.1.6711.3	93.3561	609	93.365
13	26.17	26.17	13.9300003647804	8.78200009465218	8.78200009465218	sp|Q9NZM1|MYOF_HUMAN	Myoferlin OS=Homo sapiens GN=MYOF PE=1 SV=1			2	99.0000009536743	IYPLPDDPSVPAPPR			-0.00854426994919777	1632.84265136719	817.4286	1632.85119628906	817.432861328125	2	17	4.1.1.6827.3	91.8261	732	91.835
13	26.17	26.17	13.9300003647804	8.78200009465218	8.78200009465218	sp|Q9NZM1|MYOF_HUMAN	Myoferlin OS=Homo sapiens GN=MYOF PE=1 SV=1			2	99.0000009536743	LEGALGADTTEDGDEK			0.0119417998939753	1619.72802734375	810.8713	1619.71618652344	810.865417480469	2	13	4.1.1.6545.3	68.0204	166	67.9321
13	26.17	26.17	13.9300003647804	8.78200009465218	8.78200009465218	sp|Q9NZM1|MYOF_HUMAN	Myoferlin OS=Homo sapiens GN=MYOF PE=1 SV=1			2	99.0000009536743	LISLLNEK			-0.00210870988667011	928.557250976563	465.2859	928.559326171875	465.286956787109	2	10	5.1.1.6538.3	83.3491	714	83.3579
13	26.17	26.17	13.9300003647804	8.78200009465218	8.78200009465218	sp|Q9NZM1|MYOF_HUMAN	Myoferlin OS=Homo sapiens GN=MYOF PE=1 SV=1			2	99.0000009536743	SLDGEGNFNWR			0.0224178992211819	1293.59631347656	647.8054	1293.57385253906	647.794189453125	2	16	1.1.1.6495.2	86.27	1138	86.2481
13	26.17	26.17	13.9300003647804	8.78200009465218	8.78200009465218	sp|Q9NZM1|MYOF_HUMAN	Myoferlin OS=Homo sapiens GN=MYOF PE=1 SV=1			2	99.0000009536743	SLGPPGPPFNITPR			-0.0243154000490904	1448.75329589844	725.3839	1448.77758789063	725.396057128906	2	11	4.1.1.6864.3	94.8594	357	94.8681
13	26.17	26.17	13.9300003647804	8.78200009465218	8.78200009465218	sp|Q9NZM1|MYOF_HUMAN	Myoferlin OS=Homo sapiens GN=MYOF PE=1 SV=1			2	99.0000009536743	SLLTEADAGHTEFTDEVYQNESR			0.0143747003749013	2611.181640625	871.4012	2611.16748046875	871.396423339844	3	20	1.1.1.6628.2	94.7363	3073	94.898
13	26.17	26.17	13.9300003647804	8.78200009465218	8.78200009465218	sp|Q9NZM1|MYOF_HUMAN	Myoferlin OS=Homo sapiens GN=MYOF PE=1 SV=1			2	99.0000009536743	VGETIIDLENR			-0.00869140960276127	1257.64782714844	629.8312	1257.65649414063	629.835510253906	2	15	5.1.1.6602.2	86.7873	831	86.7567
13	26.17	26.17	13.9300003647804	8.78200009465218	8.78200009465218	sp|Q9NZM1|MYOF_HUMAN	Myoferlin OS=Homo sapiens GN=MYOF PE=1 SV=1			2	99.0000009536743	VIVESASNIPK			-0.0181546006351709	1155.6318359375	578.8232	1155.64990234375	578.832275390625	2	16	5.1.1.6301.2	70.3947	1034	70.4266
13	26.17	26.17	13.9300003647804	8.78200009465218	8.78200009465218	sp|Q9NZM1|MYOF_HUMAN	Myoferlin OS=Homo sapiens GN=MYOF PE=1 SV=1			0.0793549939990044	18.4499993920326	VGETIIDLENRFLSR	Phospho(S)@14	missed R-F@11	-0.0504483990371227	1840.85791015625	614.6266	1840.90844726563	614.643432617188	3	9	5.1.1.6437.2	77.8537	2467	78.0189
13	26.17	26.17	13.9300003647804	8.78200009465218	8.78200009465218	sp|Q9NZM1|MYOF_HUMAN	Myoferlin OS=Homo sapiens GN=MYOF PE=1 SV=1			0.0352690778672695	8.75800028443336	VIMELFDNDQVGKDEFLGR			0.00421530986204743	2224.08764648438	742.3698	2224.08349609375	742.368408203125	3	8	1.1.1.6777.3	106.2165	478	106.1328
13	26.17	26.17	13.9300003647804	8.78200009465218	8.78200009465218	sp|Q9NZM1|MYOF_HUMAN	Myoferlin OS=Homo sapiens GN=MYOF PE=1 SV=1			0.0315170511603355	7.83599987626076	LIGTATVALK			-0.186911001801491	985.430297851563	493.7224	985.6171875	493.815856933594	2	8	3.1.1.7040.3	84.059	202	83.9875
[truncated: 11,394 more rows]

## Sheet: Paragon_case_repl.II
N	Unused	Total	%Cov	%Cov(50)	%Cov(95)	Accessions	Names	Used	Annotation	Contrib	Conf	Sequence	Modifications	Cleavages	dMass	Prec MW	Prec m/z	Theor MW	Theor m/z	Theor z	Sc	Spectrum	Time	PrecursorSignal	PrecursorElution
[truncated: 10,825 more rows]

## Sheet: Paragon_ctrl_repl.I
N	Unused	Total	%Cov	%Cov(50)	%Cov(95)	Accessions	Names	Used	Annotation	Contrib	Conf	Sequence	Modifications	Cleavages	dMass	Prec MW	Prec m/z	Theor MW	Theor m/z	Theor z	Sc	Spectrum	Time	PrecursorSignal	PrecursorElution
[truncated: 11,193 more rows]

[truncated: 5 more sheets: Paragon_ctrl_repl.II, Mascot_case_repl.I, Mascot_case_repl.II, Mascot_ctrl_repl.I, Mascot_ctrl_repl.II]
