# Supplementary material for: PhosFox: a bioinformatics tool for peptide-level processing of LC-MS/MS-based phosphoproteomic data
Source: Proteome Sci. 2014 Jun 26;12:36. doi: 10.1186/1477-5956-12-36 (PMC4098950; doi:10.1186/1477-5956-12-36)
Supplement: Additional file 2: Table S2 — The number of unphosphorylated and phosphorylated peptide spectral matches (PSMs) of the qualitative phosphoproteomics case study example identified by Mascot and Paragon search engines in the different samples (control and case) and biological replicates (I-II). A threshold of 99% peptide confidence for the Paragon results and an ion score cut-off of 0.01 for the Mascot results were applied. [file 1477-5956-12-36-S2.xlsx]

## Sheet: Sheet1
sample	search engine	total psms	PSMs with no modifications	PSMs with modifications (but no phospho)	unphosphorylated PSMs	phosphorylated PSMs
control I	Mascot	4433	2501	59	2560	1873
control I	Paragon	4625	1932	426	2358	2267
control II	Mascot	4933	3335	122	3457	1476
control II	Paragon	5080	2582	678	3260	1820
case I	Mascot	4159	2063	73	2136	2023
case I	Paragon	4837	1842	380	2222	2615
case II	Mascot	4309	2883	91	2974	1335
case II	Paragon	4738	2401	536	2937	1801
