# Supplementary material for: PhosFox: a bioinformatics tool for peptide-level processing of LC-MS/MS-based phosphoproteomic data
Source: Proteome Sci. 2014 Jun 26;12:36. doi: 10.1186/1477-5956-12-36 (PMC4098950; doi:10.1186/1477-5956-12-36)
Supplement: Additional file 3: Table S3 — The PhosFox reports of phosphorylated and acetylated peptides for the qualitative phosphoproteomic case study example. [file 1477-5956-12-36-S3.xlsx]

## Sheet: PhosFox_report_phospho
Protein id	Protein name	Protein description	Peptide sequence	Modification sites	Cases		Controls		Unique case	Unique control	Total modifications
					Paragon	Mascot	Paragon	Mascot			S	T	Y	K
Q9BSJ8	ESYT1_HUMAN	Extended synaptotagmin-1	TLSPEFNER	1034(S)	0	1	1	2	0	0	1	0	0	0
P09651	ROA1_HUMAN	Heterogeneous nuclear ribonucleoprotein A1	SESPKEPEQLR	6(S)	1	0	1	1	0	0	1	0	0	0
P09651	ROA1_HUMAN	Heterogeneous nuclear ribonucleoprotein A1	SKSESPKEPEQLR	4(S) 6(S)	2	0	2	0	0	0	2	0	0	0
P09651	ROA1_HUMAN	Heterogeneous nuclear ribonucleoprotein A1	SSGPYGGGGQYFAK	338(S)	2	1	2	1	0	0	1	0	0	0
Q16666	IF16_HUMAN	Gamma-interferon-inducible protein 16	VSEEQTQPPSPAGAGMSTAMGR	153(S)	9	8	5	6	0	0	1	0	0	0
Q16666	IF16_HUMAN	Gamma-interferon-inducible protein 16	EVDATSPAPSTSSTVK	106(S)	0	0	1	1	0	1	1	0	0	0
Q16666	IF16_HUMAN	Gamma-interferon-inducible protein 16	VSEEQTQPPSPAGAGMSTAMGR	145(S)	1	0	0	0	1	0	1	0	0	0
Q8ND56	LS14A_HUMAN	Protein LSM14 homolog A	SPVSTRPLPSASQK	216(S)	5	3	4	2	0	0	1	0	0	0
Q8ND56	LS14A_HUMAN	Protein LSM14 homolog A	SPTMEQAVQTASAHLPAPAAVGR	192(S)	5	1	5	4	0	0	1	0	0	0
Q8ND56	LS14A_HUMAN	Protein LSM14 homolog A	SPTMEQAVQTASAHLPAPAAVGR	194(T)	0	2	0	1	0	0	0	1	0	0
Q8ND56	LS14A_HUMAN	Protein LSM14 homolog A	TQLSQGRSSPQLDPLRK	178(S) 183(S)	1	0	0	0	1	0	2	0	0	0
Q8ND56	LS14A_HUMAN	Protein LSM14 homolog A	SSPQLDPLR	183(S)	0	0	3	1	0	1	1	0	0	0
Q9UQB8	BAIP2_HUMAN	Brain-specific angiogenesis inhibitor 1-associated protein 2	LSDSYSNTLPVRK	340(T)	1	1	1	0	0	0	0	1	0	0
Q9UQB8	BAIP2_HUMAN	Brain-specific angiogenesis inhibitor 1-associated protein 2	NSYATTENKTLPR	356(T)	0	1	0	0	1	0	0	1	0	0
Q9UQB8	BAIP2_HUMAN	Brain-specific angiogenesis inhibitor 1-associated protein 2	SSSTGNLLDKDDLAIPPPDYGAASR	454(S)	1	1	1	1	0	0	1	0	0	0
Q9UQB8	BAIP2_HUMAN	Brain-specific angiogenesis inhibitor 1-associated protein 2	NSYATTENKTLPR	360(T)	0	0	1	1	0	1	0	1	0	0
Q9UQB8	BAIP2_HUMAN	Brain-specific angiogenesis inhibitor 1-associated protein 2	SSSTGNLLDKDDLAIPPPDYGAASR	453(S)	1	0	0	0	1	0	1	0	0	0
Q8WVM8	SCFD1_HUMAN	Sec1 family domain-containing protein 1	VNLEESSGVENSPAGARPK	303(S)	2	2	4	4	0	0	1	0	0	0
Q6NUK4	REEP3_HUMAN	Receptor expression-enhancing protein 3	DGDEKTDEEAEGPYSDNEMLTHK	201(T)	1	1	1	1	0	0	0	1	0	0
Q6NUK4	REEP3_HUMAN	Receptor expression-enhancing protein 3	TDEEAEGPYSDNEMLTHK	210(S)	2	0	1	1	0	0	1	0	0	0
Q9UQN3	CHM2B_HUMAN	Charged multivesicular body protein 2b	ATISDEEIER	199(S)	3	3	2	2	0	0	1	0	0	0
Q5JTD0	TJAP1_HUMAN	Tight junction-associated protein 1	GSPEEELPLPAFEK	300(S)	2	2	3	3	0	0	1	0	0	0
Q5JTD0	TJAP1_HUMAN	Tight junction-associated protein 1	KDSLTQAQEQGNLLN	545(S)	4	4	2	2	0	0	1	0	0	0
Q5JTD0	TJAP1_HUMAN	Tight junction-associated protein 1	AFVDRTPPPAAVAQR	422(T)	2	1	1	1	0	0	0	1	0	0
Q6VMQ6	MCAF1_HUMAN	Activating transcription factor 7-interacting protein 1	MESSFGSPSKQESSESLPK	477(S)	1	1	0	0	1	0	1	0	0	0
Q6VMQ6	MCAF1_HUMAN	Activating transcription factor 7-interacting protein 1	NKQDDDLNCEPLSPHNITPEPVSK	113(S)	1	1	1	1	0	0	1	0	0	0
Q6VMQ6	MCAF1_HUMAN	Activating transcription factor 7-interacting protein 1	MESSFGSPSKQESSESLPK	474(S)	0	0	1	1	0	1	1	0	0	0
Q6VMQ6	MCAF1_HUMAN	Activating transcription factor 7-interacting protein 1	SKSEDMDNVQSK	559(S)	0	0	1	0	0	1	1	0	0	0
Q9Y6G9	DC1L1_HUMAN	Cytoplasmic dynein 1 light intermediate chain 1	DFQEYVEPGEDFPASPQRR	207(S)	2	2	2	2	0	0	1	0	0	0
Q9Y6G9	DC1L1_HUMAN	Cytoplasmic dynein 1 light intermediate chain 1	KPVTVSPTTPTSPTEGEAS	516(S)	1	1	0	0	1	0	1	0	0	0
P46087	NOP2_HUMAN	Putative ribosomal RNA methyltransferase NOP2	GPQPPTVSPIR	786(S)	5	4	2	3	0	0	1	0	0	0
P46087	NOP2_HUMAN	Putative ribosomal RNA methyltransferase NOP2	GTDTQTPAVLSPSK	732(S)	3	4	1	3	0	0	1	0	0	0
P46087	NOP2_HUMAN	Putative ribosomal RNA methyltransferase NOP2	GTDTQTPAVLSPSK	734(S)	1	0	2	0	0	0	1	0	0	0
Q9H3N1	TMX1_HUMAN	Thioredoxin-related transmembrane protein 1	VEEEQEADEEDVSEEEAESK	247(S)	18	14	17	15	0	0	1	0	0	0
Q9H3N1	TMX1_HUMAN	Thioredoxin-related transmembrane protein 1	SLGPSLATDKS	270(S)	1	0	2	1	0	0	1	0	0	0
Q01082	SPTB2_HUMAN	Spectrin beta chain, non-erythrocytic 1	GEQVSQNGLPAEQGSPR	2138(S)	4	3	2	1	0	0	1	0	0	0
Q01082	SPTB2_HUMAN	Spectrin beta chain, non-erythrocytic 1	AQTLPTSVVTITSESSPGKR	2341(S)	1	2	0	0	1	0	1	0	0	0
Q01082	SPTB2_HUMAN	Spectrin beta chain, non-erythrocytic 1	ESSPIPSPTSDRK	2165(S) 2169(S)	2	0	3	0	0	0	2	0	0	0
Q01082	SPTB2_HUMAN	Spectrin beta chain, non-erythrocytic 1	AQTLPTSVVTITSESSPGKR	2338(S)	0	0	0	1	0	1	1	0	0	0
Q96JY6	PDLI2_HUMAN	PDZ and LIM domain protein 2	SSYSSPTSLSPR	129(S)	2	2	2	2	0	0	1	0	0	0
Q96JY6	PDLI2_HUMAN	PDZ and LIM domain protein 2	AGDSAVLVLPPSPGPR	197(S)	3	3	0	0	1	0	1	0	0	0
Q96JY6	PDLI2_HUMAN	PDZ and LIM domain protein 2	SQATSPGQTNGDSSLEVLATR	87(S)	1	1	1	1	0	0	1	0	0	0
Q9NYF8	BCLF1_HUMAN	Bcl-2-associated transcription factor 1	IDISPSTLR	658(S)	1	2	3	1	0	0	1	0	0	0
Q9NYF8	BCLF1_HUMAN	Bcl-2-associated transcription factor 1	DLFDYSPPLHK	512(S)	1	1	2	2	0	0	1	0	0	0
Q9NYF8	BCLF1_HUMAN	Bcl-2-associated transcription factor 1	FNDSEGDDTEETEDYR	397(S)	3	3	3	4	0	0	1	0	0	0
Q9NYF8	BCLF1_HUMAN	Bcl-2-associated transcription factor 1	KAEGEPQEESPLK	177(S)	1	0	1	1	0	0	1	0	0	0
Q9NYF8	BCLF1_HUMAN	Bcl-2-associated transcription factor 1	STFREESPLR	531(S)	0	0	1	0	0	1	1	0	0	0
Q9NYF8	BCLF1_HUMAN	Bcl-2-associated transcription factor 1	YSPSQNSPIHHIPSR	285(S) 290(S)	0	0	1	1	0	1	2	0	0	0
Q96T88	UHRF1_HUMAN	E3 ubiquitin-protein ligase UHRF1	REEEEQQEGGFASPR	639(S)	1	1	1	1	0	0	1	0	0	0
Q96T88	UHRF1_HUMAN	E3 ubiquitin-protein ligase UHRF1	ERDSELSDTDSGCCLGQSESDK	91(S)	1	1	1	0	0	0	1	0	0	0
Q96T88	UHRF1_HUMAN	E3 ubiquitin-protein ligase UHRF1	ERDSELSDTDSGCCLGQSESDK	93(T)	0	0	0	1	0	1	0	1	0	0
Q96T88	UHRF1_HUMAN	E3 ubiquitin-protein ligase UHRF1	IERPGEGSPMVDNPMR	287(S)	1	0	0	0	1	0	1	0	0	0
Q96QR8	PURB_HUMAN	Transcriptional activator protein Pur-beta	RGGGSGGGEESEGEEVDED	304(S)	4	3	6	5	0	0	1	0	0	0
Q96QR8	PURB_HUMAN	Transcriptional activator protein Pur-beta	ADGDSGSERGGGGGPCGFQPASR	8(S)	2	0	2	0	0	0	1	0	0	0
Q96QR8	PURB_HUMAN	Transcriptional activator protein Pur-beta	ADGDSGSERGGGGGPCGFQPASR	6(S)	1	0	1	0	0	0	1	0	0	0
O75152	ZC11A_HUMAN	Zinc finger CCCH domain-containing protein 11A	TVLPTVPESPEEEVK	108(S)	0	0	0	1	0	1	1	0	0	0
O75152	ZC11A_HUMAN	Zinc finger CCCH domain-containing protein 11A	LSVQSNPSPQLR	132(S)	0	0	1	0	0	1	1	0	0	0
P46013	KI67_HUMAN	Antigen KI-67	AQSLVISPPAPSPR	584(S)	2	2	2	3	0	0	1	0	0	0
P46013	KI67_HUMAN	Antigen KI-67	SPPPESMDTPTSTR	2105(S)	1	1	1	1	0	0	1	0	0	0
P46013	KI67_HUMAN	Antigen KI-67	MTSLETKTSDTETEPSK	858(T)	0	1	0	0	1	0	0	1	0	0
P46013	KI67_HUMAN	Antigen KI-67	LDLLGNLPGSK	2420(S)	0	0	1	1	0	1	1	0	0	0
P46013	KI67_HUMAN	Antigen KI-67	DINTFVGTPVEK	1923(T)	0	0	1	1	0	1	0	1	0	0
P46013	KI67_HUMAN	Antigen KI-67	SPPPELTDTATSTK	2588(S)	0	0	1	1	0	1	1	0	0	0
P46013	KI67_HUMAN	Antigen KI-67	MTSLETKTSDTETEPSK	859(S)	1	1	0	1	0	0	1	0	0	0
P46013	KI67_HUMAN	Antigen KI-67	SPPPESVDTPTSTK	1131(S)	1	1	4	1	0	0	1	0	0	0
P46013	KI67_HUMAN	Antigen KI-67	IACRSPQPDPVGTPTIFKPQSK	2223(S)	0	0	1	1	0	1	1	0	0	0
P46013	KI67_HUMAN	Antigen KI-67	MTSLETKTSDTETEPSK	853(S)	1	0	0	0	1	0	1	0	0	0
P46013	KI67_HUMAN	Antigen KI-67	SGGSGHAVAEPASPEQELDQNK	308(S)	1	0	1	0	0	0	1	0	0	0
P46013	KI67_HUMAN	Antigen KI-67	IACKSPPPESMDTPTSTR	2105(S) 2113(T)	1	0	0	0	1	0	1	1	0	0
P46013	KI67_HUMAN	Antigen KI-67	ILCKSPQSDPADTPTNTK	1861(S) 1869(T)	1	0	0	0	1	0	1	1	0	0
P46013	KI67_HUMAN	Antigen KI-67	SGGSGHAVAEPASPEQELDQNKGK	299(S)	1	0	0	0	1	0	1	0	0	0
P17096	HMGA1_HUMAN	High mobility group protein HMG-I/HMG-Y	KQPPVSPGTALVGSQK	36(S)	10	7	6	4	0	0	1	0	0	0
P17096	HMGA1_HUMAN	High mobility group protein HMG-I/HMG-Y	KQPPVSPGTALVGSQKEPSEVPTPK	44(S)	1	0	0	0	1	0	1	0	0	0
P17096	HMGA1_HUMAN	High mobility group protein HMG-I/HMG-Y	KQPPVSPGTALVGSQKEPSEVPTPK	36(S) 53(T)	6	0	5	0	0	0	1	1	0	0
P17096	HMGA1_HUMAN	High mobility group protein HMG-I/HMG-Y	KQPPVSPGTALVGSQKEPSEVPTPK	53(T)	1	0	2	0	0	0	0	1	0	0
P17096	HMGA1_HUMAN	High mobility group protein HMG-I/HMG-Y	KLEKEEEEGISQESSEEEQ	102(S) 103(S)	2	0	3	0	0	0	2	0	0	0
P17096	HMGA1_HUMAN	High mobility group protein HMG-I/HMG-Y	KLEKEEEEGISQESSEEEQ	102(S)	1	0	1	0	0	0	1	0	0	0
P17096	HMGA1_HUMAN	High mobility group protein HMG-I/HMG-Y	KLEKEEEEGISQESSEEEQ	103(S)	1	0	1	0	0	0	1	0	0	0
P17096	HMGA1_HUMAN	High mobility group protein HMG-I/HMG-Y	KQPPVSPGTALVGSQKEPSEVPTPK	49(S)	1	0	0	0	1	0	1	0	0	0
P17096	HMGA1_HUMAN	High mobility group protein HMG-I/HMG-Y	KLEKEEEEGISQESSEEEQ	99(S)	0	0	1	0	0	1	1	0	0	0
O14523	C2C2L_HUMAN	C2 domain-containing protein 2-like	EAGLSQSHDDLSNATATPSVR	662(S)	0	1	2	2	0	0	1	0	0	0
O14523	C2C2L_HUMAN	C2 domain-containing protein 2-like	EAGLSQSHDDLSNATATPSVR	660(S)	1	0	0	0	1	0	1	0	0	0
Q9UHY1	NRBP_HUMAN	Nuclear receptor-binding protein	TPTPEPAEVETRK	433(T)	0	1	1	1	0	0	0	1	0	0
P82094	TMF1_HUMAN	TATA element modulatory factor	SVSEINSDDELSGK	344(S)	2	2	3	3	0	0	1	0	0	0
Q86V48	LUZP1_HUMAN	Leucine zipper protein 1	EGVNQPAAVVMEDSSPHEALR	639(S)	0	0	1	1	0	1	1	0	0	0
Q9H2G9	GO45_HUMAN	Golgin-45	VTVTSSPIRGAGDGMETEEPPK	15(S)	0	0	1	1	0	1	1	0	0	0
Q6PJG6	BRAT1_HUMAN	BRCA1-associated ATM activator 1	GSPNTASAEATLPR	742(S)	1	1	0	0	1	0	1	0	0	0
P04259	K2C6B_HUMAN	Keratin, type II cytoskeletal 6B	SLYGLGGSK	60(S)	0	3	0	3	0	0	1	0	0	0
P04259	K2C6B_HUMAN	Keratin, type II cytoskeletal 6B	RISIGGGSCAISGGYGSR	71(S)	0	0	0	1	0	1	1	0	0	0
Q9Y320	TMX2_HUMAN	Thioredoxin-related transmembrane protein 2	AGDNIPEEQPVASTPTTVSDGENK	288(S)	3	1	6	2	0	0	1	0	0	0
Q9NZM3	ITSN2_HUMAN	Intersectin-2	TVSPGSVSPIHGQGQVVENLK	889(S)	1	0	0	0	1	0	1	0	0	0
Q96B23	CR025_HUMAN	Uncharacterized protein C18orf25	RDSSESQLASTESDKPTTGR	66(S) 67(S)	0	1	0	0	1	0	2	0	0	0
Q96B23	CR025_HUMAN	Uncharacterized protein C18orf25	RDSSESQLASTESDKPTTGR	66(S) 69(S)	1	0	0	0	1	0	2	0	0	0
Q13045	FLII_HUMAN	Protein flightless-1 homolog	NAEAVLQSPGLSGK	856(S)	2	2	2	2	0	0	1	0	0	0
O14974	MYPT1_HUMAN	Protein phosphatase 1 regulatory subunit 12A	SPLIESTANMDNNQSQK	299(S)	0	0	1	0	0	1	1	0	0	0
O14974	MYPT1_HUMAN	Protein phosphatase 1 regulatory subunit 12A	FPTTATKISPK	422(S)	0	1	1	1	0	0	1	0	0	0
Q01130	SRSF2_HUMAN	Serine/arginine-rich splicing factor 2	VDNLTYRTSPDTLR	26(S)	3	1	1	0	0	0	1	0	0	0
Q01130	SRSF2_HUMAN	Serine/arginine-rich splicing factor 2	VDNLTYRTSPDTLR	25(T)	0	0	1	0	0	1	0	1	0	0
Q01130	SRSF2_HUMAN	Serine/arginine-rich splicing factor 2	SRSPPPVSK	189(S) 191(S)	0	0	1	0	0	1	2	0	0	0
O75448	MED24_HUMAN	Mediator of RNA polymerase II transcription subunit 24	LLSSNEDDANILSSPTDR	862(S)	1	1	0	0	1	0	1	0	0	0
Q14134	TRI29_HUMAN	Tripartite motif-containing protein 29	SPYAGLQLGAAK	104(S)	2	2	2	2	0	0	1	0	0	0
Q14134	TRI29_HUMAN	Tripartite motif-containing protein 29	SGSEEVLCDSCIGNK	168(S)	1	2	1	0	0	0	1	0	0	0
Q14134	TRI29_HUMAN	Tripartite motif-containing protein 29	DARSPSGPSGSLENGTK	21(S)	2	0	1	0	0	0	1	0	0	0
Q14134	TRI29_HUMAN	Tripartite motif-containing protein 29	SGSEEVLCDSCIGNK	166(S)	1	0	0	0	1	0	1	0	0	0
Q14134	TRI29_HUMAN	Tripartite motif-containing protein 29	DARSPSGPSGSLENGTK	23(S)	0	1	0	1	0	0	1	0	0	0
P22626	ROA2_HUMAN	Heterogeneous nuclear ribonucleoproteins A2/B1	GFGDGYNGYGGGPGGGNFGGSPGYGGGR	259(S)	3	1	6	5	0	0	1	0	0	0
O43583	DENR_HUMAN	Density-regulated protein	LTVENSPKQEAGISEGQGTAGEEEEK	73(S)	2	2	2	2	0	0	1	0	0	0
P21359	NF1_HUMAN	Neurofibromin	RQEMESGITTPPK	2565(T)	0	0	1	1	0	1	0	1	0	0
P21359	NF1_HUMAN	Neurofibromin	GSEGYLAATYPTVGQTSPR	2515(S)	0	0	1	1	0	1	1	0	0	0
P50402	EMD_HUMAN	Emerin	RLSPPSSSAASSYSFSDLNSTR	54(S)	0	2	0	2	0	0	1	0	0	0
P50402	EMD_HUMAN	Emerin	RLSPPSSSAASSYSFSDLNSTR	49(S)	2	0	2	0	0	0	1	0	0	0
Q15365	PCBP1_HUMAN	Poly(rC)-binding protein 1	VMTIPYQPMPASSPVICAGGQDR	190(S)	1	1	2	1	0	0	1	0	0	0
O94776	MTA2_HUMAN	Metastasis-associated protein MTA2	DLVAQAPLKPKTPR	534(T)	2	1	1	1	0	0	0	1	0	0
O60716	CTND1_HUMAN	Catenin delta-1	GSLASLDSLR	349(S)	8	7	6	5	0	0	1	0	0	0
O60716	CTND1_HUMAN	Catenin delta-1	SGDLGDMEPLK	920(S)	3	1	5	4	0	0	1	0	0	0
O60716	CTND1_HUMAN	Catenin delta-1	GSLASLDSLRK	349(S) 352(S)	4	3	4	1	0	0	2	0	0	0
O60716	CTND1_HUMAN	Catenin delta-1	SDFQVNLNNASR	847(S)	1	1	2	2	0	0	1	0	0	0
O60716	CTND1_HUMAN	Catenin delta-1	SLDNNYSTPNER	899(S)	2	2	2	2	0	0	1	0	0	0
O60716	CTND1_HUMAN	Catenin delta-1	SQSSHSYDDSTLPLIDR	861(S)	0	1	0	0	1	0	1	0	0	0
O60716	CTND1_HUMAN	Catenin delta-1	SQSSHSYDDSTLPLIDR	869(T)	2	2	2	2	0	0	0	1	0	0
O60716	CTND1_HUMAN	Catenin delta-1	HYEDGYPGGSDNYGSLSR	230(S)	2	2	3	2	0	0	1	0	0	0
O60716	CTND1_HUMAN	Catenin delta-1	VGGSSVDLHR	268(S) 269(S)	0	1	0	2	0	0	2	0	0	0
O60716	CTND1_HUMAN	Catenin delta-1	SLDNNYSTPNER	906(T)	0	0	2	2	0	1	0	1	0	0
O60716	CTND1_HUMAN	Catenin delta-1	SQSSHSYDDSTLPLIDR	864(S)	1	0	1	1	0	0	1	0	0	0
O60716	CTND1_HUMAN	Catenin delta-1	GSLASLDSLR	346(S)	0	0	1	1	0	1	1	0	0	0
O60716	CTND1_HUMAN	Catenin delta-1	VGGSSVDLHR	268(S)	0	0	1	1	0	1	1	0	0	0
O60716	CTND1_HUMAN	Catenin delta-1	APSRQDVYGPQPQVR	252(S)	0	0	0	1	0	1	1	0	0	0
Q00613	HSF1_HUMAN	Heat shock factor protein 1	GHTDTEGRPPSPPPTSTPEK	363(S) 369(T)	0	2	1	2	0	0	1	1	0	0
Q00613	HSF1_HUMAN	Heat shock factor protein 1	GHTDTEGRPPSPPPTSTPEK	363(S) 372(K)	1	0	0	0	1	0	1	0	0	1
Q00613	HSF1_HUMAN	Heat shock factor protein 1	GHTDTEGRPPSPPPTSTPEK	357(T) 369(T)	0	1	0	0	1	0	0	2	0	0
Q00613	HSF1_HUMAN	Heat shock factor protein 1	GHTDTEGRPPSPPPTSTPEK	363(S) 368(S)	1	0	0	0	1	0	2	0	0	0
Q00613	HSF1_HUMAN	Heat shock factor protein 1	GHTDTEGRPPSPPPTSTPEK	368(S) 369(T)	1	0	1	0	0	0	1	1	0	0
Q00613	HSF1_HUMAN	Heat shock factor protein 1	VKEEPPSPPQSPR	303(S)	0	0	1	0	0	1	1	0	0	0
Q96PM9	Z385A_HUMAN	Zinc finger protein 385A	QPGSPSPPSIPETGQGVTK	160(S)	0	0	1	1	0	1	1	0	0	0
P15407	FOSL1_HUMAN	Fos-related antigen 1	RPCEQISPEEEER	101(S)	2	2	0	0	1	0	1	0	0	0
Q06265	EXOS9_HUMAN	Exosome complex component RRP45	APIDTSDVEEK	306(S)	2	1	1	1	0	0	1	0	0	0
Q9HC35	EMAL4_HUMAN	Echinoderm microtubule-associated protein-like 4	ASPSPQPSSQPLQIHR	146(S)	1	0	2	1	0	0	1	0	0	0
Q9HC35	EMAL4_HUMAN	Echinoderm microtubule-associated protein-like 4	ASPSPQPSSQPLQIHR	144(S)	1	1	0	0	1	0	1	0	0	0
Q8N6N3	CA052_HUMAN	UPF0690 protein C1orf52	LLPEGEETLESDDEK	158(S)	2	1	2	1	0	0	1	0	0	0
Q6GYQ0	RGPA1_HUMAN	Ral GTPase-activating protein subunit alpha-1	SSSTSDILEPFTVER	797(S)	0	0	1	1	0	1	1	0	0	0
Q6GYQ0	RGPA1_HUMAN	Ral GTPase-activating protein subunit alpha-1	SSSTSDILEPFTVER	798(T)	0	0	0	1	0	1	0	1	0	0
Q9UBU7	DBF4A_HUMAN	Protein DBF4 homolog A	YSVGSLSPVSASVLK	359(S)	0	1	0	0	1	0	1	0	0	0
Q92545	TM131_HUMAN	Transmembrane protein 131	DFDHHDSPALEVFTEQPPSPLPK	1375(S)	1	1	1	1	0	0	1	0	0	0
Q8IY81	SPB1_HUMAN	pre-rRNA processing protein FTSJ3	TEIMSPLYQDEAPK	584(S)	1	1	1	1	0	0	1	0	0	0
Q14160	SCRIB_HUMAN	Protein scribble homolog	LPLLPPESPGPLR	853(S)	2	1	1	2	0	0	1	0	0	0
Q14160	SCRIB_HUMAN	Protein scribble homolog	QSPASPPPLGGGAPVR	1448(S)	2	2	2	2	0	0	1	0	0	0
Q14160	SCRIB_HUMAN	Protein scribble homolog	RSEACPCQPDSGSPLPAEEEK	504(S)	1	1	2	2	0	0	1	0	0	0
Q14160	SCRIB_HUMAN	Protein scribble homolog	AFAAVPTSHPPEDAPAQPPTPGPAASPEQLSFR	1348(S)	1	1	0	0	1	0	1	0	0	0
Q14160	SCRIB_HUMAN	Protein scribble homolog	ALSPAELR	1486(S)	1	0	0	1	0	0	1	0	0	0
P84157	MXRA7_HUMAN	Matrix-remodeling-associated protein 7	GPSSEGPEEEDGEGFSFKYSPGK	144(S)	0	0	1	1	0	1	1	0	0	0
O95297	MPZL1_HUMAN	Myelin protein zero-like protein 1	DYTGCSTSESLSPVK	210(S)	2	1	2	1	0	0	1	0	0	0
O95297	MPZL1_HUMAN	Myelin protein zero-like protein 1	DYTGCSTSESLSPVKQAPR	206(S)	0	1	0	0	1	0	1	0	0	0
P16144	ITB4_HUMAN	Integrin beta-4	LTAGVPDTPTR	1530(T)	1	2	2	3	0	0	0	1	0	0
P16144	ITB4_HUMAN	Integrin beta-4	MDFAFPGSTNSLHR	1457(S)	4	3	5	2	0	0	1	0	0	0
P16144	ITB4_HUMAN	Integrin beta-4	MTTTSAAAYGTHLSPHVPHR	1474(S)	1	0	1	0	0	0	1	0	0	0
Q96I25	SPF45_HUMAN	Splicing factor 45	RPDPDSDEDEDYER	155(S)	1	1	1	0	0	0	1	0	0	0
Q96I25	SPF45_HUMAN	Splicing factor 45	SPTGPSNSFLANMGGTVAHK	222(S)	3	3	1	0	0	0	1	0	0	0
Q96I25	SPF45_HUMAN	Splicing factor 45	SMGGAAIAPPTSLVEK	169(S)	0	0	1	1	0	1	1	0	0	0
Q92615	LAR4B_HUMAN	La-related protein 4B	SPSPAHLPDDPK	601(S)	2	0	3	0	0	0	1	0	0	0
Q8IZ73	RUSD2_HUMAN	RNA pseudouridylate synthase domain-containing protein 2	VELSPGPPKPAGR	68(S)	2	2	2	2	0	0	1	0	0	0
Q9NYZ3	GTSE1_HUMAN	G2 and S phase-expressed protein 1	LVDVSPDRGSPPSR	575(S)	1	0	0	0	1	0	1	0	0	0
Q9H7N4	SFR19_HUMAN	Splicing factor, arginine/serine-rich 19	QRSPSPAPAPAPAAAAGPPTR	498(S) 500(S)	2	2	3	3	0	0	2	0	0	0
Q9UK76	HN1_HUMAN	Hematological and neurological expressed 1 protein	NSSEASSGDFLDLK	87(S)	10	10	4	6	0	0	1	0	0	0
Q9UK76	HN1_HUMAN	Hematological and neurological expressed 1 protein	SSGGREDLESSGLQR	71(S)	2	3	3	2	0	0	1	0	0	0
Q9UK76	HN1_HUMAN	Hematological and neurological expressed 1 protein	RNSSEASSGDFLDLK	88(S)	13	9	10	7	0	0	1	0	0	0
Q9UK76	HN1_HUMAN	Hematological and neurological expressed 1 protein	MASNIFGTPEENQASWAK	54(T)	2	2	1	1	0	0	0	1	0	0
Q9UK76	HN1_HUMAN	Hematological and neurological expressed 1 protein	PVPAAPVPSPVAPAPVPSR	131(S)	1	0	0	0	1	0	1	0	0	0
Q9UK76	HN1_HUMAN	Hematological and neurological expressed 1 protein	SSGGREDLESSGLQR	80(S)	1	1	0	0	1	0	1	0	0	0
Q9UK76	HN1_HUMAN	Hematological and neurological expressed 1 protein	SSGGREDLESSGLQR	70(S)	1	0	0	0	1	0	1	0	0	0
Q15648	MED1_HUMAN	Mediator of RNA polymerase II transcription subunit 1	SQTPPGVATPPIPK	1051(T)	1	2	2	2	0	0	0	1	0	0
Q15648	MED1_HUMAN	Mediator of RNA polymerase II transcription subunit 1	LASPMKPVPGTPPSSK	1207(S) 1215(T)	2	0	0	0	1	0	1	1	0	0
Q15648	MED1_HUMAN	Mediator of RNA polymerase II transcription subunit 1	SQTPPGVATPPIPK	1049(S)	1	0	0	0	1	0	1	0	0	0
Q8NEF9	SRFB1_HUMAN	Serum response factor-binding protein 1	EYFDDSTEER	264(S)	1	1	0	1	0	0	1	0	0	0
Q8NEF9	SRFB1_HUMAN	Serum response factor-binding protein 1	AVTIANSPSKPSEKDSVVSLESQK	205(S)	1	1	1	1	0	0	1	0	0	0
Q96C57	CL043_HUMAN	Uncharacterized protein C12orf43	EAAVSASDILQESAIHSPGTVEK	179(S)	2	1	2	2	0	0	1	0	0	0
Q12962	TAF10_HUMAN	Transcription initiation factor TFIID subunit 10	ASPAGTAGGPGAGAAAGGTGPLAAR	44(S)	0	0	1	1	0	1	1	0	0	0
Q7Z4S6	KI21A_HUMAN	Kinesin-like protein KIF21A	KLSSSDAPAQDTGSSAAAVETDASR	855(S)	0	2	1	2	0	0	1	0	0	0
Q7Z4S6	KI21A_HUMAN	Kinesin-like protein KIF21A	KLSSSDAPAQDTGSSAAAVETDASR	853(S)	1	0	1	0	0	0	1	0	0	0
Q7Z4S6	KI21A_HUMAN	Kinesin-like protein KIF21A	KLSSSDAPAQDTGSSAAAVETDASR	854(S)	1	0	0	0	1	0	1	0	0	0
Q5JTV8	TOIP1_HUMAN	Torsin-1A-interacting protein 1	LQQQHSEQPPLQPSPVMTR	143(S)	4	4	4	4	0	0	1	0	0	0
Q5JTV8	TOIP1_HUMAN	Torsin-1A-interacting protein 1	DSHSSEEDEASSQTDLSQTISK	157(S)	1	1	0	0	1	0	1	0	0	0
Q5JTV8	TOIP1_HUMAN	Torsin-1A-interacting protein 1	DSHSSEEDEASSQTDLSQTISK	156(S) 157(S)	3	3	2	3	0	0	2	0	0	0
Q5JTV8	TOIP1_HUMAN	Torsin-1A-interacting protein 1	VNFSEEGETEEDDQDSSHSSVTTVK	220(T)	2	2	4	4	0	0	0	1	0	0
Q5JTV8	TOIP1_HUMAN	Torsin-1A-interacting protein 1	VNFSEEGETEEDDQDSSHSSVTTVK	215(S)	2	2	2	2	0	0	1	0	0	0
Q5JTV8	TOIP1_HUMAN	Torsin-1A-interacting protein 1	VNFSEEGETEEDDQDSSHSSVTTVK	215(S) 220(T)	5	4	4	2	0	0	1	1	0	0
Q5JTV8	TOIP1_HUMAN	Torsin-1A-interacting protein 1	DSHSSEEDEASSQTDLSQTISK	154(S) 157(S)	0	0	1	0	0	1	2	0	0	0
Q99460	PSMD1_HUMAN	26S proteasome non-ATPase regulatory subunit 1	TSSAFVGKTPEASPEPK	311(T) 315(S)	1	1	2	1	0	0	1	1	0	0
Q99460	PSMD1_HUMAN	26S proteasome non-ATPase regulatory subunit 1	TVGTPIASVPGSTNTGTVPGSEK	273(T)	1	2	2	1	0	0	0	1	0	0
Q99460	PSMD1_HUMAN	26S proteasome non-ATPase regulatory subunit 1	TSSAFVGKTPEASPEPK	311(T)	0	0	1	1	0	1	0	1	0	0
Q99460	PSMD1_HUMAN	26S proteasome non-ATPase regulatory subunit 1	TVGTPIASVPGSTNTGTVPGSEK	270(T)	1	0	0	0	1	0	0	1	0	0
Q9Y2X7	GIT1_HUMAN	ARF GTPase-activating protein GIT1	SLSSPTDNLELSLR	362(S)	0	0	1	1	0	1	1	0	0	0
Q9Y2X7	GIT1_HUMAN	ARF GTPase-activating protein GIT1	SQSDLDDQHDYDSVASDEDTDQEPLR	388(S)	0	0	1	1	0	1	1	0	0	0
Q08174	PCDH1_HUMAN	Protocadherin-1	IHLPLNYPPGSPDLGR	962(S)	8	4	9	1	0	0	1	0	0	0
Q08174	PCDH1_HUMAN	Protocadherin-1	SPKPVKPVEDEDEAGLQK	918(S)	1	1	1	1	0	0	1	0	0	0
Q08174	PCDH1_HUMAN	Protocadherin-1	SNSPLPSIQLQPQSPSASK	973(S)	0	0	1	1	0	1	1	0	0	0
Q08174	PCDH1_HUMAN	Protocadherin-1	SNSPLPSIQLQPQSPSASK	984(S)	1	0	0	3	0	0	1	0	0	0
Q08174	PCDH1_HUMAN	Protocadherin-1	SNSPLPSIQLQPQSPSASK	986(S)	1	0	1	0	0	0	1	0	0	0
Q08174	PCDH1_HUMAN	Protocadherin-1	SNSPLPSIQLQPQSPSASKK	973(S) 986(S)	1	0	0	0	1	0	2	0	0	0
Q8N5P1	ZC3H8_HUMAN	Zinc finger CCCH domain-containing protein 8	SKDYDVYSDNDICSQESEDNFAK	77(S)	1	1	0	0	1	0	1	0	0	0
O75691	UTP20_HUMAN	Small subunit processome component 20 homolog	SLSDNGQPGTPDPADSGGTSAK	1741(T)	0	1	0	0	1	0	0	1	0	0
O15014	ZN609_HUMAN	Zinc finger protein 609	LVEPHSPSPSSK	576(S) 578(S)	2	1	0	1	0	0	2	0	0	0
O15014	ZN609_HUMAN	Zinc finger protein 609	TNSMGSATGPLPGTK	467(S)	2	2	2	3	0	0	1	0	0	0
O15014	ZN609_HUMAN	Zinc finger protein 609	FCDSPTSDLEMR	358(S)	2	2	0	0	1	0	1	0	0	0
O15014	ZN609_HUMAN	Zinc finger protein 609	APSLTDLVK	1055(S)	1	0	2	1	0	0	1	0	0	0
O15014	ZN609_HUMAN	Zinc finger protein 609	TNSMGSATGPLPGTK	465(T)	0	0	1	0	0	1	0	1	0	0
Q8WXE1	ATRIP_HUMAN	ATR-interacting protein	LAAPSVSHVSPR	224(S)	1	0	3	2	0	0	1	0	0	0
P04637	P53_HUMAN	Cellular tumor antigen p53	LMFKTEGPDSD	392(S)	2	1	0	0	1	0	1	0	0	0
Q9NTI5	PDS5B_HUMAN	Sister chromatid cohesion protein PDS5 homolog B	AESPESSAIESTQSTPQK	1358(S)	2	2	2	2	0	0	1	0	0	0
Q9NTI5	PDS5B_HUMAN	Sister chromatid cohesion protein PDS5 homolog B	EDILENEDEQNSPPKK	1283(S)	1	1	0	0	1	0	1	0	0	0
Q9NTI5	PDS5B_HUMAN	Sister chromatid cohesion protein PDS5 homolog B	AESPESSAIESTQSTPQKGR	1358(S) 1370(T)	0	0	1	1	0	1	1	1	0	0
Q9NTI5	PDS5B_HUMAN	Sister chromatid cohesion protein PDS5 homolog B	AESPESSAIESTQSTPQKGR	1358(S) 1369(S)	1	0	0	0	1	0	2	0	0	0
P49585	PCY1A_HUMAN	Choline-phosphate cytidylyltransferase A	MLQAISPK	315(S)	1	1	0	1	0	0	1	0	0	0
P49585	PCY1A_HUMAN	Choline-phosphate cytidylyltransferase A	TSPPCSPANLSR	343(S)	2	1	3	3	0	0	1	0	0	0
P22234	PUR6_HUMAN	Multifunctional protein ADE2	EVYELLDSPGK	27(S)	1	2	1	1	0	0	1	0	0	0
Q58FF8	H90B2_HUMAN	Putative heat shock protein HSP 90-beta 2	IEDVGSDEEDDSGK	177(S)	0	7	0	12	0	0	1	0	0	0
Q8NC44	F134A_HUMAN	Protein FAM134A	QALDSEEEEEDVAAK	385(S)	2	2	4	4	0	0	1	0	0	0
Q8WU90	ZC3HF_HUMAN	Zinc finger CCCH domain-containing protein 15	AENGERSDLEEDNER	381(S)	0	0	1	0	0	1	1	0	0	0
Q01518	CAP1_HUMAN	Adenylyl cyclase-associated protein 1	PFSAPKPQTSPSPK	308(S)	0	0	4	0	0	1	1	0	0	0
Q01518	CAP1_HUMAN	Adenylyl cyclase-associated protein 1	PFSAPKPQTSPSPK	308(S) 310(S)	1	0	2	0	0	0	2	0	0	0
Q01518	CAP1_HUMAN	Adenylyl cyclase-associated protein 1	PFSAPKPQTSPSPK	310(S)	0	0	1	0	0	1	1	0	0	0
Q01518	CAP1_HUMAN	Adenylyl cyclase-associated protein 1	SGPKPFSAPKPQTSPSPK	308(S) 312(K)	0	0	1	0	0	1	1	0	0	1
Q92766	RREB1_HUMAN	Ras-responsive element-binding protein 1	VTENGGSPQGIKSPSKPPGPNR	42(S)	1	0	0	0	1	0	1	0	0	0
Q5XXA6	ANO1_HUMAN	Anoctamin-1	ACPDSLGSPAPSHAYHGGVL	974(S)	1	0	0	0	1	0	1	0	0	0
P53985	MOT1_HUMAN	Monocarboxylate transporter 1	EEETSIDVAGKPNEVTK	467(S)	1	1	1	0	0	0	1	0	0	0
P53985	MOT1_HUMAN	Monocarboxylate transporter 1	DTDGGPKEEESPV	498(S)	1	0	0	1	0	0	1	0	0	0
P53985	MOT1_HUMAN	Monocarboxylate transporter 1	AAESPDQKDTDGGPKEEESPV	483(S)	1	0	0	0	1	0	1	0	0	0
Q13541	4EBP1_HUMAN	Eukaryotic translation initiation factor 4E-binding protein 1	TPPRDLPTIPGVTSPSSDEPPMEASQSHLR	77(T)	0	0	1	1	0	1	0	1	0	0
Q13541	4EBP1_HUMAN	Eukaryotic translation initiation factor 4E-binding protein 1	TPPRDLPTIPGVTSPSSDEPPMEASQSHLR	70(T)	3	0	1	1	0	0	0	1	0	0
Q14839	CHD4_HUMAN	Chromodomain-helicase-DNA-binding protein 4	STAPETAIECTQAPAPASEDEK	1602(S)	1	1	1	0	0	0	1	0	0	0
Q14839	CHD4_HUMAN	Chromodomain-helicase-DNA-binding protein 4	TPTPSTPGDTQPNTPAPVPPAEDGIK	1553(T)	0	0	1	1	0	1	0	1	0	0
Q14839	CHD4_HUMAN	Chromodomain-helicase-DNA-binding protein 4	WGQPPSPTPVPRPPDADPNTPSPK	515(S)	0	0	1	0	0	1	1	0	0	0
P50479	PDLI4_HUMAN	PDZ and LIM domain protein 4	IHIDPEIQDGSPTTSR	112(S)	3	3	3	3	0	0	1	0	0	0
Q8IV50	LYSM2_HUMAN	LysM and putative peptidoglycan-binding domain-containing protein 2	APRPSAPSPPPR	24(S)	2	1	2	0	0	0	1	0	0	0
P51149	RAB7A_HUMAN	Ras-related protein Rab-7a	FQSLGVAFYR	72(S)	1	1	0	0	1	0	1	0	0	0
Q8IVF2	AHNK2_HUMAN	Protein AHNAK2	IPSLGWSPSK	593(S)	2	1	2	1	0	0	1	0	0	0
Q8IVF2	AHNK2_HUMAN	Protein AHNAK2	MPSFGMLSPGK	4477(S)	3	2	2	2	0	0	1	0	0	0
Q8IVF2	AHNK2_HUMAN	Protein AHNAK2	DAHDVSPTSTDTEAQLTVER	296(T)	0	1	0	2	0	0	0	1	0	0
Q8IVF2	AHNK2_HUMAN	Protein AHNAK2	MPSFGVSAPGK	4307(S)	0	0	2	1	0	1	1	0	0	0
Q8IVF2	AHNK2_HUMAN	Protein AHNAK2	SMEDSVDVSAPK	851(S)	0	0	1	1	0	1	1	0	0	0
Q8IVF2	AHNK2_HUMAN	Protein AHNAK2	DAHDVSPTSTDTEAQLTVER	294(S)	2	1	2	0	0	0	1	0	0	0
Q8IVF2	AHNK2_HUMAN	Protein AHNAK2	IPSLGWSPSK	595(S)	0	0	2	0	0	1	1	0	0	0
Q9UQR1	ZN148_HUMAN	Zinc finger protein 148	GGLLTSEEDSGFSTSPK	306(S)	1	1	1	1	0	0	1	0	0	0
Q9UQR1	ZN148_HUMAN	Zinc finger protein 148	GGLLTSEEDSGFSTSPKDNSLPK	311(S)	1	1	1	0	0	0	1	0	0	0
Q9UQR1	ZN148_HUMAN	Zinc finger protein 148	GGLLTSEEDSGFSTSPKDNSLPK	305(T)	0	0	0	1	0	1	0	1	0	0
Q5H9L2	TCAL5_HUMAN	Transcription elongation factor A protein-like 5	GTDDSPKDSQEDLQER	131(S)	1	1	0	0	1	0	1	0	0	0
Q5H9L2	TCAL5_HUMAN	Transcription elongation factor A protein-like 5	GTDDSPKDSQEDLQER	127(S)	1	1	1	1	0	0	1	0	0	0
Q5UIP0	RIF1_HUMAN	Telomere-associated protein RIF1	STDFVFIPPEGK	1047(T)	0	1	0	1	0	0	0	1	0	0
Q86TB9	PATL1_HUMAN	Protein PAT1 homolog 1	RSTSPIIGSPPVR	179(S) 184(S)	0	0	1	1	0	1	2	0	0	0
Q86TB9	PATL1_HUMAN	Protein PAT1 homolog 1	RSTSPIIGSPPVR	179(S)	1	1	1	0	0	0	1	0	0	0
Q86VM9	ZCH18_HUMAN	Zinc finger CCCH domain-containing protein 18	SSQQPSTPQQAPPGQPQQGTFVAHK	796(T)	1	2	0	0	1	0	0	1	0	0
Q86VM9	ZCH18_HUMAN	Zinc finger CCCH domain-containing protein 18	LGVSVSPSR	534(S)	1	0	1	3	0	0	1	0	0	0
Q86VM9	ZCH18_HUMAN	Zinc finger CCCH domain-containing protein 18	DSGSDQDLDGAGVRASDLEDEESAAR	46(S)	0	0	1	1	0	1	1	0	0	0
Q86VM9	ZCH18_HUMAN	Zinc finger CCCH domain-containing protein 18	SSQQPSTPQQAPPGQPQQGTFVAHK	795(S)	1	0	0	0	1	0	1	0	0	0
Q9HCM7	FBSL_HUMAN	Fibrosin-1-like protein	DYSPSRNPPEVEAR	1034(S)	1	1	0	0	1	0	1	0	0	0
P06493	CDK1_HUMAN	Cyclin-dependent kinase 1	IGEGTYGVVYK	14(T)	0	0	4	0	0	1	0	1	0	0
P06493	CDK1_HUMAN	Cyclin-dependent kinase 1	VYTHEVVTLWYR	161(T)	0	0	1	0	0	1	0	1	0	0
O75381	PEX14_HUMAN	Peroxisomal membrane protein PEX14	SPSPSSPAAVNHHSSSDISPVSNESTSSSPGK	275(S)	3	3	4	1	0	0	1	0	0	0
O75381	PEX14_HUMAN	Peroxisomal membrane protein PEX14	SPSPSSPAAVNHHSSSDISPVSNESTSSSPGK	274(S)	0	0	0	2	0	1	1	0	0	0
Q9BZ23	PANK2_HUMAN	Pantothenate kinase 2, mitochondrial	LGSYSGPTSVSR	189(S)	2	2	2	1	0	0	1	0	0	0
P30459	1A74_HUMAN	HLA class I histocompatibility antigen, A-74 alpha chain	GGSYSQAASSDSAQGSDMSLTACKV	359(S)	0	0	1	0	0	1	1	0	0	0
P30459	1A74_HUMAN	HLA class I histocompatibility antigen, A-74 alpha chain	KGGSYSQAASSDSAQGSDMSLTACKV	356(S) 359(S)	1	0	1	0	0	0	2	0	0	0
P30459	1A74_HUMAN	HLA class I histocompatibility antigen, A-74 alpha chain	KGGSYSQAASSDSAQGSDMSLTACKV	352(S)	1	0	1	0	0	0	1	0	0	0
P54259	ATN1_HUMAN	Atrophin-1	SEEISESESEETNAPK	77(S)	1	1	0	0	1	0	1	0	0	0
P54259	ATN1_HUMAN	Atrophin-1	TATPPGYKPGSPPSFR	653(T) 661(S)	1	0	0	0	1	0	1	1	0	0
P28290	SSFA2_HUMAN	Sperm-specific antigen 2	SQSLPTTLLSPVR	739(S)	1	1	2	2	0	0	1	0	0	0
Q6SPF0	SAMD1_HUMAN	Atherin	AAAAAATAPPSPGPAQPGPR	161(S)	2	2	1	1	0	0	1	0	0	0
Q96ST2	IWS1_HUMAN	Protein IWS1 homolog	AAVLSDSEDEEKASAK	398(S) 400(S)	2	0	1	0	0	0	2	0	0	0
Q9Y2W2	WBP11_HUMAN	WW domain-binding protein 11	GATAAPQRKSEDDSAVPLAK	600(S)	1	0	0	0	1	0	1	0	0	0
O95292	VAPB_HUMAN	Vesicle-associated membrane protein-associated protein B/C	TVQSNSPISALAPTGK	206(S)	1	1	0	0	1	0	1	0	0	0
O95292	VAPB_HUMAN	Vesicle-associated membrane protein-associated protein B/C	IISTTASKTETPIVSK	150(T)	2	2	1	3	0	0	0	1	0	0
O95292	VAPB_HUMAN	Vesicle-associated membrane protein-associated protein B/C	SLSSSLDDTEVKK	158(S)	2	2	0	0	1	0	1	0	0	0
O75683	SURF6_HUMAN	Surfeit locus protein 6	ELSPAALEK	138(S)	0	1	0	1	0	0	1	0	0	0
O75362	ZN217_HUMAN	Zinc finger protein 217	AGAESPTMSVDGR	407(S)	0	0	0	1	0	1	1	0	0	0
O75362	ZN217_HUMAN	Zinc finger protein 217	TKADVTPPPDGSTTHNLEVSPK	662(S)	1	1	1	1	0	0	1	0	0	0
Q9BW04	SARG_HUMAN	Specifically androgen-regulated gene protein	ISPSVLR	519(S)	2	1	0	1	0	0	1	0	0	0
Q9BW04	SARG_HUMAN	Specifically androgen-regulated gene protein	SGSSDSSYDFLSTEEK	36(S)	0	1	0	0	1	0	1	0	0	0
Q9BW04	SARG_HUMAN	Specifically androgen-regulated gene protein	AQHLSPAPGLAQPAAPAQASAAIPAAGK	385(S)	2	2	2	2	0	0	1	0	0	0
Q9BW04	SARG_HUMAN	Specifically androgen-regulated gene protein	ANSALTPPKPESGLTLQESNTPGLR	456(T)	9	7	7	5	0	0	0	1	0	0
Q9BW04	SARG_HUMAN	Specifically androgen-regulated gene protein	SGSSDSSYDFLSTEEK	35(S)	1	0	1	1	0	0	1	0	0	0
Q9BW04	SARG_HUMAN	Specifically androgen-regulated gene protein	ANSALTPPKPESGLTLQESNTPGLR	462(S)	0	1	0	3	0	0	1	0	0	0
Q9BW04	SARG_HUMAN	Specifically androgen-regulated gene protein	ANSALTPPKPESGLTLQESNTPGLR	453(S)	4	3	4	0	0	0	1	0	0	0
Q9BW04	SARG_HUMAN	Specifically androgen-regulated gene protein	ANSALTPPKPESGLTLQESNTPGLR	456(T) 471(T)	1	1	1	1	0	0	0	2	0	0
Q9BW04	SARG_HUMAN	Specifically androgen-regulated gene protein	ALAQAPAPAPGPAQGPLPMKSPAPGNVAASK	429(S)	1	0	0	0	1	0	1	0	0	0
Q9BW04	SARG_HUMAN	Specifically androgen-regulated gene protein	SGVGLSSYLSTEKDASPK	502(S)	1	0	0	0	1	0	1	0	0	0
Q9BW04	SARG_HUMAN	Specifically androgen-regulated gene protein	GSFLDKISPSVLR	521(S)	0	0	1	0	0	1	1	0	0	0
O43933	PEX1_HUMAN	Peroxisome biogenesis factor 1	SQSGEDESMNQPGPIK	1211(S)	1	1	2	2	0	0	1	0	0	0
O43933	PEX1_HUMAN	Peroxisome biogenesis factor 1	TASQEGCQELTQEQR	1181(S)	1	1	0	0	1	0	1	0	0	0
Q7Z3J3	RGPD4_HUMAN	RanBP2-like and GRIP domain-containing protein 4	AVVSPPKFVFGSESVK	1535(S)	0	0	1	0	0	1	1	0	0	0
Q86WR7	PRSR2_HUMAN	Proline and serine-rich protein 2	SRSFTLDDESLK	43(S)	2	2	1	0	0	0	1	0	0	0
Q86WR7	PRSR2_HUMAN	Proline and serine-rich protein 2	MAGNEALSPTSPFR	212(S)	0	0	1	1	0	1	1	0	0	0
Q86WR7	PRSR2_HUMAN	Proline and serine-rich protein 2	AQVLATIHGHAGAFPAAGDAGEGAPGGGSSPER	312(S)	0	0	1	0	0	1	1	0	0	0
Q969T4	UB2E3_HUMAN	Ubiquitin-conjugating enzyme E2 E3	QRSDDESPSTSSGSSDADQRDPAAPEPEEQEER	8(S)	1	0	3	0	0	0	1	0	0	0
O00151	PDLI1_HUMAN	PDZ and LIM domain protein 1	VWSPLVTEEGK	90(S)	4	5	3	3	0	0	1	0	0	0
O00151	PDLI1_HUMAN	PDZ and LIM domain protein 1	SAMPFTASPASSTTAR	130(S)	6	6	3	3	0	0	1	0	0	0
Q96B36	AKTS1_HUMAN	Proline-rich AKT1 substrate 1	SLPVSVPVWGFK	183(S)	0	0	1	1	0	1	1	0	0	0
Q96B36	AKTS1_HUMAN	Proline-rich AKT1 substrate 1	TEARSSDEENGPPSSPDLDR	203(S) 212(S)	1	1	0	0	1	0	2	0	0	0
Q96B36	AKTS1_HUMAN	Proline-rich AKT1 substrate 1	AATAARPPAPPPAPQPPSPTPSPPRPTLAR	88(S) 92(S)	2	2	3	3	0	0	2	0	0	0
Q96B36	AKTS1_HUMAN	Proline-rich AKT1 substrate 1	SSDEENGPPSSPDLDR	212(S)	0	0	1	1	0	1	1	0	0	0
Q8N2M8	CLASR_HUMAN	CLK4-associating serine/arginine rich protein	KISPPSYAR	285(S)	0	3	0	2	0	0	1	0	0	0
Q8N2M8	CLASR_HUMAN	CLK4-associating serine/arginine rich protein	KISPPSYAR	288(S)	0	0	1	0	0	1	1	0	0	0
Q8N2M8	CLASR_HUMAN	CLK4-associating serine/arginine rich protein	LTRPAASPAVGEK	547(S)	0	0	1	0	0	1	1	0	0	0
O60763	USO1_HUMAN	General vesicular transport factor p115	DLGHPVEEEDELESGDQEDEDDESEDPGK	942(S)	1	1	3	3	0	0	1	0	0	0
Q6UWZ7	F175A_HUMAN	BRCA1-A complex subunit Abraxas	GFGEYSRSPTF	406(S)	1	0	0	0	1	0	1	0	0	0
Q9BWU0	NADAP_HUMAN	Kanadaptin	KPALPVSPAAR	82(S)	1	1	0	0	1	0	1	0	0	0
Q9BWU0	NADAP_HUMAN	Kanadaptin	MLGEDSDEEEEMDTSER	312(S)	4	4	4	4	0	0	1	0	0	0
Q9BWU0	NADAP_HUMAN	Kanadaptin	ETQTHENMSQLSEEEQNK	712(S)	1	1	1	1	0	0	1	0	0	0
Q13586	STIM1_HUMAN	Stromal interaction molecule 1	SHSPSSPDPDTPSPVGDSR	618(S)	2	2	3	3	0	0	1	0	0	0
Q13586	STIM1_HUMAN	Stromal interaction molecule 1	SHSPSSPDPDTPSPVGDSR	621(S)	2	1	1	0	0	0	1	0	0	0
Q13586	STIM1_HUMAN	Stromal interaction molecule 1	AVAEEDNGSIGEETDSSPGR	668(S)	6	5	4	3	0	0	1	0	0	0
Q13586	STIM1_HUMAN	Stromal interaction molecule 1	LPDSPALAK	575(S)	1	1	2	2	0	0	1	0	0	0
Q13586	STIM1_HUMAN	Stromal interaction molecule 1	SHSPSSPDPDTPSPVGDSR	620(S)	0	0	0	1	0	1	1	0	0	0
Q13586	STIM1_HUMAN	Stromal interaction molecule 1	AVAEEDNGSIGEETDSSPGR	660(S)	0	0	2	2	0	1	1	0	0	0
Q6NZY4	ZCHC8_HUMAN	Zinc finger CCHC domain-containing protein 8	IHSPIPDMSK	658(S)	0	0	1	0	0	1	1	0	0	0
P05455	LA_HUMAN	Lupus La protein	FASDDEHDEHDENGATGPVK	366(S)	3	0	4	1	0	0	1	0	0	0
P05455	LA_HUMAN	Lupus La protein	SPSKPLPEVTDEYKNDVK	92(S)	0	1	0	0	1	0	1	0	0	0
P05455	LA_HUMAN	Lupus La protein	SPSKPLPEVTDEYKNDVK	94(S)	1	0	1	1	0	0	1	0	0	0
P51532	SMCA4_HUMAN	Transcription activator BRG1	LSPNPPNLTK	1452(S)	1	1	0	1	0	0	1	0	0	0
P51532	SMCA4_HUMAN	Transcription activator BRG1	EVDYSDSLTEK	1382(S)	1	0	0	1	0	0	1	0	0	0
Q13748	TBA3C_HUMAN	Tubulin alpha-3C/D chain	TIGGGDDSFNTFFSETGAGK	48(S)	0	0	0	1	0	1	1	0	0	0
P32519	ELF1_HUMAN	ETS-related transcription factor Elf-1	TIQAPTQVPVVVSPR	432(S)	0	0	1	1	0	1	1	0	0	0
Q9H6F5	CCD86_HUMAN	Coiled-coil domain-containing protein 86	GLRPESPESLTSVSR	18(S)	7	3	5	4	0	0	1	0	0	0
Q9H6F5	CCD86_HUMAN	Coiled-coil domain-containing protein 86	LQQGAGLESPQGQPEPGAASPQR	91(S)	5	5	8	6	0	0	1	0	0	0
Q9H6F5	CCD86_HUMAN	Coiled-coil domain-containing protein 86	ALVEFESNPEETREPGSPPSVQR	37(S)	0	1	0	0	1	0	1	0	0	0
Q9H6F5	CCD86_HUMAN	Coiled-coil domain-containing protein 86	ESNPEETREPGSPPSVQR	47(S)	5	5	2	7	0	0	1	0	0	0
Q9H6F5	CCD86_HUMAN	Coiled-coil domain-containing protein 86	QQDLHLESPQRQPEYSPESPR	102(S) 110(S)	0	1	0	1	0	0	2	0	0	0
Q9H6F5	CCD86_HUMAN	Coiled-coil domain-containing protein 86	QQDLHLESPQRQPEYSPESPR	102(S) 113(S)	2	0	3	1	0	0	2	0	0	0
Q9H6F5	CCD86_HUMAN	Coiled-coil domain-containing protein 86	ALVEFESNPEETREPGSPPSVQR	50(S)	2	0	5	0	0	0	1	0	0	0
Q9H6F5	CCD86_HUMAN	Coiled-coil domain-containing protein 86	AGLGSPERPPK	58(S)	0	0	1	0	0	1	1	0	0	0
Q9H6F5	CCD86_HUMAN	Coiled-coil domain-containing protein 86	AGLGSPERPPKTSPGSPR	58(S) 69(S)	2	0	2	0	0	0	2	0	0	0
Q9H6F5	CCD86_HUMAN	Coiled-coil domain-containing protein 86	AGLGSPERPPKTSPGSPR	66(S) 69(S)	0	0	1	0	0	1	2	0	0	0
Q9H6F5	CCD86_HUMAN	Coiled-coil domain-containing protein 86	AGLGSPERPPKTSPGSPR	58(S) 66(S)	0	1	1	0	0	0	2	0	0	0
P18615	NELFE_HUMAN	Negative elongation factor E	SISADDDLQESSR	115(S)	6	5	4	4	0	0	1	0	0	0
P18615	NELFE_HUMAN	Negative elongation factor E	RSLSEQPVMDTATATEQAK	51(S)	1	1	0	0	1	0	1	0	0	0
P18615	NELFE_HUMAN	Negative elongation factor E	SLYESFVSSSDR	131(S)	0	0	1	1	0	1	1	0	0	0
P27816	MAP4_HUMAN	Microtubule-associated protein 4	DMSPLSETEMALGK	507(S)	1	1	0	0	1	0	1	0	0	0
P27816	MAP4_HUMAN	Microtubule-associated protein 4	DVTPPPETEVVLIK	521(T)	1	1	1	2	0	0	0	1	0	0
P27816	MAP4_HUMAN	Microtubule-associated protein 4	VGSLDNVGHLPAGGAVK	1073(S)	2	2	2	2	0	0	1	0	0	0
P27816	MAP4_HUMAN	Microtubule-associated protein 4	TTTAAAVASTGPSSRSPSTLLPK	823(S)	0	2	0	2	0	0	1	0	0	0
P27816	MAP4_HUMAN	Microtubule-associated protein 4	TTTAAAVASTGPSSRSPSTLLPK	827(S)	1	0	0	0	1	0	1	0	0	0
P27816	MAP4_HUMAN	Microtubule-associated protein 4	TTTAAAVASTGPSSRSPSTLLPK	828(T)	1	0	1	0	0	0	0	1	0	0
P27816	MAP4_HUMAN	Microtubule-associated protein 4	DMESPTKLDVTLAK	280(S)	4	4	4	4	0	0	1	0	0	0
P27816	MAP4_HUMAN	Microtubule-associated protein 4	KCSLPAEEDSVLEK	636(S)	1	1	1	1	0	0	1	0	0	0
P27816	MAP4_HUMAN	Microtubule-associated protein 4	TTTAAAVASTGPSSRSPSTLLPK	825(S)	0	0	1	0	0	1	1	0	0	0
Q9ULU4	PKCB1_HUMAN	Protein kinase C-binding protein 1	LNFDMTASPK	406(S)	0	0	0	1	0	1	1	0	0	0
Q9ULU4	PKCB1_HUMAN	Protein kinase C-binding protein 1	RISLSDMPR	425(S)	2	1	2	0	0	0	1	0	0	0
Q9ULU4	PKCB1_HUMAN	Protein kinase C-binding protein 1	TPPSTTVGSHSPPETPVLTR	756(S)	0	0	1	0	0	1	1	0	0	0
Q9ULU4	PKCB1_HUMAN	Protein kinase C-binding protein 1	TGQAGSLSGSPKPFSPQLSAPITTK	490(S)	1	0	1	1	0	0	1	0	0	0
Q12789	TF3C1_HUMAN	General transcription factor 3C polypeptide 1	GYYSPGIVSTR	1653(S)	0	0	1	1	0	1	1	0	0	0
Q15527	SURF2_HUMAN	Surfeit locus protein 2	DLGSTEDGDGTDDFLTDKEDEK	195(T)	2	1	1	1	0	0	0	1	0	0
Q15527	SURF2_HUMAN	Surfeit locus protein 2	DLGSTEDGDGTDDFLTDKEDEK	190(T)	1	1	0	0	1	0	0	1	0	0
Q15527	SURF2_HUMAN	Surfeit locus protein 2	DLGSTEDGDGTDDFLTDKEDEK	190(T) 195(T)	1	1	0	0	1	0	0	2	0	0
Q92733	PRCC_HUMAN	Proline-rich protein PRCC	IAAPELHKGDSDSEEDEPTK	157(S)	1	1	0	0	1	0	1	0	0	0
Q92733	PRCC_HUMAN	Proline-rich protein PRCC	IAAPELHKGDSDSEEDEPTK	157(S) 159(S)	1	1	1	1	0	0	2	0	0	0
P51991	ROA3_HUMAN	Heterogeneous nuclear ribonucleoprotein A3	SSGSPYGGGYGSGGGSGGYGSR	358(S)	3	2	2	0	0	0	1	0	0	0
P51991	ROA3_HUMAN	Heterogeneous nuclear ribonucleoprotein A3	SSGSPYGGGYGSGGGSGGYGSR	356(S)	0	1	0	2	0	0	1	0	0	0
Q5T200	ZC3HD_HUMAN	Zinc finger CCCH domain-containing protein 13	SLSPSHLTEDR	877(S)	1	1	1	1	0	0	1	0	0	0
Q5T200	ZC3HD_HUMAN	Zinc finger CCCH domain-containing protein 13	GPRTPSPPPPIPEDIALGK	263(T) 265(S)	1	0	0	0	1	0	1	1	0	0
Q9UGV2	NDRG3_HUMAN	Protein NDRG3	THSTSSSLGSGESPFSR	334(S)	0	1	0	0	1	0	1	0	0	0
Q9UGV2	NDRG3_HUMAN	Protein NDRG3	THSTSSSLGSGESPFSR	335(S)	1	1	1	1	0	0	1	0	0	0
Q9UGV2	NDRG3_HUMAN	Protein NDRG3	THSTSSSLGSGESPFSR	331(S)	1	0	0	0	1	0	1	0	0	0
P00533	EGFR_HUMAN	Epidermal growth factor receptor	MHLPSPTDSNFYR	993(T)	0	1	0	1	0	0	0	1	0	0
P00533	EGFR_HUMAN	Epidermal growth factor receptor	MHLPSPTDSNFYR	991(S)	3	1	3	2	0	0	1	0	0	0
P00533	EGFR_HUMAN	Epidermal growth factor receptor	ELVEPLTPSGEAPNQALLR	693(T)	4	4	4	4	0	0	0	1	0	0
P00533	EGFR_HUMAN	Epidermal growth factor receptor	GSHQISLDNPDYQQDFFPK	1166(S)	2	2	1	1	0	0	1	0	0	0
P00533	EGFR_HUMAN	Epidermal growth factor receptor	NGLQSCPIKEDSFLQR	1064(S)	0	0	2	1	0	1	1	0	0	0
P00533	EGFR_HUMAN	Epidermal growth factor receptor	MHLPSPTDSNFYR	995(S)	0	0	1	0	0	1	1	0	0	0
Q9H8G2	CAAP1_HUMAN	Caspase activity and apoptosis inhibitor 1	STDSSSVSGSLQQETK	90(T)	0	1	0	0	1	0	0	1	0	0
Q9H8G2	CAAP1_HUMAN	Caspase activity and apoptosis inhibitor 1	STDSSSVSGSLQQETK	89(S)	1	0	0	0	1	0	1	0	0	0
Q8TAE6	PP14C_HUMAN	Protein phosphatase 1 regulatory subunit 14C	GGAGGSPGSSSGSGSSREDSAPVATAAAAGQVQQQQQR	33(S)	1	1	0	0	1	0	1	0	0	0
Q9H1E5	TMX4_HUMAN	Thioredoxin-related transmembrane protein 4	AEQLQDAEEEKDDSNEEENK	251(S)	1	0	0	0	1	0	1	0	0	0
Q9H3Z4	DNJC5_HUMAN	DnaJ homolog subfamily C member 5	SLSTSGESLYHVLGLDK	10(S)	7	6	8	6	0	0	1	0	0	0
Q9H3Z4	DNJC5_HUMAN	DnaJ homolog subfamily C member 5	SLSTSGESLYHVLGLDK	11(T)	0	2	0	3	0	0	0	1	0	0
Q9H3Z4	DNJC5_HUMAN	DnaJ homolog subfamily C member 5	SLSTSGESLYHVLGLDK	12(S)	0	0	0	1	0	1	1	0	0	0
Q8WWI1	LMO7_HUMAN	LIM domain only protein 7	RGESLDNLDSPR	1510(S)	1	1	2	2	0	0	1	0	0	0
Q8WWI1	LMO7_HUMAN	LIM domain only protein 7	SMSDVSAEDVQNLR	704(S)	0	0	1	1	0	1	1	0	0	0
Q8WWI1	LMO7_HUMAN	LIM domain only protein 7	SASVNKEPVSLPGIMR	1493(S)	1	1	1	0	0	0	1	0	0	0
Q9H501	ESF1_HUMAN	ESF1 homolog	DGTSPEEEIEIER	694(S)	1	1	0	0	1	0	1	0	0	0
Q9H501	ESF1_HUMAN	ESF1 homolog	TLDSGTSEIVKSPR	198(S)	2	1	2	1	0	0	1	0	0	0
O43294	TGFI1_HUMAN	Transforming growth factor beta-1-induced transcript 1 protein	ERPAEPLTPPPSYGHQPQTGSGESSGASGDK	33(T)	1	1	2	2	0	0	0	1	0	0
O43294	TGFI1_HUMAN	Transforming growth factor beta-1-induced transcript 1 protein	KRPSLPSSPSPGLPK	137(S) 141(S)	1	0	0	0	1	0	2	0	0	0
Q9H246	CA021_HUMAN	Uncharacterized protein C1orf21	GRDYCSEEEDIT	115(S)	1	2	1	1	0	0	1	0	0	0
O94979	SC31A_HUMAN	Protein transport protein Sec31A	AQGEPVAGHESPKIPYEK	799(S)	2	2	1	2	0	0	1	0	0	0
Q9UN86	G3BP2_HUMAN	Ras GTPase-activating protein-binding protein 2	STTPPPAEPVSLPQEPPK	227(T)	0	0	0	1	0	1	0	1	0	0
Q9UN86	G3BP2_HUMAN	Ras GTPase-activating protein-binding protein 2	STTPPPAEPVSLPQEPPK	225(S)	0	0	1	0	0	1	1	0	0	0
P13646	K1C13_HUMAN	Keratin, type I cytoskeletal 13	MIGFPSSAGSVSPR	427(S)	14	16	11	11	0	0	1	0	0	0
P13646	K1C13_HUMAN	Keratin, type I cytoskeletal 13	MIGFPSSAGSVSPR	425(S)	0	0	1	1	0	1	1	0	0	0
Q99700	ATX2_HUMAN	Ataxin-2	TSPSGGTWSSVVSGVPR	667(S)	0	0	1	1	0	1	1	0	0	0
Q99700	ATX2_HUMAN	Ataxin-2	QNSPAGNKENIKPNETSPSFSK	758(S)	1	0	0	0	1	0	1	0	0	0
Q99700	ATX2_HUMAN	Ataxin-2	QNSPAGNKENIKPNETSPSFSK	758(S) 774(S)	1	0	0	0	1	0	2	0	0	0
Q99700	ATX2_HUMAN	Ataxin-2	QNSPAGNKENIKPNETSPSFSK	758(S) 772(S)	0	0	1	0	0	1	2	0	0	0
Q9NRL2	BAZ1A_HUMAN	Bromodomain adjacent to zinc finger domain protein 1A	ELDQDMVTEDEDDPGSHK	731(T)	1	0	3	1	0	0	0	1	0	0
Q9NRL2	BAZ1A_HUMAN	Bromodomain adjacent to zinc finger domain protein 1A	RQSPEPSPVTLGR	1413(S)	0	0	0	1	0	1	1	0	0	0
P10071	GLI3_HUMAN	Transcriptional activator GLI3	SPGRPTQGALGEQQDLSNTTSK	669(T)	0	1	0	0	1	0	0	1	0	0
P10071	GLI3_HUMAN	Transcriptional activator GLI3	SPGRPTQGALGEQQDLSNTTSK	664(S)	1	0	0	0	1	0	1	0	0	0
Q7L2J0	MEPCE_HUMAN	7SK snRNA methylphosphate capping enzyme	CAPSAGSPAAAVGRESPGAAATSSSGPQAQQHR	60(S) 69(S)	1	1	2	2	0	0	2	0	0	0
Q7L2J0	MEPCE_HUMAN	7SK snRNA methylphosphate capping enzyme	DITDPLSLNTCTDEGHVVLASPLK	254(S)	0	0	2	2	0	1	1	0	0	0
Q7L2J0	MEPCE_HUMAN	7SK snRNA methylphosphate capping enzyme	TLNAETPKSSPLPAK	213(T) 217(S)	1	0	0	0	1	0	1	1	0	0
Q7L2J0	MEPCE_HUMAN	7SK snRNA methylphosphate capping enzyme	CAPSAGSPAAAVGRESPGAAATSSSGPQAQQHR	57(S) 69(S)	2	0	0	0	1	0	2	0	0	0
Q7L2J0	MEPCE_HUMAN	7SK snRNA methylphosphate capping enzyme	CAPSAGSPAAAVGRESPGAAATSSSGPQAQQHR	69(S)	2	1	0	0	1	0	1	0	0	0
Q7L2J0	MEPCE_HUMAN	7SK snRNA methylphosphate capping enzyme	CAPSAGSPAAAVGRESPGAAATSSSGPQAQQHR	57(S) 60(S)	0	1	0	0	1	0	2	0	0	0
Q7L2J0	MEPCE_HUMAN	7SK snRNA methylphosphate capping enzyme	TLNAETPKSSPLPAK	216(S)	0	0	0	1	0	1	1	0	0	0
Q7L2J0	MEPCE_HUMAN	7SK snRNA methylphosphate capping enzyme	CAPSAGSPAAAVGRESPGAAATSSSGPQAQQHR	60(S)	0	0	0	1	0	1	1	0	0	0
Q7L2J0	MEPCE_HUMAN	7SK snRNA methylphosphate capping enzyme	TLNAETPKSSPLPAK	217(S)	1	0	1	0	0	0	1	0	0	0
Q7L2J0	MEPCE_HUMAN	7SK snRNA methylphosphate capping enzyme	CAPSAGSPAAAVGRESPGAAATSSSGPQAQQHR	57(S)	0	0	1	0	0	1	1	0	0	0
Q01664	TFAP4_HUMAN	Transcription factor AP-4	RFIQELSGSSPK	123(S)	0	1	0	1	0	0	1	0	0	0
Q01664	TFAP4_HUMAN	Transcription factor AP-4	DEGIGSPDIWEDEK	139(S)	1	1	0	0	1	0	1	0	0	0
Q01664	TFAP4_HUMAN	Transcription factor AP-4	FIQELSGSSPK	124(S)	3	1	3	1	0	0	1	0	0	0
Q9UPT8	ZC3H4_HUMAN	Zinc finger CCCH domain-containing protein 4	ALPTSKPEGSLHSSPVGPSSSK	908(S)	2	2	2	2	0	0	1	0	0	0
Q9UPT8	ZC3H4_HUMAN	Zinc finger CCCH domain-containing protein 4	TGSGSPFAGNSPAREGEQDAASLK	1269(S) 1275(S)	1	1	2	2	0	0	2	0	0	0
Q9UPT8	ZC3H4_HUMAN	Zinc finger CCCH domain-containing protein 4	PGPAEAPSPTASPSGDASPPATAPYDPR	1114(S)	2	2	2	1	0	0	1	0	0	0
Q9UPT8	ZC3H4_HUMAN	Zinc finger CCCH domain-containing protein 4	AAKPGPAEAPSPTASPSGDASPPATAPYDPR	1104(S) 1110(S)	0	1	0	0	1	0	2	0	0	0
Q9UPT8	ZC3H4_HUMAN	Zinc finger CCCH domain-containing protein 4	TGSGSPFAGNSPAREGEQDAASLK	1275(S)	1	0	2	1	0	0	1	0	0	0
Q9UPT8	ZC3H4_HUMAN	Zinc finger CCCH domain-containing protein 4	AAKPGPAEAPSPTASPSGDASPPATAPYDPR	1110(S)	0	0	1	1	0	1	1	0	0	0
Q9UPT8	ZC3H4_HUMAN	Zinc finger CCCH domain-containing protein 4	AAKPGPAEAPSPTASPSGDASPPATAPYDPR	1106(T) 1114(S)	0	1	0	2	0	0	1	1	0	0
Q9UPT8	ZC3H4_HUMAN	Zinc finger CCCH domain-containing protein 4	AAKPGPAEAPSPTASPSGDASPPATAPYDPR	1104(S) 1114(S)	2	0	2	0	0	0	2	0	0	0
Q9UPT8	ZC3H4_HUMAN	Zinc finger CCCH domain-containing protein 4	EYSPPYAPSHQQYPPSHATPLPK	159(S)	4	2	2	0	0	0	1	0	0	0
Q86UP2	KTN1_HUMAN	Kinectin	EIQNGNLHESDSESVPR	75(S)	12	3	19	7	0	0	1	0	0	0
Q86UP2	KTN1_HUMAN	Kinectin	AAGDTTVIENSDVSPETESSEK	1313(S)	0	0	1	1	0	1	1	0	0	0
Q86UP2	KTN1_HUMAN	Kinectin	VEPVPVTKQPTPPSEAAASK	153(T)	3	0	1	1	0	0	0	1	0	0
Q86UP2	KTN1_HUMAN	Kinectin	EIQNGNLHESDSESVPR	77(S)	1	0	2	0	0	0	1	0	0	0
Q86UP2	KTN1_HUMAN	Kinectin	VEPVPVTKQPTPPSEAAASK	156(S)	0	0	1	0	0	1	1	0	0	0
Q14157	UBP2L_HUMAN	Ubiquitin-associated protein 2-like	YPSSISSSPQK	609(S)	3	2	4	2	0	0	1	0	0	0
Q14157	UBP2L_HUMAN	Ubiquitin-associated protein 2-like	SPAVATSTAAPPPPSSPLPSK	453(S)	0	2	1	1	0	0	1	0	0	0
Q14157	UBP2L_HUMAN	Ubiquitin-associated protein 2-like	STSAPQMSPGSSDNQSSSPQPAQQK	467(S)	1	2	2	2	0	0	1	0	0	0
Q14157	UBP2L_HUMAN	Ubiquitin-associated protein 2-like	STSAPQMSPGSSDNQSSSPQPAQQK	470(S)	0	0	0	1	0	1	1	0	0	0
Q14157	UBP2L_HUMAN	Ubiquitin-associated protein 2-like	SPAVATSTAAPPPPSSPLPSK	454(S)	2	0	0	0	1	0	1	0	0	0
Q14157	UBP2L_HUMAN	Ubiquitin-associated protein 2-like	STSAPQMSPGSSDNQSSSPQPAQQK	460(S)	1	0	1	0	0	0	1	0	0	0
Q14157	UBP2L_HUMAN	Ubiquitin-associated protein 2-like	STSAPQMSPGSSDNQSSSPQPAQQK	471(S)	1	0	0	1	0	0	1	0	0	0
Q14157	UBP2L_HUMAN	Ubiquitin-associated protein 2-like	STSAPQMSPGSSDNQSSSPQPAQQK	462(S)	1	0	1	0	0	0	1	0	0	0
Q14157	UBP2L_HUMAN	Ubiquitin-associated protein 2-like	STSAPQMSPGSSDNQSSSPQPAQQK	477(S)	0	0	1	1	0	1	1	0	0	0
Q14157	UBP2L_HUMAN	Ubiquitin-associated protein 2-like	SPAVATSTAAPPPPSSPLPSK	458(S)	1	0	0	0	1	0	1	0	0	0
O43290	SNUT1_HUMAN	U4/U6.U5 tri-snRNP-associated protein 1	RVSEVEEEKEPVPQPLPSDDTR	448(S)	0	0	1	0	0	1	1	0	0	0
Q01831	XPC_HUMAN	DNA repair protein complementing XP-C cells	SEAAAPHTDAGGGLSSDEEEGTSSQAEAAR	883(S) 884(S)	1	1	0	0	1	0	2	0	0	0
P49840	GSK3A_HUMAN	Glycogen synthase kinase-3 alpha	GEPNVSYICSR	279(Y)	0	5	0	5	0	0	0	0	1	0
Q9Y463	DYR1B_HUMAN	Dual specificity tyrosine-phosphorylation-regulated kinase 1B	IYQYIQSR	273(Y)	0	0	0	1	0	1	0	0	1	0
Q9UQ35	SRRM2_HUMAN	Serine/arginine repetitive matrix protein 2	TSPPLLDR	2398(S)	4	2	1	2	0	0	1	0	0	0
Q9UQ35	SRRM2_HUMAN	Serine/arginine repetitive matrix protein 2	GEFSASPMLK	1124(S)	2	1	3	1	0	0	1	0	0	0
Q9UQ35	SRRM2_HUMAN	Serine/arginine repetitive matrix protein 2	AQTPPGPSLSGSK	1003(T)	1	2	2	2	0	0	0	1	0	0
Q9UQ35	SRRM2_HUMAN	Serine/arginine repetitive matrix protein 2	SPGMLEPLGSSR	2132(S)	3	2	5	3	0	0	1	0	0	0
Q9UQ35	SRRM2_HUMAN	Serine/arginine repetitive matrix protein 2	SPVPSAFSDQSR	2449(S)	2	3	2	4	0	0	1	0	0	0
Q9UQ35	SRRM2_HUMAN	Serine/arginine repetitive matrix protein 2	MAPALSGANLTSPR	2382(S)	4	4	2	2	0	0	1	0	0	0
Q9UQ35	SRRM2_HUMAN	Serine/arginine repetitive matrix protein 2	SCFESSPDPELK	876(S)	4	4	3	3	0	0	1	0	0	0
Q9UQ35	SRRM2_HUMAN	Serine/arginine repetitive matrix protein 2	ELSNSPLRENSFGSPLEFR	1320(S)	1	2	1	2	0	0	1	0	0	0
Q9UQ35	SRRM2_HUMAN	Serine/arginine repetitive matrix protein 2	AGMSSNQSISSPVLDAVPRTPSR	1404(S) 1413(T)	1	2	0	2	0	0	1	1	0	0
Q9UQ35	SRRM2_HUMAN	Serine/arginine repetitive matrix protein 2	SGTPPRQGSITSPQANEQSVTPQR	848(T) 854(S)	0	1	0	1	0	0	1	1	0	0
Q9UQ35	SRRM2_HUMAN	Serine/arginine repetitive matrix protein 2	GEGDAPFSEPGTTSTQRPSSPETATK	322(S)	0	1	1	3	0	0	1	0	0	0
Q9UQ35	SRRM2_HUMAN	Serine/arginine repetitive matrix protein 2	GEGDAPFSEPGTTSTQRPSSPETATK	322(S) 323(S)	1	1	0	1	0	0	2	0	0	0
Q9UQ35	SRRM2_HUMAN	Serine/arginine repetitive matrix protein 2	HGGSPQPLATTPLSQEPVNPPSEASPTR	377(S) 400(T)	0	1	0	0	1	0	1	1	0	0
Q9UQ35	SRRM2_HUMAN	Serine/arginine repetitive matrix protein 2	SSSPVTELASR	1103(S)	0	0	0	2	0	1	1	0	0	0
Q9UQ35	SRRM2_HUMAN	Serine/arginine repetitive matrix protein 2	ENSFGSPLEFR	1329(S)	0	0	0	2	0	1	1	0	0	0
Q9UQ35	SRRM2_HUMAN	Serine/arginine repetitive matrix protein 2	TPAAAAAMNLASPR	2272(S)	2	2	2	2	0	0	1	0	0	0
Q9UQ35	SRRM2_HUMAN	Serine/arginine repetitive matrix protein 2	SCFESSPDPELK	871(S)	0	0	1	1	0	1	1	0	0	0
Q9UQ35	SRRM2_HUMAN	Serine/arginine repetitive matrix protein 2	AQTPPGPSLSGSKSPCPQEK	1003(T) 1014(S)	2	0	3	2	0	0	1	1	0	0
Q9UQ35	SRRM2_HUMAN	Serine/arginine repetitive matrix protein 2	ARSRTPPSAPSQSR	2407(S) 2409(T)	2	0	2	0	0	0	1	1	0	0
Q9UQ35	SRRM2_HUMAN	Serine/arginine repetitive matrix protein 2	DKFSPFPVQDRPESSLVFK	1188(S)	1	0	0	0	1	0	1	0	0	0
Q9UQ35	SRRM2_HUMAN	Serine/arginine repetitive matrix protein 2	ELSNSPLRENSFGSPLEFR	1326(S)	1	0	0	0	1	0	1	0	0	0
Q9UQ35	SRRM2_HUMAN	Serine/arginine repetitive matrix protein 2	HGGSPQPLATTPLSQEPVNPPSEASPTR	377(S) 398(S)	1	0	0	0	1	0	2	0	0	0
Q9UQ35	SRRM2_HUMAN	Serine/arginine repetitive matrix protein 2	PGPQALPKPASPK	2664(S)	1	0	1	0	0	0	1	0	0	0
Q9UQ35	SRRM2_HUMAN	Serine/arginine repetitive matrix protein 2	SGTPPRQGSITSPQANEQSVTPQR	846(S) 857(S)	1	0	1	0	0	0	2	0	0	0
Q9UQ35	SRRM2_HUMAN	Serine/arginine repetitive matrix protein 2	SRSPLAIR	2044(S) 2046(S)	2	0	1	0	0	0	2	0	0	0
Q9UQ35	SRRM2_HUMAN	Serine/arginine repetitive matrix protein 2	SRTPLISR	1878(S) 1880(T)	1	0	0	0	1	0	1	1	0	0
Q9UQ35	SRRM2_HUMAN	Serine/arginine repetitive matrix protein 2	SSGHSSSELSPDAVEK	1387(S)	1	0	1	1	0	0	1	0	0	0
Q9UQ35	SRRM2_HUMAN	Serine/arginine repetitive matrix protein 2	SRTPPVTR	1960(S) 1962(T)	1	0	0	0	1	0	1	1	0	0
Q9UQ35	SRRM2_HUMAN	Serine/arginine repetitive matrix protein 2	GEGDAPFSEPGTTSTQRPSSPETATK	323(S)	4	0	3	0	0	0	1	0	0	0
Q9UQ35	SRRM2_HUMAN	Serine/arginine repetitive matrix protein 2	AGMSSNQSISSPVLDAVPRTPSR	1404(S) 1415(S)	1	0	2	0	0	0	2	0	0	0
Q9UQ35	SRRM2_HUMAN	Serine/arginine repetitive matrix protein 2	MSCFSRPSMSPTPLDR	2123(S)	0	0	1	0	0	1	1	0	0	0
Q9UQ35	SRRM2_HUMAN	Serine/arginine repetitive matrix protein 2	SGTPPRQGSITSPQANEQSVTPQRR	848(T) 866(T)	1	0	1	0	0	0	0	2	0	0
Q9UQ35	SRRM2_HUMAN	Serine/arginine repetitive matrix protein 2	SSSPVTELASR	1102(S)	0	0	2	0	0	1	1	0	0	0
Q9UQ35	SRRM2_HUMAN	Serine/arginine repetitive matrix protein 2	SRTPLLPR	2032(S) 2034(T)	0	0	1	0	0	1	1	1	0	0
Q9UQ35	SRRM2_HUMAN	Serine/arginine repetitive matrix protein 2	THTTALAGRSPSPASGR	297(S)	0	0	1	0	0	1	1	0	0	0
Q9UQ35	SRRM2_HUMAN	Serine/arginine repetitive matrix protein 2	ELSNSPLRENSFGSPLEFR	1318(S)	0	0	1	0	0	1	1	0	0	0
Q9UQ35	SRRM2_HUMAN	Serine/arginine repetitive matrix protein 2	GEGDAPFSEPGTTSTQRPSSPETATK	317(S) 323(S)	0	0	1	0	0	1	2	0	0	0
Q9UQ35	SRRM2_HUMAN	Serine/arginine repetitive matrix protein 2	SGTPPRQGSITSPQANEQSVTPQRR	846(S) 857(S) 866(T)	0	0	1	0	0	1	2	1	0	0
Q9UQ35	SRRM2_HUMAN	Serine/arginine repetitive matrix protein 2	SGTPPRQGSITSPQANEQSVTPQRR	848(T) 864(S) 866(T)	0	0	1	0	0	1	1	2	0	0
Q9UQ35	SRRM2_HUMAN	Serine/arginine repetitive matrix protein 2	VSGRTSPPLLDR	2397(T)	0	0	1	0	0	1	0	1	0	0
Q9UQ35	SRRM2_HUMAN	Serine/arginine repetitive matrix protein 2	NHSGSRTPPVALNSSR	2102(S) 2104(T)	0	1	0	0	1	0	1	1	0	0
Q9UQ35	SRRM2_HUMAN	Serine/arginine repetitive matrix protein 2	TAVAPSAVNLADPRTPTAPAVNLAGAR	2289(T)	1	1	1	1	0	0	0	1	0	0
Q9UQ35	SRRM2_HUMAN	Serine/arginine repetitive matrix protein 2	ALPQTPRPR	1492(T)	0	0	0	1	0	1	0	1	0	0
Q9UQ35	SRRM2_HUMAN	Serine/arginine repetitive matrix protein 2	RVPSPTPAPK	2581(S)	0	0	1	1	0	1	1	0	0	0
Q9UQ35	SRRM2_HUMAN	Serine/arginine repetitive matrix protein 2	NHSGSRTPPVALNSSR	2100(S) 2102(S)	1	0	0	0	1	0	2	0	0	0
Q9UQ35	SRRM2_HUMAN	Serine/arginine repetitive matrix protein 2	SRTPPAIR	2020(S) 2022(T)	1	0	0	0	1	0	1	1	0	0
Q9UQ35	SRRM2_HUMAN	Serine/arginine repetitive matrix protein 2	THTTALAGRSPSPASGR	295(S) 297(S)	1	0	0	0	1	0	2	0	0	0
Q9UQ35	SRRM2_HUMAN	Serine/arginine repetitive matrix protein 2	THTTALAGRSPSPASGR	289(T) 297(S)	1	0	0	0	1	0	1	1	0	0
Q9UQ35	SRRM2_HUMAN	Serine/arginine repetitive matrix protein 2	SPVPSAFSDQSR	2453(S)	0	0	1	0	0	1	1	0	0	0
Q8NE71	ABCF1_HUMAN	ATP-binding cassette sub-family F member 1	QQPPEPEWIGDGESTSPSDK	22(S)	0	1	0	0	1	0	1	0	0	0
Q8NE71	ABCF1_HUMAN	ATP-binding cassette sub-family F member 1	AEQGSEEEGEGEEEEEEGGESK	228(S)	8	8	7	7	0	0	1	0	0	0
Q8NE71	ABCF1_HUMAN	ATP-binding cassette sub-family F member 1	LSVPTSDEEDEVPAPKPR	109(S)	1	0	1	2	0	0	1	0	0	0
Q8NE71	ABCF1_HUMAN	ATP-binding cassette sub-family F member 1	LSVPTSDEEDEVPAPKPR	108(T) 109(S)	1	0	1	1	0	0	1	1	0	0
Q8NE71	ABCF1_HUMAN	ATP-binding cassette sub-family F member 1	QQPPEPEWIGDGESTSPSDK	24(S)	2	0	0	0	1	0	1	0	0	0
Q8NE71	ABCF1_HUMAN	ATP-binding cassette sub-family F member 1	AALIQDQSEEEEEEEK	140(S)	0	0	1	0	0	1	1	0	0	0
Q8NE71	ABCF1_HUMAN	ATP-binding cassette sub-family F member 1	QQPPEPEWIGDGESTSPSDKVVK	20(S)	0	1	0	0	1	0	1	0	0	0
Q8NE71	ABCF1_HUMAN	ATP-binding cassette sub-family F member 1	QQPPEPEWIGDGESTSPSDKVVK	21(T)	0	0	0	1	0	1	0	1	0	0
Q96T60	PNKP_HUMAN	Bifunctional polynucleotide phosphatase/kinase	TPESQPDTPPGTPLVSQDEKR	118(T)	1	1	1	1	0	0	0	1	0	0
Q9NR48	ASH1L_HUMAN	Histone-lysine N-methyltransferase ASH1L	SPSAISTGTLVSK	24(S)	0	0	0	1	0	1	1	0	0	0
P60174	TPIS_HUMAN	Triosephosphate isomerase	KQSLGELIGTLNAAK	58(S)	6	5	8	4	0	0	1	0	0	0
Q9H6S3	ES8L2_HUMAN	Epidermal growth factor receptor kinase substrate 8-like protein 2	YWGPASPTHK	570(S)	1	1	0	1	0	0	1	0	0	0
Q9H6S3	ES8L2_HUMAN	Epidermal growth factor receptor kinase substrate 8-like protein 2	YWGPASPTHK	572(T)	0	0	1	0	0	1	0	1	0	0
Q2NKX8	ERC6L_HUMAN	DNA excision repair protein ERCC-6-like	IVSDGEDEDDSFK	1028(S)	1	1	0	0	1	0	1	0	0	0
Q6UXH1	CREL2_HUMAN	Cysteine-rich with EGF-like domain protein 2	TLSKYESSEIR	70(S)	1	1	1	1	0	0	1	0	0	0
P38159	RBMX_HUMAN	RNA-binding motif protein, X chromosome	DVYLSPRDDGYSTK	208(S)	1	0	0	0	1	0	1	0	0	0
O00273	DFFA_HUMAN	DNA fragmentation factor subunit alpha	SISASKASPPGDLQNPK	315(S)	1	0	1	1	0	0	1	0	0	0
Q96CW6	S7A6O_HUMAN	Probable RNA polymerase II nuclear localization protein SLC7A6OS	EFGYDSPHDLDSD	308(S)	1	1	0	0	1	0	1	0	0	0
O00192	ARVC_HUMAN	Armadillo repeat protein deleted in velo-cardio-facial syndrome	NFDTLDLPK	642(T)	0	0	1	0	0	1	0	1	0	0
P42677	RS27_HUMAN	40S ribosomal protein S27	DLLHPSPEEEK	11(S)	1	1	1	0	0	0	1	0	0	0
Q8NEM2	SHCBP_HUMAN	SHC SH2 domain-binding protein 1	GLFQDEDSCSDCSYR	42(S)	1	1	0	0	1	0	1	0	0	0
P85037	FOXK1_HUMAN	Forkhead box protein K1	EGSPIPHDPEFGSK	445(S)	1	2	1	1	0	0	1	0	0	0
P85037	FOXK1_HUMAN	Forkhead box protein K1	SAPASPTHPGLMSPR	420(S)	8	4	6	3	0	0	1	0	0	0
P85037	FOXK1_HUMAN	Forkhead box protein K1	EEAPASPLRPLYPQISPLK	213(S)	1	1	1	2	0	0	1	0	0	0
P85037	FOXK1_HUMAN	Forkhead box protein K1	SGGLQTPECLSR	441(S)	0	0	1	2	0	1	1	0	0	0
P85037	FOXK1_HUMAN	Forkhead box protein K1	SAPASPTHPGLMSPR	416(S) 420(S)	0	0	2	2	0	1	2	0	0	0
P85037	FOXK1_HUMAN	Forkhead box protein K1	EEAPASPLRPLYPQISPLK	213(S) 223(S)	0	1	2	3	0	0	2	0	0	0
P85037	FOXK1_HUMAN	Forkhead box protein K1	SAPASPTHPGLMSPR	420(S) 428(S)	2	0	1	0	0	0	2	0	0	0
P85037	FOXK1_HUMAN	Forkhead box protein K1	EEAPASPLRPLYPQISPLK	223(S)	0	0	1	0	0	1	1	0	0	0
P85037	FOXK1_HUMAN	Forkhead box protein K1	SAPASPTHPGLMSPR	416(S) 428(S)	1	0	0	0	1	0	2	0	0	0
Q9HAU0	PKHA5_HUMAN	Pleckstrin homology domain-containing family A member 5	AKSPTPESSTIASYVTLR	855(S)	1	1	1	1	0	0	1	0	0	0
O75676	KS6A4_HUMAN	Ribosomal protein S6 kinase alpha-4	SSPPLRTPDVLESSGPAVR	682(S)	2	1	1	0	0	0	1	0	0	0
O75676	KS6A4_HUMAN	Ribosomal protein S6 kinase alpha-4	SSPPLRTPDVLESSGPAVR	687(T)	0	1	0	2	0	0	0	1	0	0
P52732	KIF11_HUMAN	Kinesin-like protein KIF11	LDIPTGTTPQRK	926(T)	0	0	1	0	0	1	0	1	0	0
P51610	HCFC1_HUMAN	Host cell factor 1	VASSPVMVSNPATR	598(S)	2	2	0	0	1	0	1	0	0	0
P51610	HCFC1_HUMAN	Host cell factor 1	SPISVPGGSALISNLGK	666(S)	0	0	1	1	0	1	1	0	0	0
O75369	FLNB_HUMAN	Filamin-B	LDVTILSPSRK	983(S)	1	1	1	2	0	0	1	0	0	0
Q8WUF5	IASPP_HUMAN	RelA-associated inhibitor	SESAPTLHPYSPLSPK	102(S)	1	0	0	0	1	0	1	0	0	0
Q96CP2	FWCH2_HUMAN	FLYWCH family member 2	ASQEPSPKPGTEVIPAAPR	21(S)	2	2	2	1	0	0	1	0	0	0
Q92598	HS105_HUMAN	Heat shock protein 105 kDa	IESPKLER	809(S)	1	4	1	2	0	0	1	0	0	0
Q92598	HS105_HUMAN	Heat shock protein 105 kDa	NVQQDNSEAGTQPQVQTDAQQTSQSPPSPELTSEENK	557(S)	2	1	5	4	0	0	1	0	0	0
Q92598	HS105_HUMAN	Heat shock protein 105 kDa	NVQQDNSEAGTQPQVQTDAQQTSQSPPSPELTSEENKIPDADK	562(S)	0	1	0	1	0	0	1	0	0	0
P13051	UNG_HUMAN	Uracil-DNA glycosylase	HAPSPEPAVQGTGVAGVPEESGDAAAIPAK	23(S)	1	1	1	1	0	0	1	0	0	0
Q9Y6Q9	NCOA3_HUMAN	Nuclear receptor coactivator 3	DTSSITSCGDGNVVKQEQLSPK	728(S)	0	0	1	1	0	1	1	0	0	0
P30453	1A34_HUMAN	HLA class I histocompatibility antigen, A-34 alpha chain	KGGSYSQAASSDSAQGSDMSLTACKV	356(S) 359(S)	1	0	0	0	1	0	2	0	0	0
P30453	1A34_HUMAN	HLA class I histocompatibility antigen, A-34 alpha chain	KGGSYSQAASSDSAQGSDMSLTACKV	352(S)	1	0	0	0	1	0	1	0	0	0
P30453	1A34_HUMAN	HLA class I histocompatibility antigen, A-34 alpha chain	KGGSYSQAASSDSAQGSDMSLTACKV	359(S)	0	0	1	0	0	1	1	0	0	0
P30453	1A34_HUMAN	HLA class I histocompatibility antigen, A-34 alpha chain	KGGSYSQAASSDSAQGSDMSLTACKV	345(S)	0	0	1	0	0	1	1	0	0	0
P16401	H15_HUMAN	Histone H1.5	SETAPAETATPAPVEKSPAK	18(S)	7	4	5	1	0	0	1	0	0	0
P31943	HNRH1_HUMAN	Heterogeneous nuclear ribonucleoprotein H	HTGPNSPDTANDGFVR	104(S)	4	4	5	5	0	0	1	0	0	0
Q9NZH5	PTTG2_HUMAN	Securin-2	LFQLGPPSPVK	165(S)	0	1	0	0	1	0	1	0	0	0
Q9H0X9	OSBL5_HUMAN	Oxysterol-binding protein-related protein 5	QTTFLGSPGPR	747(S)	1	1	1	2	0	0	1	0	0	0
P40222	TXLNA_HUMAN	Alpha-taxilin	SSPGQPEAGPEGAQERPSQAAPAVEAEGPGSSQAPR	19(S)	2	2	2	1	0	0	1	0	0	0
P40222	TXLNA_HUMAN	Alpha-taxilin	RPEGPGAQAPSSPR	515(S)	2	0	2	1	0	0	1	0	0	0
P40222	TXLNA_HUMAN	Alpha-taxilin	SSPGQPEAGPEGAQERPSQAAPAVEAEGPGSSQAPR	35(S)	0	0	0	1	0	1	1	0	0	0
Q8TD19	NEK9_HUMAN	Serine/threonine-protein kinase Nek9	VASEAPLEHKPQVEASSPR	868(S)	0	1	0	0	1	0	1	0	0	0
Q8TD19	NEK9_HUMAN	Serine/threonine-protein kinase Nek9	SSTVTEAPIAVVTSR	333(T)	0	0	0	1	0	1	0	1	0	0
Q8TD19	NEK9_HUMAN	Serine/threonine-protein kinase Nek9	VASEAPLEHKPQVEASSPR	869(S)	1	0	0	0	1	0	1	0	0	0
Q8TD19	NEK9_HUMAN	Serine/threonine-protein kinase Nek9	SSTVTEAPIAVVTSR	332(S)	0	0	1	0	0	1	1	0	0	0
Q9BXF6	RFIP5_HUMAN	Rab11 family-interacting protein 5	TYSDEANQMR	307(S)	0	0	2	2	0	1	1	0	0	0
Q9H4L5	OSBL3_HUMAN	Oxysterol-binding protein-related protein 3	LHSSNPNLSTLDFGEEK	304(S)	4	2	2	2	0	0	1	0	0	0
P10809	CH60_HUMAN	60 kDa heat shock protein, mitochondrial	TVIIEQSWGSPK	70(S)	3	3	2	2	0	0	1	0	0	0
Q7Z5L9	I2BP2_HUMAN	Interferon regulatory factor 2-binding protein 2	SPPGAAASAAAKPPPLSAK	71(S)	2	2	3	2	0	0	1	0	0	0
Q7Z5L9	I2BP2_HUMAN	Interferon regulatory factor 2-binding protein 2	IPMTPTSSFVSPPPPTASPHSNR	406(S)	2	0	2	1	0	0	1	0	0	0
Q7Z5L9	I2BP2_HUMAN	Interferon regulatory factor 2-binding protein 2	KPSPEPEGEVGPPK	360(S)	1	0	2	1	0	0	1	0	0	0
Q7Z5L9	I2BP2_HUMAN	Interferon regulatory factor 2-binding protein 2	LEEPPELNRQSPNPR	175(S)	1	0	1	0	0	0	1	0	0	0
Q7Z5L9	I2BP2_HUMAN	Interferon regulatory factor 2-binding protein 2	IPMTPTSSFVSPPPPTASPHSNR	404(T)	0	1	0	0	1	0	0	1	0	0
Q7Z5L9	I2BP2_HUMAN	Interferon regulatory factor 2-binding protein 2	NSNSPPSPSSMNQR	457(S)	0	0	1	0	0	1	1	0	0	0
Q9GZR7	DDX24_HUMAN	ATP-dependent RNA helicase DDX24	AQAVSEEEEEEEGK	82(S)	3	3	3	4	0	0	1	0	0	0
O43493	TGON2_HUMAN	Trans-Golgi network integral membrane protein 2	TESGEETDLISPPQEEVK	298(S)	4	3	2	2	0	0	1	0	0	0
O43493	TGON2_HUMAN	Trans-Golgi network integral membrane protein 2	MSGSASSENREGTLSDSTGSEK	358(T)	0	1	0	0	1	0	0	1	0	0
O43493	TGON2_HUMAN	Trans-Golgi network integral membrane protein 2	MSGSASSENREGTLSDSTGSEK	351(S)	0	0	0	1	0	1	1	0	0	0
O43493	TGON2_HUMAN	Trans-Golgi network integral membrane protein 2	MSGSASSENREGTLSDSTGSEK	349(S)	0	0	1	0	0	1	1	0	0	0
O43493	TGON2_HUMAN	Trans-Golgi network integral membrane protein 2	DSPSKSSAEAQTPEDTPNKSGAEAK	71(S)	1	0	0	0	1	0	1	0	0	0
Q9BVS4	RIOK2_HUMAN	Serine/threonine-protein kinase RIO2	EGSEFSFSDGEVAEK	337(S)	0	1	1	1	0	0	1	0	0	0
Q9BVS4	RIOK2_HUMAN	Serine/threonine-protein kinase RIO2	EGSEFSFSDGEVAEK	335(S)	1	0	0	0	1	0	1	0	0	0
Q9H307	PININ_HUMAN	Pinin	EIAIVHSDAEK	347(S)	2	1	1	0	0	0	1	0	0	0
Q9H307	PININ_HUMAN	Pinin	ENVSALDMEK	450(S)	0	0	0	1	0	1	1	0	0	0
Q9H307	PININ_HUMAN	Pinin	QESDPEDDDVKKPALQSSVVATSK	100(S)	2	1	2	1	0	0	1	0	0	0
Q9UPN6	SCAF8_HUMAN	Protein SCAF8	SSEPVKETVQTTQSPTPVEK	617(S)	1	1	1	1	0	0	1	0	0	0
Q92890	UFD1_HUMAN	Ubiquitin fusion degradation protein 1 homolog	GVEPSPSPIKPGDIK	247(S)	1	0	1	1	0	0	1	0	0	0
Q9Y580	RBM7_HUMAN	RNA-binding protein 7	SFSSPENFQR	136(S)	2	2	0	0	1	0	1	0	0	0
Q9Y580	RBM7_HUMAN	RNA-binding protein 7	MNSYPYLADR	204(S)	2	1	0	0	1	0	1	0	0	0
Q8WXX7	AUTS2_HUMAN	Autism susceptibility gene 2 protein	TPPTAALSAPPPLISTLGGRPVSPR	1233(S)	1	1	0	0	1	0	1	0	0	0
P05783	K1C18_HUMAN	Keratin, type I cytoskeletal 18	SLGSVQAPSYGAR	15(S)	1	0	1	0	0	0	1	0	0	0
P05783	K1C18_HUMAN	Keratin, type I cytoskeletal 18	SLGSVQAPSYGARPVSSAASVYAGAGGSGSR	34(S)	1	1	0	0	1	0	1	0	0	0
Q5JVS0	HABP4_HUMAN	Intracellular hyaluronan-binding protein 4	SLPAPVAQRPDSPGGGLQAPGQK	108(S)	2	2	3	2	0	0	1	0	0	0
O75815	BCAR3_HUMAN	Breast cancer anti-estrogen resistance protein 3	TGSEPALSPAVVR	370(S)	0	0	2	1	0	1	1	0	0	0
Q7Z6Z7	HUWE1_HUMAN	E3 ubiquitin-protein ligase HUWE1	DLSMSEEDQMMR	1368(S)	1	1	1	1	0	0	1	0	0	0
Q7Z6Z7	HUWE1_HUMAN	E3 ubiquitin-protein ligase HUWE1	GSGTASDDEFENLR	1907(S)	2	2	3	3	0	0	1	0	0	0
Q7Z6Z7	HUWE1_HUMAN	E3 ubiquitin-protein ligase HUWE1	GNDTPLALESTNTEK	1722(T)	1	1	1	1	0	0	0	1	0	0
Q7Z6Z7	HUWE1_HUMAN	E3 ubiquitin-protein ligase HUWE1	AGSSTPGDAPPAVAEVQGR	2887(S)	1	0	1	1	0	0	1	0	0	0
Q7Z6Z7	HUWE1_HUMAN	E3 ubiquitin-protein ligase HUWE1	REESPMDVDQPSPSAQDTQSIASDGTPQGEK	3816(S)	0	0	1	1	0	1	1	0	0	0
Q9NXH8	TOR4A_HUMAN	Torsin-4A	LLQPGGGPDVGTGAPRPGCSPR	63(S)	1	0	0	0	1	0	1	0	0	0
Q9P035	HACD3_HUMAN	Very-long-chain (3R)-3-hydroxyacyl-[acyl-carrier protein] dehydratase 3	WLDESDAEMELR	114(S)	7	6	13	12	0	0	1	0	0	0
P42695	CNDD3_HUMAN	Condensin-2 complex subunit D3	SLGVLPFTLNSGSPEK	1384(S)	1	0	1	1	0	0	1	0	0	0
Q7Z3K3	POGZ_HUMAN	Pogo transposable element with ZNF domain	SLDSEPSVPSAAKPPSPEK	425(S)	1	1	2	1	0	0	1	0	0	0
Q6P597	KLC3_HUMAN	Kinesin light chain 3	AMSLNTLNVDAPR	466(S)	2	2	1	1	0	0	1	0	0	0
Q12770	SCAP_HUMAN	Sterol regulatory element-binding protein cleavage-activating protein	RDSGVGSGLEAQESWER	826(S)	0	0	0	1	0	1	1	0	0	0
Q12770	SCAP_HUMAN	Sterol regulatory element-binding protein cleavage-activating protein	RDSGVGSGLEAQESWER	822(S)	0	0	1	0	0	1	1	0	0	0
P16190	1A33_HUMAN	HLA class I histocompatibility antigen, A-33 alpha chain	KGGSYSQAASSDSAQGSDMSLTACKV	356(S) 359(S)	1	0	0	0	1	0	2	0	0	0
P16190	1A33_HUMAN	HLA class I histocompatibility antigen, A-33 alpha chain	KGGSYSQAASSDSAQGSDMSLTACKV	352(S)	1	0	0	0	1	0	1	0	0	0
P16190	1A33_HUMAN	HLA class I histocompatibility antigen, A-33 alpha chain	KGGSYSQAASSDSAQGSDMSLTACKV	359(S)	0	0	1	0	0	1	1	0	0	0
P16190	1A33_HUMAN	HLA class I histocompatibility antigen, A-33 alpha chain	KGGSYSQAASSDSAQGSDMSLTACKV	345(S)	0	0	1	0	0	1	1	0	0	0
P19013	K2C4_HUMAN	Keratin, type II cytoskeletal 4	GFSCGSAIVGGGK	19(S)	4	3	4	3	0	0	1	0	0	0
P19013	K2C4_HUMAN	Keratin, type II cytoskeletal 4	GAFSSVSMSGGAGR	34(S)	1	1	1	1	0	0	1	0	0	0
P19013	K2C4_HUMAN	Keratin, type II cytoskeletal 4	GAFSSVSMSGGAGR	31(S)	0	0	1	1	0	1	1	0	0	0
Q9UHI6	DDX20_HUMAN	Probable ATP-dependent RNA helicase DDX20	YQESPGIQMK	714(S)	1	1	0	0	1	0	1	0	0	0
P33527	MRP1_HUMAN	Multidrug resistance-associated protein 1	QLSSSSSYSGDISR	921(S)	0	1	0	0	1	0	1	0	0	0
P62136	PP1A_HUMAN	Serine/threonine-protein phosphatase PP1-alpha catalytic subunit	YGQFSGLNPGGRPITPPR	320(T)	1	0	1	0	0	0	0	1	0	0
Q8IV56	PRR15_HUMAN	Proline-rich protein 15	ATLLPEAGRSPEEAGFPGDPHEDKQ	114(S)	2	0	1	0	0	0	1	0	0	0
Q9NWH9	SLTM_HUMAN	SAFB-like transcription modulator	SPGHMVILDQTK	553(S)	0	0	1	1	0	1	1	0	0	0
Q9NWH9	SLTM_HUMAN	SAFB-like transcription modulator	AGAGMITQHSSNASPINR	1002(S)	2	1	2	2	0	0	1	0	0	0
Q8WWM7	ATX2L_HUMAN	Ataxin-2-like protein	GPPQSPVFEGVYNNSR	111(S)	6	6	3	4	0	0	1	0	0	0
Q8WWM7	ATX2L_HUMAN	Ataxin-2-like protein	EVDGLLTSEPMGSPVSSK	594(S)	5	5	4	4	0	0	1	0	0	0
Q8WWM7	ATX2L_HUMAN	Ataxin-2-like protein	LQPSSSPENSLDPFPPR	559(S)	3	2	2	2	0	0	1	0	0	0
Q8WWM7	ATX2L_HUMAN	Ataxin-2-like protein	EDKPPLAPSGGTEGPEQPPPPCPSQTGSPPVGLIK	634(S)	0	0	1	1	0	1	1	0	0	0
Q8WWM7	ATX2L_HUMAN	Ataxin-2-like protein	TLSSPSNRPSGETSVPPPPAVGR	424(S)	0	0	1	0	0	1	1	0	0	0
Q8WWM7	ATX2L_HUMAN	Ataxin-2-like protein	LQPSSSPENSLDPFPPR	558(S)	0	1	0	0	1	0	1	0	0	0
O00499	BIN1_HUMAN	Myc box-dependent-interacting protein 1	SPSPPDGSPAATPEIR	296(S)	0	0	2	1	0	1	1	0	0	0
Q9NYB9	ABI2_HUMAN	Abl interactor 2	TTPPTQKPPSPPMSGK	183(S)	0	0	0	1	0	1	1	0	0	0
Q9UP95	S12A4_HUMAN	Solute carrier family 12 member 4	IQMTWTR	983(T)	0	1	0	1	0	0	0	1	0	0
Q9UP95	S12A4_HUMAN	Solute carrier family 12 member 4	LESLYSDEEDESAVGADK	967(S)	1	1	1	1	0	0	1	0	0	0
Q92922	SMRC1_HUMAN	SWI/SNF complex subunit SMARCC1	KHSPSPPPPTPTESR	328(S) 330(S)	2	2	1	0	0	0	2	0	0	0
Q92508	PIEZ1_HUMAN	Piezo-type mechanosensitive ion channel component 1	TASELLLDR	1646(S)	1	0	2	1	0	0	1	0	0	0
A6NMY6	AXA2L_HUMAN	Putative annexin A2-like protein	LSLEGDHSTPPSAYGSVK	19(T)	0	5	0	3	0	0	0	1	0	0
A6NMY6	AXA2L_HUMAN	Putative annexin A2-like protein	LSLEGDHSTPPSAYGSVK	18(S)	0	1	0	0	1	0	1	0	0	0
A6NMY6	AXA2L_HUMAN	Putative annexin A2-like protein	LSLEGDHSTPPSAYGSVK	12(S)	0	0	0	2	0	1	1	0	0	0
Q13620	CUL4B_HUMAN	Cullin-4B	MAEESSSSSSSSSPTAATSQQQQLK	145(S)	0	0	0	1	0	1	1	0	0	0
Q13620	CUL4B_HUMAN	Cullin-4B	MAEESSSSSSSSSPTAATSQQQQLK	146(S)	0	0	1	0	0	1	1	0	0	0
Q9H1C4	UN93B_HUMAN	Protein unc-93 homolog B1	YLEEDNSDESDAEGEHGDGAEEEAPPAGPRPGPEPAGLGR	547(S) 550(S)	0	0	1	2	0	1	2	0	0	0
Q8WVC0	LEO1_HUMAN	RNA polymerase-associated protein LEO1	KLTSDEEGEPSGK	630(S)	0	1	0	1	0	0	1	0	0	0
Q8WVC0	LEO1_HUMAN	RNA polymerase-associated protein LEO1	KYVISDEEEEDDD	658(S)	3	3	4	3	0	0	1	0	0	0
Q9BVG9	PTSS2_HUMAN	Phosphatidylserine synthase 2	DAGGPRPESPVPAGR	16(S)	1	0	0	0	1	0	1	0	0	0
O43399	TPD54_HUMAN	Tumor protein D54	GLLSDSMTDVPVDTGVAAR	21(S)	0	0	1	1	0	1	1	0	0	0
O43399	TPD54_HUMAN	Tumor protein D54	NSATFKSFEDR	166(S)	1	1	1	1	0	0	1	0	0	0
P04792	HSPB1_HUMAN	Heat shock protein beta-1	GPSWDPFR	15(S)	1	2	0	0	1	0	1	0	0	0
P04792	HSPB1_HUMAN	Heat shock protein beta-1	QLSSGVSEIR	82(S)	9	10	3	7	0	0	1	0	0	0
P04792	HSPB1_HUMAN	Heat shock protein beta-1	QLSSGVSEIR	83(S)	0	0	1	0	0	1	1	0	0	0
Q9Y2D5	AKAP2_HUMAN	A-kinase anchor protein 2	SPGALETPSAAGSQGNTASQGK	393(S)	3	3	3	3	0	0	1	0	0	0
Q9Y2D5	AKAP2_HUMAN	A-kinase anchor protein 2	VKPPPSPTTEGPSLQPDLAPEEAAGTQRPK	778(S)	2	0	2	1	0	0	1	0	0	0
Q9Y2D5	AKAP2_HUMAN	A-kinase anchor protein 2	VKPPPSPTTEGPSLQPDLAPEEAAGTQRPK	781(T)	0	1	0	0	1	0	0	1	0	0
Q53EL6	PDCD4_HUMAN	Programmed cell death protein 4	SGLTVPTSPK	94(S)	0	1	0	0	1	0	1	0	0	0
Q9BZE9	ASPC1_HUMAN	Tether containing UBX domain for GLUT4	AAGSPSPLPAPDPAPK	500(S)	0	0	1	1	0	1	1	0	0	0
P55795	HNRH2_HUMAN	Heterogeneous nuclear ribonucleoprotein H2	HTGPNSPDTANDGFVR	104(S)	0	4	0	5	0	0	1	0	0	0
P14923	PLAK_HUMAN	Junction plakoglobin	RVSVELTNSLFK	665(S)	1	1	1	1	0	0	1	0	0	0
P14923	PLAK_HUMAN	Junction plakoglobin	ALMGSPQLVAAVVR	182(S)	0	0	2	2	0	1	1	0	0	0
Q8TEW0	PARD3_HUMAN	Partitioning defective 3 homolog	SMDLGIADETK	852(S)	0	0	1	2	0	1	1	0	0	0
Q8TEW0	PARD3_HUMAN	Partitioning defective 3 homolog	ESVSTASDQPSHSLER	967(S)	1	0	0	0	1	0	1	0	0	0
Q8TEW0	PARD3_HUMAN	Partitioning defective 3 homolog	FSPDSQYIDNR	383(S)	1	0	0	0	1	0	1	0	0	0
Q8TEW0	PARD3_HUMAN	Partitioning defective 3 homolog	ESVSTASDQPSHSLER	973(S)	1	0	1	1	0	0	1	0	0	0
Q9NRA8	4ET_HUMAN	Eukaryotic translation initiation factor 4E transporter	APSPPLSQVFQTR	564(S)	3	3	1	1	0	0	1	0	0	0
Q6WKZ4	RFIP1_HUMAN	Rab11 family-interacting protein 1	RSSLLSLMTGK	435(S)	1	1	0	0	1	0	1	0	0	0
Q6WKZ4	RFIP1_HUMAN	Rab11 family-interacting protein 1	DSGSDTASAIIPSTTPSVDSDDESVVK	202(S)	2	2	3	2	0	0	1	0	0	0
Q6WKZ4	RFIP1_HUMAN	Rab11 family-interacting protein 1	LEVSPEAQPTAR	545(S)	0	0	1	1	0	1	1	0	0	0
Q6WKZ4	RFIP1_HUMAN	Rab11 family-interacting protein 1	NKDSGSDTASAIIPSTTPSVDSDDESVVKDK	206(S)	1	0	0	0	1	0	1	0	0	0
Q6WKZ4	RFIP1_HUMAN	Rab11 family-interacting protein 1	NNMTASMFDLSMKDK	156(S)	1	0	0	0	1	0	1	0	0	0
Q14814	MEF2D_HUMAN	Myocyte-specific enhancer factor 2D	SPPPPTHSTQLGAPSR	251(S)	1	1	1	2	0	0	1	0	0	0
Q66PJ3	AR6P4_HUMAN	ADP-ribosylation factor-like protein 6-interacting protein 4	SAGEEEDGPVLTDEQK	271(S)	1	1	4	4	0	0	1	0	0	0
Q9Y2X3	NOP58_HUMAN	Nucleolar protein 58	EEPLSEEEPCTSTAIASPEKK	502(S) 514(S)	1	1	1	1	0	0	2	0	0	0
Q9Y2X3	NOP58_HUMAN	Nucleolar protein 58	EEPLSEEEPCTSTAIASPEK	502(S)	0	0	1	1	0	1	1	0	0	0
Q9Y2K7	KDM2A_HUMAN	Lysine-specific demethylase 2A	LTPVRPAAASPIVSGAR	550(T) 558(S)	2	2	1	1	0	0	1	1	0	0
Q9Y2K7	KDM2A_HUMAN	Lysine-specific demethylase 2A	LTPVRPAAASPIVSGAR	550(T)	0	0	1	1	0	1	0	1	0	0
Q5SNT2	TM201_HUMAN	Transmembrane protein 201	ALSLGTIPSLTR	454(S)	0	1	0	0	1	0	1	0	0	0
Q8IX90	SKA3_HUMAN	Spindle and kinetochore-associated protein 3	SPQLSDFGLER	155(S)	1	3	3	2	0	0	1	0	0	0
P36578	RL4_HUMAN	60S ribosomal protein L4	ILKSPEIQR	295(S)	0	1	2	0	0	0	1	0	0	0
Q9BT81	SOX7_HUMAN	Transcription factor SOX-7	EDRGEYSPGTALPSLR	166(S)	1	1	0	0	1	0	1	0	0	0
Q9Y6M5	ZNT1_HUMAN	Zinc transporter 1	STRPGSSDINVAPGEQGPDQEETNTLVANTSNSNGLK	173(S)	0	0	2	3	0	1	1	0	0	0
Q9Y6M5	ZNT1_HUMAN	Zinc transporter 1	STRPGSSDINVAPGEQGPDQEETNTLVANTSNSNGLK	172(S)	0	0	2	0	0	1	1	0	0	0
Q96PY5	FMNL2_HUMAN	Formin-like protein 2	LLEQEALMEQQDPKSPSHK	1016(S)	1	1	1	1	0	0	1	0	0	0
Q6P158	DHX57_HUMAN	Putative ATP-dependent RNA helicase DHX57	GLSGEEEDDEPDCCNDER	132(S)	1	1	0	0	1	0	1	0	0	0
Q9Y2G3	AT11B_HUMAN	Probable phospholipid-transporting ATPase IF	SWSASDPFYTNDR	1154(S)	0	0	1	1	0	1	1	0	0	0
P50851	LRBA_HUMAN	Lipopolysaccharide-responsive and beige-like anchor protein	SIVEEEEDDDYVELK	1100(S)	0	0	1	1	0	1	1	0	0	0
O15320	CTGE5_HUMAN	cTAGE family member 5	AFLSPPTLLEGPLR	536(S)	0	0	2	2	0	1	1	0	0	0
O15320	CTGE5_HUMAN	cTAGE family member 5	FCSNSGRLSGPAELR	635(S)	0	0	1	1	0	1	1	0	0	0
Q9BUZ4	TRAF4_HUMAN	TNF receptor-associated factor 4	GSLDESSLGFGYPK	426(S)	1	1	2	2	0	0	1	0	0	0
Q16204	CCDC6_HUMAN	Coiled-coil domain-containing protein 6	LDQPVSAPPSPR	244(S)	5	4	3	3	0	0	1	0	0	0
Q16204	CCDC6_HUMAN	Coiled-coil domain-containing protein 6	ILQEKLDQPVSAPPSPR	240(S) 244(S)	2	2	1	1	0	0	2	0	0	0
P22528	SPR1B_HUMAN	Cornifin-B	QPCTPPPQLQQQQVK	11(T)	1	1	0	0	1	0	0	1	0	0
Q8TEQ6	GEMI5_HUMAN	Gem-associated protein 5	ENSGPVENGVSDQEGEEQAREPELPCGLAPAVSR	778(S)	0	0	2	0	0	1	1	0	0	0
Q494U1	PKHN1_HUMAN	Pleckstrin homology domain-containing family N member 1	EGSPEPWLPLTDGR	611(S)	0	0	0	1	0	1	1	0	0	0
Q9UMZ2	SYNRG_HUMAN	Synergin gamma	SLSLGDKEISR	1075(S)	0	1	0	0	1	0	1	0	0	0
Q9UMZ2	SYNRG_HUMAN	Synergin gamma	ETSFGSSENITMTSLSK	935(S)	0	0	0	1	0	1	1	0	0	0
Q12888	TP53B_HUMAN	Tumor suppressor p53-binding protein 1	SEDMPFSPK	265(S)	1	1	1	1	0	0	1	0	0	0
Q12888	TP53B_HUMAN	Tumor suppressor p53-binding protein 1	SVEYEGDLK	809(S)	1	1	1	0	0	0	1	0	0	0
Q12888	TP53B_HUMAN	Tumor suppressor p53-binding protein 1	NSPEDLGLSLTGDSCK	500(S)	2	2	2	2	0	0	1	0	0	0
Q12888	TP53B_HUMAN	Tumor suppressor p53-binding protein 1	STPFIVPSSPTEQEGR	380(S)	1	1	1	2	0	0	1	0	0	0
Q12888	TP53B_HUMAN	Tumor suppressor p53-binding protein 1	QSQQPMKPISPVKDPVSPASQK	1094(S) 1101(S)	2	2	1	2	0	0	2	0	0	0
Q12888	TP53B_HUMAN	Tumor suppressor p53-binding protein 1	IDEDGENTQIEDTEPMSPVLNSK	552(S)	1	1	1	1	0	0	1	0	0	0
Q12888	TP53B_HUMAN	Tumor suppressor p53-binding protein 1	LITSEEERSPAK	1673(S) 1678(S)	0	0	0	1	0	1	2	0	0	0
Q12888	TP53B_HUMAN	Tumor suppressor p53-binding protein 1	QSQQPMKPISPVKDPVSPASQK	1086(S) 1101(S)	0	0	1	0	0	1	2	0	0	0
Q12888	TP53B_HUMAN	Tumor suppressor p53-binding protein 1	VDVSCEPLEGVEK	771(S)	0	0	1	0	0	1	1	0	0	0
Q12888	TP53B_HUMAN	Tumor suppressor p53-binding protein 1	QSQQPMKPISPVKDPVSPASQK	1094(S)	1	1	0	0	1	0	1	0	0	0
Q12888	TP53B_HUMAN	Tumor suppressor p53-binding protein 1	MVIQGPSSPQGEAMVTDVLEDQKEGR	1114(S)	1	1	0	0	1	0	1	0	0	0
Q12888	TP53B_HUMAN	Tumor suppressor p53-binding protein 1	KNGSTAVAESVASPQK	1028(S)	0	0	2	1	0	1	1	0	0	0
Q12888	TP53B_HUMAN	Tumor suppressor p53-binding protein 1	STPFIVPSSPTEQEGR	379(S)	1	0	1	0	0	0	1	0	0	0
Q9UKY7	CDV3_HUMAN	Protein CDV3 homolog	VQAMQISSEKEEDDNEK	107(S)	1	1	1	1	0	0	1	0	0	0
P49841	GSK3B_HUMAN	Glycogen synthase kinase-3 beta	GEPNVSYICSR	216(Y)	1	0	0	0	1	0	0	0	1	0
P49841	GSK3B_HUMAN	Glycogen synthase kinase-3 beta	GEPNVSYICSR	215(S)	4	0	0	0	1	0	1	0	0	0
Q9Y2V2	CHSP1_HUMAN	Calcium-regulated heat stable protein 1	TFSATVR	52(S)	4	0	1	1	0	0	1	0	0	0
Q9Y2V2	CHSP1_HUMAN	Calcium-regulated heat stable protein 1	GNVVPSPLPTRR	41(S)	1	1	0	0	1	0	1	0	0	0
Q9Y2V2	CHSP1_HUMAN	Calcium-regulated heat stable protein 1	SSEPPPPPQPPTHQASVGLLDTPRSR	26(S)	1	0	0	0	1	0	1	0	0	0
Q7Z5K2	WAPL_HUMAN	Wings apart-like protein homolog	RPESPSEISPIK	223(S) 226(S)	0	1	0	0	1	0	2	0	0	0
Q7Z5K2	WAPL_HUMAN	Wings apart-like protein homolog	RPESPSEISPIK	221(S)	1	0	2	2	0	0	1	0	0	0
Q7Z5K2	WAPL_HUMAN	Wings apart-like protein homolog	RPESPSEISPIK	221(S) 226(S)	3	0	4	0	0	0	2	0	0	0
Q7Z5K2	WAPL_HUMAN	Wings apart-like protein homolog	RPESPSEISPIK	223(S)	0	1	0	0	1	0	1	0	0	0
P16189	1A31_HUMAN	HLA class I histocompatibility antigen, A-31 alpha chain	KGGSYSQAASSDSAQGSDMSLTACKV	356(S) 359(S)	1	0	0	0	1	0	2	0	0	0
P16189	1A31_HUMAN	HLA class I histocompatibility antigen, A-31 alpha chain	KGGSYSQAASSDSAQGSDMSLTACKV	352(S)	1	0	0	0	1	0	1	0	0	0
Q9UK58	CCNL1_HUMAN	Cyclin-L1	SPISINVK	352(S)	0	1	0	0	1	0	1	0	0	0
Q9UK58	CCNL1_HUMAN	Cyclin-L1	GLNPDGTPALSTLGGFSPASKPSSPR	341(S)	0	0	1	1	0	1	1	0	0	0
Q9UK58	CCNL1_HUMAN	Cyclin-L1	GLNPDGTPALSTLGGFSPASKPSSPR	329(S) 330(T)	0	0	0	1	0	1	1	1	0	0
Q9UK58	CCNL1_HUMAN	Cyclin-L1	GLNPDGTPALSTLGGFSPASKPSSPR	335(S) 342(S)	0	0	1	0	0	1	2	0	0	0
Q9BSQ5	CCM2_HUMAN	Malcavernin	GIITDSFGR	384(S)	1	0	0	0	1	0	1	0	0	0
Q12959	DLG1_HUMAN	Disks large homolog 1	EQMMNSSISSGSGSLR	575(S)	3	3	2	2	0	0	1	0	0	0
Q12959	DLG1_HUMAN	Disks large homolog 1	EQMMNSSISSGSGSLR	573(S)	2	2	2	1	0	0	1	0	0	0
Q12959	DLG1_HUMAN	Disks large homolog 1	EQMMNSSISSGSGSLR	571(S)	0	0	0	1	0	1	1	0	0	0
Q04323	UBXN1_HUMAN	UBX domain-containing protein 1	KYGGSVGSQPPPVAPEPGPVPSSPSQEPPTKR	200(S)	1	0	0	0	1	0	1	0	0	0
Q14469	HES1_HUMAN	Transcription factor HES-1	NSSSPVAATPASVNTTPDKPK	12(S)	1	1	0	1	0	0	1	0	0	0
Q9Y4K1	AIM1_HUMAN	Absent in melanoma 1 protein	VMPNSPQNGVLVK	329(S)	1	2	1	1	0	0	1	0	0	0
Q9Y4K1	AIM1_HUMAN	Absent in melanoma 1 protein	STDSPGADAELPESAAR	20(T)	0	1	0	0	1	0	0	1	0	0
Q9Y4K1	AIM1_HUMAN	Absent in melanoma 1 protein	DTCVQSPISSFPCTDLK	484(S)	1	1	0	0	1	0	1	0	0	0
Q9Y4K1	AIM1_HUMAN	Absent in melanoma 1 protein	AALDGGVASAASPESKPSPGTK	75(S) 81(S)	2	3	3	2	0	0	2	0	0	0
Q9Y4K1	AIM1_HUMAN	Absent in melanoma 1 protein	STDSPGADAELPESAAR	19(S)	1	0	1	1	0	0	1	0	0	0
Q9Y4K1	AIM1_HUMAN	Absent in melanoma 1 protein	AALDGGVASAASPESKPSPGTK	78(S)	1	0	0	0	1	0	1	0	0	0
Q9Y4K1	AIM1_HUMAN	Absent in melanoma 1 protein	AALDGGVASAASPESKPSPGTK	75(S)	1	1	2	1	0	0	1	0	0	0
Q9Y4K1	AIM1_HUMAN	Absent in melanoma 1 protein	MPLLELGGETTPPLSTERSPEAVGSECPSR	533(S)	1	0	0	0	1	0	1	0	0	0
Q9Y4K1	AIM1_HUMAN	Absent in melanoma 1 protein	AALDGGVASAASPESKPSPGTK	78(S) 81(S)	1	0	0	0	1	0	2	0	0	0
P78536	ADA17_HUMAN	Disintegrin and metalloproteinase domain-containing protein 17	SFEDLTDHPVTR	791(S)	2	2	2	2	0	0	1	0	0	0
Q8TF72	SHRM3_HUMAN	Protein Shroom3	DRPGSPESPLLDAPFSR	910(S)	1	0	0	0	1	0	1	0	0	0
P31321	KAP1_HUMAN	cAMP-dependent protein kinase type I-beta regulatory subunit	SNSQSDSHDEEVSPTPPNPVVK	83(S)	0	0	1	1	0	1	1	0	0	0
P31321	KAP1_HUMAN	cAMP-dependent protein kinase type I-beta regulatory subunit	SNSQSDSHDEEVSPTPPNPVVK	77(S) 83(S)	1	0	1	2	0	0	2	0	0	0
P31321	KAP1_HUMAN	cAMP-dependent protein kinase type I-beta regulatory subunit	SNSQSDSHDEEVSPTPPNPVVK	75(S) 83(S)	0	0	1	0	0	1	2	0	0	0
P31321	KAP1_HUMAN	cAMP-dependent protein kinase type I-beta regulatory subunit	SNSQSDSHDEEVSPTPPNPVVK	77(S)	0	0	1	0	0	1	1	0	0	0
Q3MHD2	LSM12_HUMAN	Protein LSM12 homolog	TETPPPLASLNVSK	75(T)	0	0	1	1	0	1	0	1	0	0
Q8IZP0	ABI1_HUMAN	Abl interactor 1	TNPPTQKPPSPPMSGR	183(S)	6	0	1	3	0	0	1	0	0	0
Q8IZP0	ABI1_HUMAN	Abl interactor 1	TLEPVKPPTVPNDYMTSPAR	216(S)	1	0	1	1	0	0	1	0	0	0
O43474	KLF4_HUMAN	Krueppel-like factor 4	GSPDGSHPVVVAPYNGGPPR	254(S)	1	1	0	0	1	0	1	0	0	0
Q9ULX3	NOB1_HUMAN	RNA-binding protein NOB1	KDDSDDDGGGWITPSNIK	201(S)	0	2	0	0	1	0	1	0	0	0
Q7Z6E9	RBBP6_HUMAN	E3 ubiquitin-protein ligase RBBP6	VTGTEGSSSTLVDYTSTSSTGGSPVRK	1277(S)	0	0	1	1	0	1	1	0	0	0
P16949	STMN1_HUMAN	Stathmin	DLSLEEIQK	46(S)	1	2	0	0	1	0	1	0	0	0
P16949	STMN1_HUMAN	Stathmin	ESVPEFPLSPPK	38(S)	12	9	9	10	0	0	1	0	0	0
P16949	STMN1_HUMAN	Stathmin	ASGQAFELILSPR	25(S)	10	3	4	4	0	0	1	0	0	0
P16949	STMN1_HUMAN	Stathmin	RASGQAFELILSPR	16(S)	1	1	2	2	0	0	1	0	0	0
P23588	IF4B_HUMAN	Eukaryotic translation initiation factor 4B	SLENETLNK	445(S)	0	1	0	1	0	0	1	0	0	0
P24534	EF1B_HUMAN	Elongation factor 1-beta	YGPADVEDTTGSGATDSK	95(S)	1	1	1	1	0	0	1	0	0	0
P24534	EF1B_HUMAN	Elongation factor 1-beta	DDDDIDLFGSDDEEESEEAK	106(S)	17	3	57	4	0	0	1	0	0	0
P24534	EF1B_HUMAN	Elongation factor 1-beta	YGPADVEDTTGSGATDSKDDDDIDLFGSDDEEESEEAKR	87(T)	0	0	1	0	0	1	0	1	0	0
P24534	EF1B_HUMAN	Elongation factor 1-beta	YGPADVEDTTGSGATDSKDDDDIDLFGSDDEEESEEAKR	112(S)	0	0	2	0	0	1	1	0	0	0
P49023	PAXI_HUMAN	Paxillin	SSPGGQDEGGFMAQGK	303(S)	2	3	1	1	0	0	1	0	0	0
P49023	PAXI_HUMAN	Paxillin	TSSVSNPQDSVGSPCSR	106(S)	2	2	2	2	0	0	1	0	0	0
P49023	PAXI_HUMAN	Paxillin	FIHQQPQSSSPVYGSSAK	85(S)	3	3	3	3	0	0	1	0	0	0
P49023	PAXI_HUMAN	Paxillin	TGSSSPPGGPPKPGSQLDSMLGSLQSDLNK	322(S)	0	0	0	1	0	1	1	0	0	0
P49023	PAXI_HUMAN	Paxillin	DGGRSSPGGQDEGGFMAQGK	302(S)	2	0	0	0	1	0	1	0	0	0
Q9BPX3	CND3_HUMAN	Condensin complex subunit 3	TLHCEGTEINSDDEQESK	674(S)	2	2	2	2	0	0	1	0	0	0
Q7L4E1	FA73B_HUMAN	Protein FAM73B	TLMLPLTEGSLR	276(S)	0	1	3	3	0	0	1	0	0	0
Q9UN79	SOX13_HUMAN	Transcription factor SOX-13	APELPNTSSSPSLK	310(S)	0	1	0	0	1	0	1	0	0	0
Q9UN79	SOX13_HUMAN	Transcription factor SOX-13	DLISLDSSPAKER	386(S)	1	1	1	1	0	0	1	0	0	0
Q9UN79	SOX13_HUMAN	Transcription factor SOX-13	APELPNTSSSPSLK	308(S)	1	0	0	0	1	0	1	0	0	0
Q9Y5F8	PCDGJ_HUMAN	Protocadherin gamma-B7	DQGSPALSANVSLR	547(S)	1	0	0	0	1	0	1	0	0	0
Q14671	PUM1_HUMAN	Pumilio homolog 1	RDSLTGSSDLYK	709(S)	1	1	1	0	0	0	1	0	0	0
Q14671	PUM1_HUMAN	Pumilio homolog 1	RDSLTGSSDLYK	713(S)	0	0	0	1	0	1	1	0	0	0
Q9H4A3	WNK1_HUMAN	Serine/threonine-protein kinase WNK1	EKPELSEPSHLNGPSSDPEAAFLSR	2012(S)	1	1	0	0	1	0	1	0	0	0
Q9H4A3	WNK1_HUMAN	Serine/threonine-protein kinase WNK1	DRPVSQPSLVGSKEEPPPAR	167(S)	1	1	1	1	0	0	1	0	0	0
Q9Y5G3	PCDGD_HUMAN	Protocadherin gamma-B1	DQGSPALSANVSLR	543(S)	1	0	0	0	1	0	1	0	0	0
Q7Z417	NUFP2_HUMAN	Nuclear fragile X mental retardation-interacting protein 2	NDSWGSFDLR	652(S)	2	2	2	2	0	0	1	0	0	0
Q7Z417	NUFP2_HUMAN	Nuclear fragile X mental retardation-interacting protein 2	TSPQVLGSILK	572(S)	2	3	2	3	0	0	1	0	0	0
Q7Z417	NUFP2_HUMAN	Nuclear fragile X mental retardation-interacting protein 2	NLSSDEATNPISR	112(S)	5	3	2	1	0	0	1	0	0	0
Q7Z417	NUFP2_HUMAN	Nuclear fragile X mental retardation-interacting protein 2	TIQNSSVSPTSSSSSSSSTGETQTQSSSR	376(S)	2	1	0	0	1	0	1	0	0	0
Q7Z417	NUFP2_HUMAN	Nuclear fragile X mental retardation-interacting protein 2	DYEIESQNPLASPTNTLLGSAK	629(S)	0	0	1	1	0	1	1	0	0	0
Q7Z417	NUFP2_HUMAN	Nuclear fragile X mental retardation-interacting protein 2	TIQNSSVSPTSSSSSSSSTGETQTQSSSR	379(S)	0	1	0	0	1	0	1	0	0	0
Q7Z417	NUFP2_HUMAN	Nuclear fragile X mental retardation-interacting protein 2	NSAKGCENLNIVQDK	230(S)	1	0	0	0	1	0	1	0	0	0
P08651	NFIC_HUMAN	Nuclear factor 1 C-type	SPFNSPSPQDSPR	333(S)	1	1	0	1	0	0	1	0	0	0
P08651	NFIC_HUMAN	Nuclear factor 1 C-type	NWTEDMEGGISSPVK	323(S)	1	1	1	2	0	0	1	0	0	0
P08651	NFIC_HUMAN	Nuclear factor 1 C-type	SPFNSPSPQDSPR	337(S)	0	0	0	1	0	1	1	0	0	0
P08651	NFIC_HUMAN	Nuclear factor 1 C-type	SPFNSPSPQDSPR	339(S)	0	0	2	1	0	1	1	0	0	0
P15923	TFE2_HUMAN	Transcription factor E2-alpha	AGAPGALSPSYDGGLHGLQSK	381(S)	0	1	0	0	1	0	1	0	0	0
P15923	TFE2_HUMAN	Transcription factor E2-alpha	AGAPGALSPSYDGGLHGLQSK	379(S)	2	1	1	1	0	0	1	0	0	0
Q9NQW6	ANLN_HUMAN	Actin-binding protein anillin	EIEMSVDDDDINSSK	562(S)	1	1	0	0	1	0	1	0	0	0
Q9NQW6	ANLN_HUMAN	Actin-binding protein anillin	ASPPRPLLSNASATPVGR	182(S)	9	6	7	4	0	0	1	0	0	0
Q9NQW6	ANLN_HUMAN	Actin-binding protein anillin	RCSDNTEVEVSNLENK	72(S)	1	1	0	0	1	0	1	0	0	0
Q9NQW6	ANLN_HUMAN	Actin-binding protein anillin	QPLSEASNQQPLSGGEEK	54(S)	1	2	1	1	0	0	1	0	0	0
Q9NQW6	ANLN_HUMAN	Actin-binding protein anillin	STPHRTPIITPNTK	397(T) 401(T)	1	0	0	0	1	0	0	2	0	0
Q9NQW6	ANLN_HUMAN	Actin-binding protein anillin	ATSPVKSTTSITDAK	295(S)	2	1	1	1	0	0	1	0	0	0
Q9NQW6	ANLN_HUMAN	Actin-binding protein anillin	ATSPVKSTTSITDAK	294(T)	0	1	0	0	1	0	0	1	0	0
Q9NQW6	ANLN_HUMAN	Actin-binding protein anillin	TPISPLKTGVSKPIVK	323(S)	1	1	1	1	0	0	1	0	0	0
Q9NQW6	ANLN_HUMAN	Actin-binding protein anillin	AASPPRPLLSNASATPVGR	182(S) 194(T)	1	1	0	0	1	0	1	1	0	0
Q86SQ0	PHLB2_HUMAN	Pleckstrin homology-like domain family B member 2	LSTGTTVEDVQK	468(S)	0	0	1	1	0	1	1	0	0	0
Q86SQ0	PHLB2_HUMAN	Pleckstrin homology-like domain family B member 2	NDELLSDLTRTPPPPSSTFPK	550(T)	1	1	0	0	1	0	0	1	0	0
Q8N1G0	ZN687_HUMAN	Zinc finger protein 687	AVVLPGGTATSPK	433(S)	1	0	0	0	1	0	1	0	0	0
O14879	IFIT3_HUMAN	Interferon-induced protein with tetratricopeptide repeats 3	QAIELSPDNQYVK	203(S)	0	0	1	1	0	1	1	0	0	0
Q8TE68	ES8L1_HUMAN	Epidermal growth factor receptor kinase substrate 8-like protein 1	DRSPAAETPPLQR	182(S) 187(T)	1	0	2	0	0	0	1	1	0	0
Q8TE68	ES8L1_HUMAN	Epidermal growth factor receptor kinase substrate 8-like protein 1	DRSPAAETPPLQR	187(T)	1	0	1	0	0	0	0	1	0	0
P13647	K2C5_HUMAN	Keratin, type II cytoskeletal 5	SFSTASAITPSVSR	21(S)	5	6	5	5	0	0	1	0	0	0
P13647	K2C5_HUMAN	Keratin, type II cytoskeletal 5	SFSTASAITPSVSR	18(S)	1	1	1	1	0	0	1	0	0	0
P13647	K2C5_HUMAN	Keratin, type II cytoskeletal 5	SLYNLGGSK	64(S)	7	2	5	2	0	0	1	0	0	0
P13647	K2C5_HUMAN	Keratin, type II cytoskeletal 5	SFSTASAITPSVSR	16(S)	3	1	2	2	0	0	1	0	0	0
P13647	K2C5_HUMAN	Keratin, type II cytoskeletal 5	ISISTSGGSFR	82(S)	1	1	1	1	0	0	1	0	0	0
P13647	K2C5_HUMAN	Keratin, type II cytoskeletal 5	VSLAGACGVGGYGSR	50(S)	1	1	1	1	0	0	1	0	0	0
P10314	1A32_HUMAN	HLA class I histocompatibility antigen, A-32 alpha chain	GGSYSQAASSDSAQGSDMSLTACKV	359(S)	0	0	0	1	0	1	1	0	0	0
P10314	1A32_HUMAN	HLA class I histocompatibility antigen, A-32 alpha chain	KGGSYSQAASSDSAQGSDMSLTACKV	356(S) 359(S)	1	0	0	0	1	0	2	0	0	0
P10314	1A32_HUMAN	HLA class I histocompatibility antigen, A-32 alpha chain	KGGSYSQAASSDSAQGSDMSLTACKV	352(S)	1	0	0	0	1	0	1	0	0	0
Q86U90	YRDC_HUMAN	YrdC domain-containing protein, mitochondrial	LFRPPSPAPAAPGAR	37(S)	2	0	0	0	1	0	1	0	0	0
P23396	RS3_HUMAN	40S ribosomal protein S3	DEILPTTPISEQK	221(T)	3	5	3	3	0	0	0	1	0	0
P23396	RS3_HUMAN	40S ribosomal protein S3	DEILPTTPISEQK	224(S)	2	0	0	0	1	0	1	0	0	0
Q9Y608	LRRF2_HUMAN	Leucine-rich repeat flightless-interacting protein 2	RGSGDTSSLIDPDTSLSELR	331(T)	0	0	0	1	0	1	0	1	0	0
Q9Y608	LRRF2_HUMAN	Leucine-rich repeat flightless-interacting protein 2	RGSGDTSSLIDPDTSLSELR	328(S)	0	0	1	0	0	1	1	0	0	0
O95425	SVIL_HUMAN	Supervillin	DSSFTEVPRSPK	245(S)	1	1	2	2	0	0	1	0	0	0
P49916	DNLI3_HUMAN	DNA ligase 3	LTTTGQVTSPVK	210(S)	2	2	1	2	0	0	1	0	0	0
P46379	BAG6_HUMAN	Large proline-rich protein BAG6	ENASPAPGTTAEEAMSR	973(S)	3	3	1	1	0	0	1	0	0	0
P46379	BAG6_HUMAN	Large proline-rich protein BAG6	ASPEPQRENASPAPGTTAEEAMSR	964(S) 973(S)	1	1	0	0	1	0	2	0	0	0
P46379	BAG6_HUMAN	Large proline-rich protein BAG6	APPQTHLPSGASSGTGSASATHGGGSPPGTR	108(T)	0	1	0	0	1	0	0	1	0	0
P46379	BAG6_HUMAN	Large proline-rich protein BAG6	APPQTHLPSGASSGTGSASATHGGGSPPGTR	113(S)	5	5	5	6	0	0	1	0	0	0
P46379	BAG6_HUMAN	Large proline-rich protein BAG6	ASPEPQR	964(S)	1	0	2	2	0	0	1	0	0	0
P46379	BAG6_HUMAN	Large proline-rich protein BAG6	APPQTHLPSGASSGTGSASATHGGGSPPGTR	117(T)	0	0	1	0	0	1	0	1	0	0
Q99575	POP1_HUMAN	Ribonucleases P/MRP protein subunit POP1	VQAYEEPSVASSPNGK	730(S)	4	2	4	2	0	0	1	0	0	0
Q99575	POP1_HUMAN	Ribonucleases P/MRP protein subunit POP1	SAVCIADPLPTPSQEK	367(S)	0	0	1	1	0	1	1	0	0	0
A6NFI3	ZN316_HUMAN	Zinc finger protein 316	AALHTTPDSPAAQLER	10(S)	0	0	1	0	0	1	1	0	0	0
P62070	RRAS2_HUMAN	Ras-related protein R-Ras2	FQEQECPPSPEPTR	186(S)	3	3	3	1	0	0	1	0	0	0
Q3L8U1	CHD9_HUMAN	Chromodomain-helicase-DNA-binding protein 9	VMSPENFPTASVEGK	550(S)	0	0	1	1	0	1	1	0	0	0
P45880	VDAC2_HUMAN	Voltage-dependent anion-selective channel protein 2	LTFDTTFSPNTGK	115(S)	1	1	3	3	0	0	1	0	0	0
Q5VZK9	LR16A_HUMAN	Leucine-rich repeat-containing protein 16A	SERPPTILMTEEPSSPK	1094(S)	1	1	1	1	0	0	1	0	0	0
Q5VZK9	LR16A_HUMAN	Leucine-rich repeat-containing protein 16A	SSGFISELPSEEGK	968(S)	1	0	1	1	0	0	1	0	0	0
Q5VZK9	LR16A_HUMAN	Leucine-rich repeat-containing protein 16A	RSSGFISELPSEEGK	967(S)	0	0	1	0	0	1	1	0	0	0
Q96TC7	RMD3_HUMAN	Regulator of microtubule dynamics protein 3	SQSLPNSLDYTQTSDPGR	46(S)	4	4	5	5	0	0	1	0	0	0
P42694	HELZ_HUMAN	Probable helicase with zinc finger domain	RISSSSVQPCSEEVSTPQDSLAQCK	1766(S)	0	1	0	0	1	0	1	0	0	0
P42694	HELZ_HUMAN	Probable helicase with zinc finger domain	RISSSSVQPCSEEVSTPQDSLAQCK	1763(S)	1	0	0	0	1	0	1	0	0	0
Q9Y618	NCOR2_HUMAN	Nuclear receptor corepressor 2	SPGNTSQPPAFFSK	2269(S)	2	2	2	2	0	0	1	0	0	0
Q9Y618	NCOR2_HUMAN	Nuclear receptor corepressor 2	ANASPQKPLDLK	956(S)	1	0	1	0	0	0	1	0	0	0
Q8WUZ0	BCL7C_HUMAN	B-cell CLL/lymphoma 7 protein family member C	GTEPSPGGTPQPSRPVSPAGPPEGVPEEAQPPR	126(S)	1	1	0	0	1	0	1	0	0	0
Q8WUZ0	BCL7C_HUMAN	B-cell CLL/lymphoma 7 protein family member C	GTEPSPGGTPQPSRPVSPAGPPEGVPEEAQPPR	114(S) 126(S)	1	1	0	0	1	0	2	0	0	0
Q8WUZ0	BCL7C_HUMAN	B-cell CLL/lymphoma 7 protein family member C	GTEPSPGGTPQPSRPVSPAGPPEGVPEEAQPPR	111(T) 126(S)	0	0	1	0	0	1	1	1	0	0
Q12846	STX4_HUMAN	Syntaxin-4	AIEPQKEEADENYNSVNTR	117(S)	0	0	1	1	0	1	1	0	0	0
O15231	ZN185_HUMAN	Zinc finger protein 185	RESCGSSVLTDFEGK	468(S)	0	1	0	0	1	0	1	0	0	0
O15231	ZN185_HUMAN	Zinc finger protein 185	GGQGDPAVPAQQPADPSTPER	447(T)	0	2	0	1	0	0	0	1	0	0
O15231	ZN185_HUMAN	Zinc finger protein 185	RSSTSGDTEEEEEEEVVPFSSDEQK	152(S)	0	1	0	0	1	0	1	0	0	0
O15231	ZN185_HUMAN	Zinc finger protein 185	RSSTSGDTEEEEEEEVVPFSSDEQK	155(S) 158(T)	1	3	0	2	0	0	1	1	0	0
O15231	ZN185_HUMAN	Zinc finger protein 185	GGQGDPAVPAQQPADPSTPERQSSPSGSEQLVR	446(S) 453(S)	1	1	0	0	1	0	2	0	0	0
O15231	ZN185_HUMAN	Zinc finger protein 185	RESCGSSVLTDFEGK	465(S)	3	1	2	1	0	0	1	0	0	0
O15231	ZN185_HUMAN	Zinc finger protein 185	RSSTSGDTEEEEEEEVVPFSSDEQK	155(S)	0	0	0	2	0	1	1	0	0	0
O15231	ZN185_HUMAN	Zinc finger protein 185	GGQGDPAVPAQQPADPSTPER	446(S)	2	0	1	0	0	0	1	0	0	0
O15231	ZN185_HUMAN	Zinc finger protein 185	RSSTSGDTEEEEEEEVVPFSSDEQK	153(S) 158(T)	2	0	2	0	0	0	1	1	0	0
O15231	ZN185_HUMAN	Zinc finger protein 185	RSSTSGDTEEEEEEEVVPFSSDEQK	153(S)	2	0	2	0	0	0	1	0	0	0
O15231	ZN185_HUMAN	Zinc finger protein 185	RSSTSGDTEEEEEEEVVPFSSDEQK	154(T)	0	1	0	0	1	0	0	1	0	0
O15231	ZN185_HUMAN	Zinc finger protein 185	GGQGDPAVPAQQPADPSTPERQSSPSGSEQLVR	453(S) 455(S)	0	1	0	0	1	0	2	0	0	0
O15231	ZN185_HUMAN	Zinc finger protein 185	GGQGDPAVPAQQPADPSTPERQSSPSGSEQLVR	447(T) 453(S)	0	0	0	1	0	1	1	1	0	0
O15231	ZN185_HUMAN	Zinc finger protein 185	GGQGDPAVPAQQPADPSTPERQSSPSGSEQLVR	452(S) 453(S)	1	0	1	0	0	0	2	0	0	0
O15231	ZN185_HUMAN	Zinc finger protein 185	STGPTQETQAPFIAK	204(T)	0	0	1	0	0	1	0	1	0	0
P60468	SC61B_HUMAN	Protein transport protein Sec61 subunit beta	PGPTPSGTNVGSSGRSPSK	17(S)	0	3	2	8	0	0	1	0	0	0
P60468	SC61B_HUMAN	Protein transport protein Sec61 subunit beta	PGPTPSGTNVGSSGRSPSK	19(S)	0	1	3	1	0	0	1	0	0	0
Q5JSH3	WDR44_HUMAN	WD repeat-containing protein 44	VGNESPVQELK	50(S)	0	0	1	1	0	1	1	0	0	0
Q5JSH3	WDR44_HUMAN	WD repeat-containing protein 44	EYVSNDAAQSDDEEK	403(S)	1	1	2	2	0	0	1	0	0	0
Q96QC0	PP1RA_HUMAN	Serine/threonine-protein phosphatase 1 regulatory subunit 10	VLSPTAAKPSPFEGK	313(S)	2	1	2	2	0	0	1	0	0	0
Q9H1E3	NUCKS_HUMAN	Nuclear ubiquitous casein and cyclin-dependent kinase substrate 1	TPSPKEEDEEPESPPEK	214(S)	10	9	5	6	0	0	1	0	0	0
Q9H1E3	NUCKS_HUMAN	Nuclear ubiquitous casein and cyclin-dependent kinase substrate 1	TPSPKEEDEEPESPPEK	204(S) 214(S)	4	1	0	1	0	0	2	0	0	0
Q9H1E3	NUCKS_HUMAN	Nuclear ubiquitous casein and cyclin-dependent kinase substrate 1	VVDYSQFQESDDADEDYGR	19(S)	20	16	15	15	0	0	1	0	0	0
Q9H1E3	NUCKS_HUMAN	Nuclear ubiquitous casein and cyclin-dependent kinase substrate 1	TPSPKEEDEEPESPPEK	202(T) 214(S)	0	0	0	1	0	1	1	1	0	0
Q9H1E3	NUCKS_HUMAN	Nuclear ubiquitous casein and cyclin-dependent kinase substrate 1	EKTPSPKEEDEEPESPPEK	202(T) 204(S) 214(S)	4	0	2	0	0	0	2	1	0	0
Q9H1E3	NUCKS_HUMAN	Nuclear ubiquitous casein and cyclin-dependent kinase substrate 1	EKTPSPKEEDEEPESPPEK	202(T) 204(S)	0	0	1	0	0	1	1	1	0	0
Q9H1E3	NUCKS_HUMAN	Nuclear ubiquitous casein and cyclin-dependent kinase substrate 1	ATVTPSPVK	181(S)	3	2	2	3	0	0	1	0	0	0
Q9H1E3	NUCKS_HUMAN	Nuclear ubiquitous casein and cyclin-dependent kinase substrate 1	ATVTPSPVK	179(T) 181(S)	6	1	7	3	0	0	1	1	0	0
Q9H1E3	NUCKS_HUMAN	Nuclear ubiquitous casein and cyclin-dependent kinase substrate 1	LKATVTPSPVKGK	177(T) 181(S)	2	0	0	0	1	0	1	1	0	0
O15021	MAST4_HUMAN	Microtubule-associated serine/threonine-protein kinase 4	VDSGTEKPGLVAPESPVRK	1782(S)	0	0	1	1	0	1	1	0	0	0
Q09666	AHNK_HUMAN	Neuroblast differentiation-associated protein AHNAK	FGTFGGLGSK	5830(S)	1	2	0	0	1	0	1	0	0	0
Q09666	AHNK_HUMAN	Neuroblast differentiation-associated protein AHNAK	MPFLSISSPK	3412(S)	2	1	2	2	0	0	1	0	0	0
Q09666	AHNK_HUMAN	Neuroblast differentiation-associated protein AHNAK	DIDISSPEFK	177(S)	5	10	4	6	0	0	1	0	0	0
Q09666	AHNK_HUMAN	Neuroblast differentiation-associated protein AHNAK	GGVTGSPEASISGSK	5731(S)	13	10	9	8	0	0	1	0	0	0
Q09666	AHNK_HUMAN	Neuroblast differentiation-associated protein AHNAK	GGVTGSPEASISGSK	5739(S)	2	1	2	1	0	0	1	0	0	0
Q09666	AHNK_HUMAN	Neuroblast differentiation-associated protein AHNAK	ISMSEVDLNVAAPK	570(S)	3	3	6	5	0	0	1	0	0	0
Q09666	AHNK_HUMAN	Neuroblast differentiation-associated protein AHNAK	SPEPGQTWTR	93(S)	7	3	4	4	0	0	1	0	0	0
Q09666	AHNK_HUMAN	Neuroblast differentiation-associated protein AHNAK	ISMQDVDLSLGSPK	511(S)	6	6	6	6	0	0	1	0	0	0
Q09666	AHNK_HUMAN	Neuroblast differentiation-associated protein AHNAK	GHYEVTGSDDETGK	5841(S)	16	13	11	7	0	0	1	0	0	0
Q09666	AHNK_HUMAN	Neuroblast differentiation-associated protein AHNAK	ISAPNVDFNLEGPK	5448(S)	6	5	6	4	0	0	1	0	0	0
Q09666	AHNK_HUMAN	Neuroblast differentiation-associated protein AHNAK	SEDGVEGDLGETQSR	135(S)	22	20	15	14	0	0	1	0	0	0
Q09666	AHNK_HUMAN	Neuroblast differentiation-associated protein AHNAK	LPSGSGAASPTGSAVDIR	216(S)	8	8	7	7	0	0	1	0	0	0
Q09666	AHNK_HUMAN	Neuroblast differentiation-associated protein AHNAK	LPSGSGAASPTGSAVDIR	210(S)	3	3	7	7	0	0	1	0	0	0
Q09666	AHNK_HUMAN	Neuroblast differentiation-associated protein AHNAK	VDIDTPDIDIHGPEGK	4100(T)	2	2	2	1	0	0	0	1	0	0
Q09666	AHNK_HUMAN	Neuroblast differentiation-associated protein AHNAK	ASLGSLEGEAEAEASSPK	5752(S)	4	5	4	4	0	0	1	0	0	0
Q09666	AHNK_HUMAN	Neuroblast differentiation-associated protein AHNAK	ASLGSLEGEAEAEASSPK	5763(S)	4	4	6	6	0	0	1	0	0	0
Q09666	AHNK_HUMAN	Neuroblast differentiation-associated protein AHNAK	ASLGSLEGEAEAEASSPK	5749(S)	2	1	1	1	0	0	1	0	0	0
Q09666	AHNK_HUMAN	Neuroblast differentiation-associated protein AHNAK	DDGVFVQEVTQNSPAAR	41(S)	3	3	2	2	0	0	1	0	0	0
Q09666	AHNK_HUMAN	Neuroblast differentiation-associated protein AHNAK	TVIRLPSGSGAASPTGSAVDIR	212(S)	2	3	0	0	1	0	1	0	0	0
Q09666	AHNK_HUMAN	Neuroblast differentiation-associated protein AHNAK	SSKASLGSLEGEAEAEASSPK	5749(S) 5752(S)	7	6	5	7	0	0	2	0	0	0
Q09666	AHNK_HUMAN	Neuroblast differentiation-associated protein AHNAK	ADIDVSGPK	4812(S)	0	0	1	1	0	1	1	0	0	0
Q09666	AHNK_HUMAN	Neuroblast differentiation-associated protein AHNAK	FKAEAPLPSPK	5110(S)	6	1	3	2	0	0	1	0	0	0
Q09666	AHNK_HUMAN	Neuroblast differentiation-associated protein AHNAK	LQGSGVSLASKK	5851(S) 5857(S)	0	0	1	1	0	1	2	0	0	0
Q09666	AHNK_HUMAN	Neuroblast differentiation-associated protein AHNAK	VKTPEMIIQK	490(T)	3	0	1	0	0	0	0	1	0	0
Q09666	AHNK_HUMAN	Neuroblast differentiation-associated protein AHNAK	TVIRLPSGSGAASPTGSAVDIR	210(S) 216(S)	2	0	1	0	0	0	2	0	0	0
Q09666	AHNK_HUMAN	Neuroblast differentiation-associated protein AHNAK	TVIRLPSGSGAASPTGSAVDIR	204(T) 216(S)	1	0	0	0	1	0	1	1	0	0
Q09666	AHNK_HUMAN	Neuroblast differentiation-associated protein AHNAK	SSKASLGSLEGEAEAEASSPK	5746(S) 5752(S)	0	0	1	1	0	1	2	0	0	0
Q09666	AHNK_HUMAN	Neuroblast differentiation-associated protein AHNAK	ADLDVSGPK	4220(S)	0	0	1	0	0	1	1	0	0	0
Q09666	AHNK_HUMAN	Neuroblast differentiation-associated protein AHNAK	VDIDTPDINIEGSEGK	3716(T)	1	1	0	0	1	0	0	1	0	0
Q09666	AHNK_HUMAN	Neuroblast differentiation-associated protein AHNAK	MYFPDVEFDIKSPK	5099(S)	0	1	0	0	1	0	1	0	0	0
Q09666	AHNK_HUMAN	Neuroblast differentiation-associated protein AHNAK	ASLGSLEGEAEAEASSPKGK	5752(S) 5763(S)	3	3	2	2	0	0	2	0	0	0
Q09666	AHNK_HUMAN	Neuroblast differentiation-associated protein AHNAK	TGTCRISMSEVDLNVAAPK	572(S)	1	1	0	0	1	0	1	0	0	0
Q09666	AHNK_HUMAN	Neuroblast differentiation-associated protein AHNAK	SSKASLGSLEGEAEAEASSPK	5745(S) 5752(S)	0	1	0	0	1	0	2	0	0	0
Q09666	AHNK_HUMAN	Neuroblast differentiation-associated protein AHNAK	TVIRLPSGSGAASPTGSAVDIR	212(S) 216(S)	0	1	0	1	0	0	2	0	0	0
Q09666	AHNK_HUMAN	Neuroblast differentiation-associated protein AHNAK	GGVTGSPEASISGSKGDLK	5731(S) 5739(S)	3	0	0	0	1	0	2	0	0	0
Q09666	AHNK_HUMAN	Neuroblast differentiation-associated protein AHNAK	VSMPDVELNLKSPK	3426(S)	1	0	0	0	1	0	1	0	0	0
Q09666	AHNK_HUMAN	Neuroblast differentiation-associated protein AHNAK	TGTCRISMSEVDLNVAAPK	564(T)	1	0	0	0	1	0	0	1	0	0
Q9H1B7	I2BPL_HUMAN	Interferon regulatory factor 2-binding protein-like	ASPEPPDSAEGALK	547(S)	3	2	3	3	0	0	1	0	0	0
Q9H1B7	I2BPL_HUMAN	Interferon regulatory factor 2-binding protein-like	RNSSSPVSPASVPGQR	657(S) 659(S)	1	0	1	1	0	0	2	0	0	0
Q9H1B7	I2BPL_HUMAN	Interferon regulatory factor 2-binding protein-like	AALMSVADTLGTAHSPK	639(S)	1	0	0	0	1	0	1	0	0	0
Q9H1B7	I2BPL_HUMAN	Interferon regulatory factor 2-binding protein-like	RNSSSPVSPASVPGQR	658(S) 659(S)	3	2	1	1	0	0	2	0	0	0
Q9H1B7	I2BPL_HUMAN	Interferon regulatory factor 2-binding protein-like	RNSSSPVSPASVPGQR	659(S)	1	1	1	1	0	0	1	0	0	0
Q9H1B7	I2BPL_HUMAN	Interferon regulatory factor 2-binding protein-like	LPNGLGGPNGFPKPTPEEGPPELNRQSPNSSSAAASVASR	215(S)	1	0	1	0	0	0	1	0	0	0
O75153	CLU_HUMAN	Clustered mitochondria protein homolog	SEDPPGQEAGSEEEGSSASGLAK	664(S)	1	1	0	0	1	0	1	0	0	0
Q12857	NFIA_HUMAN	Nuclear factor 1 A-type	SPGSGSQSSGWHEVEPGMPSPTTLK	300(S)	0	0	1	0	0	1	1	0	0	0
Q9UFC0	LRWD1_HUMAN	Leucine-rich repeat and WD repeat-containing protein 1	RPDDVPLSLSPSK	243(S)	2	2	1	2	0	0	1	0	0	0
Q9UFC0	LRWD1_HUMAN	Leucine-rich repeat and WD repeat-containing protein 1	ACASPSAQVEGSPVAGSDGSQPAVK	251(S)	0	0	1	0	0	1	1	0	0	0
Q9UFC0	LRWD1_HUMAN	Leucine-rich repeat and WD repeat-containing protein 1	RPDDVPLSLSPSK	245(S)	0	0	1	0	0	1	1	0	0	0
P05787	K2C8_HUMAN	Keratin, type II cytoskeletal 8	LESGMQNMSIHTK	410(S)	1	0	0	0	1	0	1	0	0	0
Q14802	FXYD3_HUMAN	FXYD domain-containing ion transport regulator 3	SGHHPGETPPLITPGSAQS	76(T)	1	0	0	0	1	0	0	1	0	0
O15018	PDZD2_HUMAN	PDZ domain-containing protein 2	TSVDTGQVSRPENPSQPASPR	1270(S)	2	2	1	1	0	0	1	0	0	0
Q13085	ACACA_HUMAN	Acetyl-CoA carboxylase 1	SSMSGLHLVK	80(S)	1	1	1	1	0	0	1	0	0	0
Q13442	HAP28_HUMAN	28 kDa heat- and acid-stable phosphoprotein	SLDSDESEDEEDDYQQK	57(S)	0	1	0	0	1	0	1	0	0	0
Q13442	HAP28_HUMAN	28 kDa heat- and acid-stable phosphoprotein	SLDSDESEDEEDDYQQK	63(S)	1	1	0	0	1	0	1	0	0	0
Q13442	HAP28_HUMAN	28 kDa heat- and acid-stable phosphoprotein	SLDSDESEDEEDDYQQK	60(S)	2	1	2	2	0	0	1	0	0	0
Q13442	HAP28_HUMAN	28 kDa heat- and acid-stable phosphoprotein	SLDSDESEDEEDDYQQK	60(S) 63(S)	4	2	4	2	0	0	2	0	0	0
Q99613	EIF3C_HUMAN	Eukaryotic translation initiation factor 3 subunit C	QPLLLSEDEEDTK	39(S)	12	9	9	4	0	0	1	0	0	0
Q8N684	CPSF7_HUMAN	Cleavage and polyadenylation specificity factor subunit 7	SSSTEPPPPVRQEPSPKPNNK	48(S)	0	0	0	1	0	1	1	0	0	0
Q8TAQ2	SMRC2_HUMAN	SWI/SNF complex subunit SMARCC2	TLTDEVNSPDSDRR	283(S)	1	0	1	0	0	0	1	0	0	0
Q8TAQ2	SMRC2_HUMAN	SWI/SNF complex subunit SMARCC2	TLTDEVNSPDSDRR	286(S)	1	0	1	0	0	0	1	0	0	0
Q13177	PAK2_HUMAN	Serine/threonine-protein kinase PAK 2	YLSFTPPEK	141(S)	6	7	4	7	0	0	1	0	0	0
Q13177	PAK2_HUMAN	Serine/threonine-protein kinase PAK 2	GTEAPAVVTEEEDDDEETAPPVIAPRPDHTK	169(T)	1	1	0	0	1	0	0	1	0	0
Q13177	PAK2_HUMAN	Serine/threonine-protein kinase PAK 2	YLSFTPPEKDGFPSGTPALNAK	143(T)	0	0	0	1	0	1	0	1	0	0
Q9ULJ3	ZBT21_HUMAN	Zinc finger and BTB domain-containing protein 21	TEPSSPLSDPSDIIR	435(S)	1	1	0	0	1	0	1	0	0	0
Q9ULJ3	ZBT21_HUMAN	Zinc finger and BTB domain-containing protein 21	IQPLEPDSPTGLSENPTPATEK	1005(T)	0	1	0	0	1	0	0	1	0	0
Q9ULJ3	ZBT21_HUMAN	Zinc finger and BTB domain-containing protein 21	IQPLEPDSPTGLSENPTPATEK	1003(S)	1	0	0	0	1	0	1	0	0	0
Q9ULJ3	ZBT21_HUMAN	Zinc finger and BTB domain-containing protein 21	SFSASQSTDREGASPVTEVR	411(S) 422(S)	1	0	0	0	1	0	2	0	0	0
Q14444	CAPR1_HUMAN	Caprin-1	SLTPVAQADPLVR	343(S)	1	0	1	0	0	0	1	0	0	0
Q14444	CAPR1_HUMAN	Caprin-1	SLTPVAQADPLVR	345(T)	0	0	2	0	0	1	0	1	0	0
O95793	STAU1_HUMAN	Double-stranded RNA-binding protein Staufen homolog 1	VTFFEPGSGDENGTSNKEDEFR	390(S)	1	0	0	1	0	0	1	0	0	0
Q08945	SSRP1_HUMAN	FACT complex subunit SSRP1	EGMNPSYDEYADSDEDQHDAYLER	444(S)	11	8	12	8	0	0	1	0	0	0
P00558	PGK1_HUMAN	Phosphoglycerate kinase 1	ALESPERPFLAILGGAK	203(S)	0	1	0	0	1	0	1	0	0	0
O95785	WIZ_HUMAN	Protein Wiz	TPLALAGSPTPK	996(S)	1	1	2	2	0	0	1	0	0	0
O95785	WIZ_HUMAN	Protein Wiz	KLPPPPGSPLGHSPTASPPPTAR	1146(S)	0	2	1	2	0	0	1	0	0	0
O95785	WIZ_HUMAN	Protein Wiz	TQSRPGGPPNPPGPSPK	1106(S)	0	0	1	2	0	1	1	0	0	0
O95785	WIZ_HUMAN	Protein Wiz	KLPPPPGSPLGHSPTASPPPTAR	1151(S)	2	0	0	0	1	0	1	0	0	0
O95785	WIZ_HUMAN	Protein Wiz	SPQLSLSPRPASPK	1017(S)	2	1	2	1	0	0	1	0	0	0
O95785	WIZ_HUMAN	Protein Wiz	GLGHPPSSPLLK	983(S)	0	0	1	0	0	1	1	0	0	0
Q96JM3	CHAP1_HUMAN	Chromosome alignment-maintaining phosphoprotein 1	KPGPPLSPEIR	427(S)	2	2	2	1	0	0	1	0	0	0
Q96JM3	CHAP1_HUMAN	Chromosome alignment-maintaining phosphoprotein 1	TAPTLSPEHWK	405(S)	2	2	0	1	0	0	1	0	0	0
Q96JM3	CHAP1_HUMAN	Chromosome alignment-maintaining phosphoprotein 1	TSPASLDFPESQK	459(S)	3	3	4	3	0	0	1	0	0	0
Q96JM3	CHAP1_HUMAN	Chromosome alignment-maintaining phosphoprotein 1	KPSPSESPEPWKPFPAVSPEPR	282(S)	1	2	2	1	0	0	1	0	0	0
Q96JM3	CHAP1_HUMAN	Chromosome alignment-maintaining phosphoprotein 1	GGSPDLWK	476(S)	0	0	1	2	0	1	1	0	0	0
Q96JM3	CHAP1_HUMAN	Chromosome alignment-maintaining phosphoprotein 1	LAPVPSPEPQKPAPVSPESVK	204(S) 214(S)	5	3	3	2	0	0	2	0	0	0
Q96JM3	CHAP1_HUMAN	Chromosome alignment-maintaining phosphoprotein 1	KPSPSESPEPWKPFPAVSPEPR	284(S)	1	0	0	1	0	0	1	0	0	0
Q96JM3	CHAP1_HUMAN	Chromosome alignment-maintaining phosphoprotein 1	LAPVPSPEPQKPAPVSPESVK	204(S)	1	0	0	1	0	0	1	0	0	0
Q96JM3	CHAP1_HUMAN	Chromosome alignment-maintaining phosphoprotein 1	LAPVPSPEPQKPAPVSPESVK	204(S) 217(S)	0	0	1	0	0	1	2	0	0	0
Q04695	K1C17_HUMAN	Keratin, type I cytoskeletal 17	TSCRLSGGLGAGSCR	32(S)	5	3	4	4	0	0	1	0	0	0
Q04695	K1C17_HUMAN	Keratin, type I cytoskeletal 17	QFTSSSSIKGSSGLGGGSSR	10(S)	0	1	0	1	0	0	1	0	0	0
Q04695	K1C17_HUMAN	Keratin, type I cytoskeletal 17	QFTSSSSIKGSSGLGGGSSR	13(S)	1	0	0	0	1	0	1	0	0	0
Q04695	K1C17_HUMAN	Keratin, type I cytoskeletal 17	TSCRLSGGLGAGSCR	28(S)	1	0	0	0	1	0	1	0	0	0
Q04695	K1C17_HUMAN	Keratin, type I cytoskeletal 17	QFTSSSSIKGSSGLGGGSSR	12(S)	0	0	1	0	0	1	1	0	0	0
P06400	RB_HUMAN	Retinoblastoma-associated protein	IPGGNIYISPLK	807(S)	1	1	2	1	0	0	1	0	0	0
P06400	RB_HUMAN	Retinoblastoma-associated protein	SNLDEEVNVIPPHTPVR	373(T)	2	2	2	2	0	0	0	1	0	0
P06400	RB_HUMAN	Retinoblastoma-associated protein	TLQTDSIDSFETQRTPR	353(T)	0	1	0	0	1	0	0	1	0	0
P06400	RB_HUMAN	Retinoblastoma-associated protein	ISEGLPTPTKMTPR	821(T) 826(T)	1	0	1	0	0	0	0	2	0	0
P06400	RB_HUMAN	Retinoblastoma-associated protein	TLQTDSIDSFETQRTPR	356(T)	2	0	0	0	1	0	0	1	0	0
P06400	RB_HUMAN	Retinoblastoma-associated protein	TAVIPINGSPR	249(S)	0	0	1	0	0	1	1	0	0	0
P06400	RB_HUMAN	Retinoblastoma-associated protein	TLQTDSIDSFETQRTPR	350(S)	0	1	0	1	0	0	1	0	0	0
P06400	RB_HUMAN	Retinoblastoma-associated protein	ISEGLPTPTKMTPR	823(T) 826(T)	1	0	0	0	1	0	0	2	0	0
P06400	RB_HUMAN	Retinoblastoma-associated protein	ISEGLPTPTKMTPR	826(T)	1	0	1	0	0	0	0	1	0	0
Q7Z4V5	HDGR2_HUMAN	Hepatoma-derived growth factor-related protein 2	ADSDGAKPEPVAMAR	240(S)	1	1	1	1	0	0	1	0	0	0
Q7Z4V5	HDGR2_HUMAN	Hepatoma-derived growth factor-related protein 2	ARGDSEALDEES	664(S)	0	0	1	0	0	1	1	0	0	0
Q8N4C8	MINK1_HUMAN	Misshapen-like kinase 1	VGVSSKPDSSPVLSPGNK	778(S)	1	1	1	1	0	0	1	0	0	0
Q13428	TCOF_HUMAN	Treacle protein	LDSSPSVSSTLAAK	1228(S)	5	5	6	6	0	0	1	0	0	0
Q13428	TCOF_HUMAN	Treacle protein	LGAGEGGEASVSPEK	1378(S)	14	11	13	14	0	0	1	0	0	0
Q13428	TCOF_HUMAN	Treacle protein	QEAKPQQAAGMLSPK	1257(S)	7	8	5	5	0	0	1	0	0	0
Q13428	TCOF_HUMAN	Treacle protein	SPQVKPASTMGMGPLGK	503(S)	2	2	4	3	0	0	1	0	0	0
Q13428	TCOF_HUMAN	Treacle protein	SPAGPAATPAQAQAASTPR	983(T)	0	1	1	2	0	0	0	1	0	0
Q13428	TCOF_HUMAN	Treacle protein	TQPSSGVDSAVGTLPATSPQSTSVQAK	1111(S)	2	1	2	2	0	0	1	0	0	0
Q13428	TCOF_HUMAN	Treacle protein	GSLGSQGAKDEPEEELQK	1410(S)	1	0	1	0	0	0	1	0	0	0
Q13428	TCOF_HUMAN	Treacle protein	NILQAKPTSSPAK	583(S)	11	2	3	1	0	0	1	0	0	0
Q13428	TCOF_HUMAN	Treacle protein	SPAGPAATPAQAQAASTPR	982(S)	2	1	1	0	0	0	1	0	0	0
Q13428	TCOF_HUMAN	Treacle protein	TVANLLSGKSPR	156(S)	5	1	3	1	0	0	1	0	0	0
Q13428	TCOF_HUMAN	Treacle protein	SLGNILQAKPTSSPAKGPPQK	582(S)	0	2	0	0	1	0	1	0	0	0
Q13428	TCOF_HUMAN	Treacle protein	TQPSSGVDSAVGTLPATSPQSTSVQAK	1110(T)	0	1	0	0	1	0	0	1	0	0
Q13428	TCOF_HUMAN	Treacle protein	SLGNILQAKPTSSPAKGPPQK	581(T)	0	0	0	1	0	1	0	1	0	0
Q13428	TCOF_HUMAN	Treacle protein	AALAPAKESPRKGAAPTPPGK	906(S) 914(T)	1	0	0	0	1	0	1	1	0	0
Q13428	TCOF_HUMAN	Treacle protein	AASAPAKGTPGKGATPAPPGK	304(S)	1	0	1	0	0	0	1	0	0	0
Q13428	TCOF_HUMAN	Treacle protein	KSAEPSANTTLVSETEEEGSVPAFGAAAK	171(S)	1	0	1	0	0	0	1	0	0	0
Q13428	TCOF_HUMAN	Treacle protein	TSQVGAASAPAKESPR	381(S)	2	0	3	0	0	0	1	0	0	0
Q13428	TCOF_HUMAN	Treacle protein	LDSSPSVSSTLAAKDDPDGKQEAKPQQAAGMLSPK	1228(S) 1257(S)	1	0	1	0	0	0	2	0	0	0
Q13428	TCOF_HUMAN	Treacle protein	AALAPAKESPR	906(S)	0	0	1	0	0	1	1	0	0	0
Q69YN4	VIR_HUMAN	Protein virilizer homolog	SFLSEPSSPGR	1579(S)	1	0	0	1	0	0	1	0	0	0
Q6VN20	RBP10_HUMAN	Ran-binding protein 10	SQDSYPGSPSLSPR	369(S)	1	1	1	1	0	0	1	0	0	0
Q9Y314	NOSIP_HUMAN	Nitric oxide synthase-interacting protein	ALSGTSPDDVQPGPSVGPPSK	138(S)	0	0	1	0	0	1	1	0	0	0
Q16513	PKN2_HUMAN	Serine/threonine-protein kinase N2	ASSLGEIDESSELR	583(S)	2	2	2	1	0	0	1	0	0	0
Q16513	PKN2_HUMAN	Serine/threonine-protein kinase N2	ASSLGEIDESSELR	582(S)	0	0	0	1	0	1	1	0	0	0
O94885	SASH1_HUMAN	SAM and SH3 domain-containing protein 1	SLPVSICR	813(S)	0	0	1	0	0	1	1	0	0	0
Q16555	DPYL2_HUMAN	Dihydropyrimidinase-related protein 2	GLYDGPVCEVSVTPK	509(T)	0	0	1	1	0	1	0	1	0	0
Q16555	DPYL2_HUMAN	Dihydropyrimidinase-related protein 2	TVTPASSAKTSPAKQQAPPVR	518(S)	1	0	0	0	1	0	1	0	0	0
Q16555	DPYL2_HUMAN	Dihydropyrimidinase-related protein 2	TVTPASSAKTSPAKQQAPPVR	517(S) 522(S)	1	0	0	0	1	0	2	0	0	0
P11831	SRF_HUMAN	Serum response factor	ALIQTCLNSPDSPPRSDPTTDQR	224(S)	2	2	2	2	0	0	1	0	0	0
Q9H7D7	WDR26_HUMAN	WD repeat-containing protein 26	RLSQSDEDVIR	121(S)	2	2	2	2	0	0	1	0	0	0
Q8TB61	S35B2_HUMAN	Adenosine 3'-phospho 5'-phosphosulfate transporter 1	AVPVESPVQKV	427(S)	0	1	0	1	0	0	1	0	0	0
Q53EP0	FND3B_HUMAN	Fibronectin type III domain-containing protein 3B	LNSPPSSIYK	208(S)	0	1	0	0	1	0	1	0	0	0
Q68EM7	RHG17_HUMAN	Rho GTPase-activating protein 17	SPSPPTQHTGQPPGQPSAPSQLSAPR	676(S)	2	2	3	3	0	0	1	0	0	0
Q7Z309	F122B_HUMAN	Protein FAM122B	RIDFTPVSPAPSPTR	115(S) 121(T)	0	1	0	0	1	0	1	1	0	0
Q7Z309	F122B_HUMAN	Protein FAM122B	RIDFTPVSPAPSPTR	115(S) 119(S)	2	1	2	1	0	0	2	0	0	0
Q7Z309	F122B_HUMAN	Protein FAM122B	HSLEEGLDMVNR	58(S)	0	0	1	1	0	1	1	0	0	0
P40855	PEX19_HUMAN	Peroxisomal biogenesis factor 19	NATDLQNSSMSEEELTK	147(S)	2	2	2	2	0	0	1	0	0	0
Q9ULW0	TPX2_HUMAN	Targeting protein for Xklp2	SSDQPLTVPVSPK	738(S)	4	5	4	4	0	0	1	0	0	0
Q9ULW0	TPX2_HUMAN	Targeting protein for Xklp2	VLPITVPKSPAFALK	486(S)	1	0	0	0	1	0	1	0	0	0
Q9H3P2	NELFA_HUMAN	Negative elongation factor A	EASRPPEEPSAPSPTLPAQFK	363(S)	1	1	1	1	0	0	1	0	0	0
Q9NUL3	STAU2_HUMAN	Double-stranded RNA-binding protein Staufen homolog 2	VISGTTLGYLSPK	440(S)	1	1	0	0	1	0	1	0	0	0
Q9NXG2	THUM1_HUMAN	THUMP domain-containing protein 1	DQQPSGSEGEDDDAEAALKK	86(S) 88(S)	4	2	2	0	0	0	2	0	0	0
Q9H6Y2	WDR55_HUMAN	WD repeat-containing protein 55	TCEERPAEDGSDEEDPDSMEAPTR	14(S)	2	2	2	2	0	0	1	0	0	0
Q92945	FUBP2_HUMAN	Far upstream element-binding protein 2	VQISPDSGGLPER	181(S)	3	3	2	2	0	0	1	0	0	0
Q9Y5K6	CD2AP_HUMAN	CD2-associated protein	SVDFDSLTVR	458(S)	2	2	1	1	0	0	1	0	0	0
Q9Y6X9	MORC2_HUMAN	MORC family CW-type zinc finger protein 2	SPPLPAVIR	615(S)	1	4	4	4	0	0	1	0	0	0
Q9Y6X9	MORC2_HUMAN	MORC family CW-type zinc finger protein 2	SVAVSDEEEVEEEAER	743(S)	2	2	3	3	0	0	1	0	0	0
P07910	HNRPC_HUMAN	Heterogeneous nuclear ribonucleoproteins C1/C2	MESEGGADDSAEEGDLLDDDDNEDRGDDQLELIKDDEK	260(S)	3	0	2	0	0	0	1	0	0	0
Q8N565	MREG_HUMAN	Melanoregulin	ELHYLPFPSP	213(S)	0	0	0	1	0	1	1	0	0	0
Q6ZSZ5	ARHGI_HUMAN	Rho guanine nucleotide exchange factor 18	SLSPILPGR	1103(S)	0	1	0	1	0	0	1	0	0	0
O75351	VPS4B_HUMAN	Vacuolar protein sorting-associated protein 4B	EGQPSPADEKGNDSDGEGESDDPEK	102(S)	0	1	0	0	1	0	1	0	0	0
P05114	HMGN1_HUMAN	Non-histone chromosomal protein HMG-14	EDLPAENGETKTEESPASDEAGEK	86(S)	1	1	0	0	1	0	1	0	0	0
Q53GA4	PHLA2_HUMAN	Pleckstrin homology-like domain family A member 2	LSLFPASPR	42(S)	1	1	1	0	0	0	1	0	0	0
Q53GA4	PHLA2_HUMAN	Pleckstrin homology-like domain family A member 2	TAPAAPAEDAVAAAAAAPSEPSEPSRPSPQPK	144(S)	2	1	1	0	0	0	1	0	0	0
Q53GA4	PHLA2_HUMAN	Pleckstrin homology-like domain family A member 2	TAPAAPAEDAVAAAAAAPSEPSEPSRPSPQPKPRTP	141(S) 144(S)	1	0	0	0	1	0	2	0	0	0
Q53GA4	PHLA2_HUMAN	Pleckstrin homology-like domain family A member 2	TAPAAPAEDAVAAAAAAPSEPSEPSRPSPQPKPRTP	151(T)	1	0	0	0	1	0	0	1	0	0
Q96BD0	SO4A1_HUMAN	Solute carrier organic anion transporter family member 4A1	ASPGTPLSPGSLR	43(S)	1	2	0	0	1	0	1	0	0	0
Q96BD0	SO4A1_HUMAN	Solute carrier organic anion transporter family member 4A1	ASPGTPLSPGSLR	40(S)	0	0	1	0	0	1	1	0	0	0
Q8IVT2	MISP_HUMAN	Mitotic interactor and substrate of PLK1	ALSSDSILSPAPDAR	394(S)	3	2	1	2	0	0	1	0	0	0
Q8IVT2	MISP_HUMAN	Mitotic interactor and substrate of PLK1	ALSSDSILSPAPDAR	395(S)	1	0	4	2	0	0	1	0	0	0
Q8IVT2	MISP_HUMAN	Mitotic interactor and substrate of PLK1	ASTPDWVSEGPQPGLR	377(T)	0	0	1	1	0	1	0	1	0	0
O95400	CD2B2_HUMAN	CD2 antigen cytoplasmic tail-binding protein 2	HSLDSDEEEDDDDGGSSK	49(S)	1	1	0	1	0	0	1	0	0	0
Q15059	BRD3_HUMAN	Bromodomain-containing protein 3	SESPPPLSDPK	263(S)	1	1	1	0	0	0	1	0	0	0
Q15059	BRD3_HUMAN	Bromodomain-containing protein 3	QASASYDSEEEEEGLPMSYDEKR	563(S)	0	0	0	1	0	1	1	0	0	0
Q15059	BRD3_HUMAN	Bromodomain-containing protein 3	QASASYDSEEEEEGLPMSYDEKR	560(S)	0	0	1	0	0	1	1	0	0	0
Q86X53	ERIC1_HUMAN	Glutamate-rich protein 1	ARQEEGADASEEDPTPAGEEDVK	254(S)	0	0	1	1	0	1	1	0	0	0
O95218	ZRAB2_HUMAN	Zinc finger Ran-binding domain-containing protein 2	YNLDASEEEDSNK	188(S)	4	3	4	2	0	0	1	0	0	0
O95218	ZRAB2_HUMAN	Zinc finger Ran-binding domain-containing protein 2	EVEDKESEGEEEDEDEDLSK	153(S)	6	6	6	6	0	0	1	0	0	0
O95218	ZRAB2_HUMAN	Zinc finger Ran-binding domain-containing protein 2	EESDGEYDEFGR	120(S)	5	5	4	4	0	0	1	0	0	0
Q9Y383	LC7L2_HUMAN	Putative RNA-binding protein Luc7-like 2	AMLDQLMGTSR	18(S)	0	0	0	1	0	1	1	0	0	0
Q9H3D4	P63_HUMAN	Tumor protein 63	QTSIQSPSSYGNSSPPLNK	463(S)	2	2	2	2	0	0	1	0	0	0
O00178	GTPB1_HUMAN	GTP-binding protein 1	SAMDSPVPASMFAPEPSSPGAAR	25(S)	0	0	1	0	0	1	1	0	0	0
Q9UKV3	ACINU_HUMAN	Apoptotic chromatin condensation inducer in the nucleus	LSEGSQPAEEEEDQETPSR	243(S)	0	1	1	2	0	0	1	0	0	0
Q9UKV3	ACINU_HUMAN	Apoptotic chromatin condensation inducer in the nucleus	LSEGSQPAEEEEDQETPSR	240(S)	1	0	1	0	0	0	1	0	0	0
Q9UKV3	ACINU_HUMAN	Apoptotic chromatin condensation inducer in the nucleus	AAKLSEGSQPAEEEEDQETPSR	240(S) 243(S)	1	1	0	0	1	0	2	0	0	0
Q9UKV3	ACINU_HUMAN	Apoptotic chromatin condensation inducer in the nucleus	AAKLSEGSQPAEEEEDQETPSR	240(S) 254(T)	1	1	0	0	1	0	1	1	0	0
O60841	IF2P_HUMAN	Eukaryotic translation initiation factor 5B	QSFDDNDSEELEDK	113(S)	8	6	5	4	0	0	1	0	0	0
O60841	IF2P_HUMAN	Eukaryotic translation initiation factor 5B	VEMYSGSDDDDDFNK	135(S)	0	1	0	1	0	0	1	0	0	0
O60841	IF2P_HUMAN	Eukaryotic translation initiation factor 5B	VEMYSGSDDDDDFNK	137(S)	3	1	2	1	0	0	1	0	0	0
O60841	IF2P_HUMAN	Eukaryotic translation initiation factor 5B	NKPGPNIESGNEDDDASFK	214(S)	7	7	6	6	0	0	1	0	0	0
Q6PJG2	EMSA1_HUMAN	ELM2 and SANT domain-containing protein 1	RASQEANLLTLAQK	461(S)	2	2	2	2	0	0	1	0	0	0
Q6PJG2	EMSA1_HUMAN	ELM2 and SANT domain-containing protein 1	AGTFIAPPVYSNITPYQSHLRSPVR	636(S)	0	0	1	1	0	1	1	0	0	0
Q6NYC8	PPR18_HUMAN	Phostensin	LLESPGVEAGEGEAEK	368(S)	1	1	0	0	1	0	1	0	0	0
Q9NXC5	MIO_HUMAN	WD repeat-containing protein mio	GFSQYGVSGSPTK	766(S)	1	1	1	1	0	0	1	0	0	0
Q9NWV8	BABA1_HUMAN	BRISC and BRCA1-A complex member 1	SEGEGEAASADDGSLNTSGAGPK	66(S)	1	1	0	0	1	0	1	0	0	0
Q9NWV8	BABA1_HUMAN	BRISC and BRCA1-A complex member 1	MEVAEPSSPTEEEEEEEEHSAEPRPR	8(S)	1	0	0	0	1	0	1	0	0	0
O75821	EIF3G_HUMAN	Eukaryotic translation initiation factor 3 subunit G	GIPLATGDTSPEPELLPGAPLPPPK	42(S)	0	0	0	1	0	1	1	0	0	0
O75821	EIF3G_HUMAN	Eukaryotic translation initiation factor 3 subunit G	GIPLATGDTSPEPELLPGAPLPPPK	41(T)	0	0	1	0	0	1	0	1	0	0
Q8NI77	KI18A_HUMAN	Kinesin-like protein KIF18A	SPPSQSVQLNDSLSK	684(S)	0	0	1	1	0	1	1	0	0	0
Q9NVU0	RPC5_HUMAN	DNA-directed RNA polymerase III subunit RPC5	IKEEPVSEEGEEDEEQEAEEEPMDTSPSGLHSK	503(S)	0	0	2	2	0	1	1	0	0	0
Q13033	STRN3_HUMAN	Striatin-3	NLEQILNGGESPK	229(S)	0	1	1	1	0	0	1	0	0	0
Q9NW97	TMM51_HUMAN	Transmembrane protein 51	NVPPPSIEPLTPPPQYDEVQEK	234(T)	1	1	0	0	1	0	0	1	0	0
Q5T5Y3	CAMP1_HUMAN	Calmodulin-regulated spectrin-associated protein 1	ADVVPQQADPEFPRASPR	563(S)	2	2	0	1	0	0	1	0	0	0
Q68CZ2	TENS3_HUMAN	Tensin-3	ASEAASPLPDSPGDK	1154(S)	0	1	0	0	1	0	1	0	0	0
Q68CZ2	TENS3_HUMAN	Tensin-3	GVGSGPHPPDTQQPSPSK	660(S)	0	1	1	1	0	0	1	0	0	0
Q68CZ2	TENS3_HUMAN	Tensin-3	KLSLGQYDNDAGGQLPFSK	776(S)	1	1	0	0	1	0	1	0	0	0
Q68CZ2	TENS3_HUMAN	Tensin-3	GVGSGPHPPDTQQPSPSK	662(S)	1	0	0	0	1	0	1	0	0	0
Q8N4S9	MALD2_HUMAN	MARVEL domain-containing protein 2	YISDGVECSPPASPARPNHR	116(S) 120(S)	1	0	2	0	0	0	2	0	0	0
Q6P2E9	EDC4_HUMAN	Enhancer of mRNA-decapping protein 4	DSQDASAEQSDHDDEVASLASASGGFGTK	879(S)	3	3	3	2	0	0	1	0	0	0
Q6P2E9	EDC4_HUMAN	Enhancer of mRNA-decapping protein 4	GLLPGLLPAPADKLTPK	693(T)	0	0	1	0	0	1	0	1	0	0
Q63ZY6	NSN5C_HUMAN	Putative methyltransferase NSUN5C	QLEEPGAGTPSPVR	143(S)	0	2	0	1	0	0	1	0	0	0
P29590	PML_HUMAN	Protein PML	AVSPPHLDGPPSPR	518(S) 527(S)	0	0	1	0	0	1	2	0	0	0
O95155	UBE4B_HUMAN	Ubiquitin conjugation factor E4 B	SQSMDIDGVSCEK	105(S)	2	2	0	0	1	0	1	0	0	0
Q96N66	MBOA7_HUMAN	Lysophospholipid acyltransferase 7	AGGGPTLQCPPPSSPEK	285(S)	1	1	0	0	1	0	1	0	0	0
Q9NZM1	MYOF_HUMAN	Myoferlin	GPVGTVSEAQLAR	174(S)	1	2	3	3	0	0	1	0	0	0
Q9NZM1	MYOF_HUMAN	Myoferlin	SLGPPGPPFNITPR	1781(T)	1	1	1	0	0	0	0	1	0	0
Q9NZM1	MYOF_HUMAN	Myoferlin	SLSQIHEAAVR	731(S)	0	0	1	1	0	1	1	0	0	0
Q9NZM1	MYOF_HUMAN	Myoferlin	GPVGTVSEAQLAR	172(T)	1	0	0	0	1	0	0	1	0	0
Q08J23	NSUN2_HUMAN	tRNA (cytosine(34)-C(5))-methyltransferase	ESTQLSPADLTEGKPTDPSK	456(S)	1	1	1	0	0	0	1	0	0	0
Q08J23	NSUN2_HUMAN	tRNA (cytosine(34)-C(5))-methyltransferase	AGEPNSPDAEEANSPDVTAGCDPAGVHPPR	743(S)	2	2	2	2	0	0	1	0	0	0
Q08J23	NSUN2_HUMAN	tRNA (cytosine(34)-C(5))-methyltransferase	AGEPNSPDAEEANSPDVTAGCDPAGVHPPR	743(S) 751(S)	4	3	4	4	0	0	2	0	0	0
Q8WXI9	P66B_HUMAN	Transcriptional repressor p66-beta	GRLTPSPDIIVLSDNEASSPR	122(S) 135(S)	1	1	0	0	1	0	2	0	0	0
Q9H7F0	AT133_HUMAN	Probable cation-transporting ATPase 13A3	LVHDSLEDLQMTR	817(S)	1	0	1	0	0	0	1	0	0	0
P06748	NPM_HUMAN	Nucleophosmin	VAVEEDAESEDEEEEDVK	125(S)	582	325	272	183	0	0	1	0	0	0
P06748	NPM_HUMAN	Nucleophosmin	CGSGPVHISGQHLVAVEEDAESEDEEEEDVK	112(S)	17	2	1	1	0	0	1	0	0	0
P06748	NPM_HUMAN	Nucleophosmin	DELHIVEAEAMNYEGSPIK	70(S)	0	0	3	4	0	1	1	0	0	0
P06748	NPM_HUMAN	Nucleophosmin	CGSGPVHISGQHLVAVEEDAESEDEEEEDVK	106(S)	6	0	3	0	0	0	1	0	0	0
P06748	NPM_HUMAN	Nucleophosmin	MQASIEKGGSLPK	254(S)	2	1	1	1	0	0	1	0	0	0
P06748	NPM_HUMAN	Nucleophosmin	QEKTPKTPKGPSSVEDIK	234(T) 237(T)	1	0	0	0	1	0	0	2	0	0
Q14181	DPOA2_HUMAN	DNA polymerase alpha subunit B	SPHQLLSPSSFSPSATPSQK	141(S)	2	2	2	2	0	0	1	0	0	0
Q14181	DPOA2_HUMAN	DNA polymerase alpha subunit B	RAISTPETPLTK	126(S) 130(T)	1	0	0	0	1	0	1	1	0	0
Q14181	DPOA2_HUMAN	DNA polymerase alpha subunit B	AISTPETPLTKR	127(T) 130(T)	1	0	0	0	1	0	0	2	0	0
Q13671	RIN1_HUMAN	Ras and Rab interactor 1	SMSAAFCSLLAPER	351(S)	0	0	3	3	0	1	1	0	0	0
P54725	RD23A_HUMAN	UV excision repair protein RAD23 homolog A	EDKSPSEESAPTTSPESVSGSVPSSGSSGR	128(S)	0	1	0	1	0	0	1	0	0	0
P54725	RD23A_HUMAN	UV excision repair protein RAD23 homolog A	EDKSPSEESAPTTSPESVSGSVPSSGSSGR	123(S)	1	1	1	1	0	0	1	0	0	0
P54725	RD23A_HUMAN	UV excision repair protein RAD23 homolog A	EDKSPSEESAPTTSPESVSGSVPSSGSSGR	125(S)	1	0	1	0	0	0	1	0	0	0
P02538	K2C6A_HUMAN	Keratin, type II cytoskeletal 6A	SLYGLGGSK	60(S)	7	6	5	3	0	0	1	0	0	0
P02538	K2C6A_HUMAN	Keratin, type II cytoskeletal 6A	SGFSSVSVSR	37(S)	1	1	1	2	0	0	1	0	0	0
P02538	K2C6A_HUMAN	Keratin, type II cytoskeletal 6A	RISIGGGSCAISGGYGSR	71(S)	1	0	1	1	0	0	1	0	0	0
Q13439	GOGA4_HUMAN	Golgin subfamily A member 4	VPSVESLFR	71(S)	0	1	1	2	0	0	1	0	0	0
Q13439	GOGA4_HUMAN	Golgin subfamily A member 4	TSSFTEQLDEGTPNR	41(S)	1	1	0	0	1	0	1	0	0	0
Q13439	GOGA4_HUMAN	Golgin subfamily A member 4	EENPESDGEPVVEDGTSVK	266(S)	1	1	2	2	0	0	1	0	0	0
Q96TA1	NIBL1_HUMAN	Niban-like protein 1	AAPEASSPPASPLQHLLPGK	692(S)	3	3	2	0	0	0	1	0	0	0
Q96TA1	NIBL1_HUMAN	Niban-like protein 1	AAPEASSPPASPLQHLLPGK	692(S) 696(S)	4	3	3	2	0	0	2	0	0	0
Q96TA1	NIBL1_HUMAN	Niban-like protein 1	AAPEASSPPASPLQHLLPGK	691(S) 696(S)	0	1	0	0	1	0	2	0	0	0
Q96TA1	NIBL1_HUMAN	Niban-like protein 1	GLLAQGLRPESPPPAGPLLNGAPAGESPQPK	665(S)	6	5	6	6	0	0	1	0	0	0
Q96TA1	NIBL1_HUMAN	Niban-like protein 1	AAPEASSPPASPLQHLLPGK	691(S)	0	0	0	1	0	1	1	0	0	0
Q96TA1	NIBL1_HUMAN	Niban-like protein 1	GLLAQGLRPESPPPAGPLLNGAPAGESPQPK	665(S) 681(S)	0	0	4	3	0	1	2	0	0	0
Q8N6T3	ARFG1_HUMAN	ADP-ribosylation factor GTPase-activating protein 1	SPSSDSWTCADTSTER	345(S)	0	1	0	0	1	0	1	0	0	0
Q8N6T3	ARFG1_HUMAN	ADP-ribosylation factor GTPase-activating protein 1	SPSSDSWTCADTSTER	343(S)	1	0	1	1	0	0	1	0	0	0
Q5T0Z8	CF132_HUMAN	Uncharacterized protein C6orf132	ATLWPATPPK	661(T)	0	1	0	1	0	0	0	1	0	0
Q5T0Z8	CF132_HUMAN	Uncharacterized protein C6orf132	GEGSPSEATRLPTQGAR	736(S)	2	0	1	0	0	0	1	0	0	0
Q5T0Z8	CF132_HUMAN	Uncharacterized protein C6orf132	QSSPPRNNYSDLR	1011(S)	1	0	0	0	1	0	1	0	0	0
Q5T0Z8	CF132_HUMAN	Uncharacterized protein C6orf132	QAEATRASPPRSPAEPK	275(S)	1	0	1	0	0	0	1	0	0	0
Q9NY27	PP4R2_HUMAN	Serine/threonine-protein phosphatase 4 regulatory subunit 2	MNGVMFPGNSPSYTER	159(S)	3	2	2	2	0	0	1	0	0	0
Q9NY27	PP4R2_HUMAN	Serine/threonine-protein phosphatase 4 regulatory subunit 2	NHSDSSTSESEVSSVSPLK	226(S)	3	3	5	4	0	0	1	0	0	0
Q9NY27	PP4R2_HUMAN	Serine/threonine-protein phosphatase 4 regulatory subunit 2	MNGVMFPGNSPSYTER	161(S)	0	0	1	0	0	1	1	0	0	0
Q8NDX5	PHC3_HUMAN	Polyhomeotic-like protein 3	MDRTPPPPTLSPAAITVGR	609(T)	2	2	2	2	0	0	0	1	0	0
Q8NDX5	PHC3_HUMAN	Polyhomeotic-like protein 3	MDRTPPPPTLSPAAITVGR	609(T) 616(S)	4	3	2	2	0	0	1	1	0	0
Q99733	NP1L4_HUMAN	Nucleosome assembly protein 1-like 4	EFITGDVEPTDAESEWHSENEEEEK	125(S)	2	2	4	2	0	0	1	0	0	0
Q99733	NP1L4_HUMAN	Nucleosome assembly protein 1-like 4	ADHSFSDGVPSDSVEAAK	5(S)	3	0	2	0	0	0	1	0	0	0
Q99733	NP1L4_HUMAN	Nucleosome assembly protein 1-like 4	ADHSFSDGVPSDSVEAAK	7(S)	2	0	2	0	0	0	1	0	0	0
Q99733	NP1L4_HUMAN	Nucleosome assembly protein 1-like 4	LDNVPHTPSSYIETLPK	51(T)	2	1	2	1	0	0	0	1	0	0
O14639	ABLM1_HUMAN	Actin-binding LIM protein 1	TLSPTPSAEGYQDVR	431(S)	2	2	2	2	0	0	1	0	0	0
O14639	ABLM1_HUMAN	Actin-binding LIM protein 1	GVSMPNMLEPK	706(S)	2	1	3	3	0	0	1	0	0	0
O14745	NHRF1_HUMAN	Na(+)/H(+) exchange regulatory cofactor NHE-RF1	EALAEAALESPRPALVR	280(S)	5	3	3	2	0	0	1	0	0	0
O14745	NHRF1_HUMAN	Na(+)/H(+) exchange regulatory cofactor NHE-RF1	SASSDTSEELNSQDSPPK	291(S)	0	2	0	4	0	0	1	0	0	0
O14745	NHRF1_HUMAN	Na(+)/H(+) exchange regulatory cofactor NHE-RF1	SASSDTSEELNSQDSPPK	290(S)	4	1	5	1	0	0	1	0	0	0
P51636	CAV2_HUMAN	Caveolin-2	MDDDSYSHHSGLEYADPEK	23(S)	0	0	1	0	0	1	1	0	0	0
Q9UKL0	RCOR1_HUMAN	REST corepressor 1	EREESEDELEEANGNNPIDIEVDQNK	257(S)	1	1	2	2	0	0	1	0	0	0
Q15459	SF3A1_HUMAN	Splicing factor 3A subunit 1	AEEPPSQLDQDTQVQDMDEGSDDEEEGQK	359(S)	2	2	3	3	0	0	1	0	0	0
Q9BTU6	P4K2A_HUMAN	Phosphatidylinositol 4-kinase type 2-alpha	SSSESYTQSFQSR	461(S)	0	1	0	1	0	0	1	0	0	0
Q9BTU6	P4K2A_HUMAN	Phosphatidylinositol 4-kinase type 2-alpha	VAAAAGSGPSPPGSPGHDR	47(S) 51(S)	5	4	7	5	0	0	2	0	0	0
Q9BTU6	P4K2A_HUMAN	Phosphatidylinositol 4-kinase type 2-alpha	VAAAAGSGPSPPGSPGHDR	44(S) 51(S)	2	1	0	0	1	0	2	0	0	0
Q9BTU6	P4K2A_HUMAN	Phosphatidylinositol 4-kinase type 2-alpha	SSSESYTQSFQSR	464(S)	0	0	0	1	0	1	1	0	0	0
Q9BTU6	P4K2A_HUMAN	Phosphatidylinositol 4-kinase type 2-alpha	SSSESYTQSFQSR	462(S)	3	2	3	1	0	0	1	0	0	0
Q9BTU6	P4K2A_HUMAN	Phosphatidylinositol 4-kinase type 2-alpha	VAAAAGSGPSPPGSPGHDRER	51(S)	1	0	0	0	1	0	1	0	0	0
Q9BTU6	P4K2A_HUMAN	Phosphatidylinositol 4-kinase type 2-alpha	VAAAAGSGPSPPGSPGHDR	47(S)	2	0	1	0	0	0	1	0	0	0
Q9BTU6	P4K2A_HUMAN	Phosphatidylinositol 4-kinase type 2-alpha	VAAAAGSGPSPPGSPGHDR	44(S)	0	0	1	0	0	1	1	0	0	0
P51608	MECP2_HUMAN	Methyl-CpG-binding protein 2	AETSEGSGSAPAVPEASASPK	80(S)	1	1	1	1	0	0	1	0	0	0
P51116	FXR2_HUMAN	Fragile X mental retardation syndrome-related protein 2	TDGSISGDRQPVTVADYISR	601(S)	2	1	2	1	0	0	1	0	0	0
P16070	CD44_HUMAN	CD44 antigen	SQEMVHLVNK	706(S)	25	21	29	26	0	0	1	0	0	0
P16070	CD44_HUMAN	CD44 antigen	LVINSGNGAVEDR	686(S)	2	2	1	1	0	0	1	0	0	0
P16070	CD44_HUMAN	CD44 antigen	ESSETPDQFMTADETR	718(S)	0	1	1	1	0	0	1	0	0	0
P16070	CD44_HUMAN	CD44 antigen	LVINSGNGAVEDRKPSGLNGEASK	697(S)	5	2	5	1	0	0	1	0	0	0
P16070	CD44_HUMAN	CD44 antigen	TNPEDIYPSNPTDDDVSSGSSSER	183(S)	1	1	2	2	0	0	1	0	0	0
P16070	CD44_HUMAN	CD44 antigen	ESSETPDQFMTADETR	720(T)	0	0	1	1	0	1	0	1	0	0
P16070	CD44_HUMAN	CD44 antigen	ESSETPDQFMTADETR	717(S)	1	0	0	0	1	0	1	0	0	0
Q13547	HDAC1_HUMAN	Histone deacetylase 1	MLPHAPGVQMQAIPEDAIPEESGDEDEDDPDK	393(S)	6	3	6	4	0	0	1	0	0	0
Q15629	TRAM1_HUMAN	Translocating chain-associated membrane protein 1	GTENGVNGTLTSNVADSPR	365(S)	6	0	3	1	0	0	1	0	0	0
O75940	SPF30_HUMAN	Survival of motor neuron-related-splicing factor 30	SIFASPESVTGK	201(S)	0	1	1	1	0	0	1	0	0	0
O75940	SPF30_HUMAN	Survival of motor neuron-related-splicing factor 30	SIFASPESVTGK	204(S)	1	0	0	0	1	0	1	0	0	0
Q15149	PLEC_HUMAN	Plectin	SSSVGSSSSYPISPAVSR	4386(S)	0	4	8	6	0	0	1	0	0	0
Q15149	PLEC_HUMAN	Plectin	GYYSPYSVSGSGSTAGSR	4623(T)	1	1	1	1	0	0	0	1	0	0
Q15149	PLEC_HUMAN	Plectin	SSSVGSSSSYPISPAVSR	4385(S)	4	0	2	1	0	0	1	0	0	0
Q15149	PLEC_HUMAN	Plectin	RGSFDATGSGFSM	4642(S)	1	0	1	0	0	0	1	0	0	0
O00429	DNM1L_HUMAN	Dynamin-1-like protein	SKPIPIMPASPQK	616(S)	0	1	1	1	0	0	1	0	0	0
Q99569	PKP4_HUMAN	Plakophilin-4	VGSPLTLTDAQTR	314(S)	1	1	1	1	0	0	1	0	0	0
Q9NRY4	RHG35_HUMAN	Rho GTPase-activating protein 35	TSFSVGSDDELGPIR	1179(S)	1	1	1	2	0	0	1	0	0	0
Q92466	DDB2_HUMAN	DNA damage-binding protein 2	SPLELEPEAK	26(S)	6	5	6	7	0	0	1	0	0	0
Q5VZ89	DEN4C_HUMAN	DENN domain-containing protein 4C	LFSPVIAR	989(S)	0	1	0	0	1	0	1	0	0	0
Q5HYJ3	FA76B_HUMAN	Protein FAM76B	ISNLSPEEEQGLWK	193(S)	4	4	2	2	0	0	1	0	0	0
Q7Z2K8	GRIN1_HUMAN	G protein-regulated inducer of neurite outgrowth 1	VGSLPLEKGSPVTTTK	615(S)	1	1	0	0	1	0	1	0	0	0
P68363	TBA1B_HUMAN	Tubulin alpha-1B chain	TIGGGDDSFNTFFSETGAGK	48(S)	0	0	1	1	0	1	1	0	0	0
P52292	IMA1_HUMAN	Importin subunit alpha-1	NVSSFPDDATSPLQENR	62(S)	4	4	4	4	0	0	1	0	0	0
Q96T23	RSF1_HUMAN	Remodeling and spacing factor 1	IESDEEEDFENVGK	1345(S)	2	2	1	1	0	0	1	0	0	0
Q96T23	RSF1_HUMAN	Remodeling and spacing factor 1	DAQRLSPIPEEVPK	604(S)	0	0	1	1	0	1	1	0	0	0
Q96T23	RSF1_HUMAN	Remodeling and spacing factor 1	IETDEEESCDNAHGDANQPAR	1305(T)	0	0	2	2	0	1	0	1	0	0
Q8TEM1	PO210_HUMAN	Nuclear pore membrane glycoprotein 210	DLAVPAALTPR	1844(T)	2	0	1	1	0	0	0	1	0	0
Q15366	PCBP2_HUMAN	Poly(rC)-binding protein 2	PSSSPVIFAGGQDR	189(S)	4	1	3	2	0	0	1	0	0	0
Q8N1F8	S11IP_HUMAN	Serine/threonine-protein kinase 11-interacting protein	RASISEPSDTDPEPR	398(S)	2	1	1	0	0	0	1	0	0	0
Q8N1F8	S11IP_HUMAN	Serine/threonine-protein kinase 11-interacting protein	RASISEPSDTDPEPR	400(S)	0	1	0	1	0	0	1	0	0	0
O60832	DKC1_HUMAN	H/ACA ribonucleoprotein complex subunit 4	AGLESGAEPGDGDSDTTK	497(T)	0	1	0	0	1	0	0	1	0	0
O60832	DKC1_HUMAN	H/ACA ribonucleoprotein complex subunit 4	AGLESGAEPGDGDSDTTK	494(S)	1	0	1	1	0	0	1	0	0	0
P50914	RL14_HUMAN	60S ribosomal protein L14	AALLKASPK	139(S)	2	2	2	2	0	0	1	0	0	0
P24941	CDK2_HUMAN	Cyclin-dependent kinase 2	IGEGTYGVVYK	14(T)	0	0	3	0	0	1	0	1	0	0
A0FGR8	ESYT2_HUMAN	Extended synaptotagmin-2	SHMSGSPGPGGSNTAPSTPVIGGSDKPGMEEK	693(S)	0	0	2	2	0	1	1	0	0	0
A0FGR8	ESYT2_HUMAN	Extended synaptotagmin-2	SHMSGSPGPGGSNTAPSTPVIGGSDKPGMEEK	699(S)	1	0	0	0	1	0	1	0	0	0
A0FGR8	ESYT2_HUMAN	Extended synaptotagmin-2	SHMSGSPGPGGSNTAPSTPVIGGSDKPGMEEK	691(S)	1	0	0	0	1	0	1	0	0	0
P30512	1A29_HUMAN	HLA class I histocompatibility antigen, A-29 alpha chain	KGGSYSQAASSDSAQGSDMSLTACKV	356(S) 359(S)	1	0	0	0	1	0	2	0	0	0
P30512	1A29_HUMAN	HLA class I histocompatibility antigen, A-29 alpha chain	KGGSYSQAASSDSAQGSDMSLTACKV	352(S)	1	0	0	0	1	0	1	0	0	0
Q9Y666	S12A7_HUMAN	Solute carrier family 12 member 7	VQMTWTR	980(T)	0	0	0	1	0	1	0	1	0	0
Q13098	CSN1_HUMAN	COP9 signalosome complex subunit 1	SPPREGSQGELTPANSQSR	474(S)	2	1	0	0	1	0	1	0	0	0
Q13098	CSN1_HUMAN	COP9 signalosome complex subunit 1	SPPREGSQGELTPANSQSR	468(S)	2	0	1	1	0	0	1	0	0	0
Q9Y6A5	TACC3_HUMAN	Transforming acidic coiled-coil-containing protein 3	HGGVCAPAAVATSPPGAIPK	250(S)	0	0	1	1	0	1	1	0	0	0
Q9Y6A5	TACC3_HUMAN	Transforming acidic coiled-coil-containing protein 3	AMTLSPQEEVAAGQMASSSR	317(S)	0	0	1	1	0	1	1	0	0	0
O75069	TMCC2_HUMAN	Transmembrane and coiled-coil domains protein 2	FGSADNIAHLK	438(S)	0	0	1	0	0	1	1	0	0	0
Q9UM00	TMCO1_HUMAN	Transmembrane and coiled-coil domain-containing protein 1	QAGGFLGPPPPSGKFS	188(S)	1	1	1	2	0	0	1	0	0	0
Q9H2P0	ADNP_HUMAN	Activity-dependent neuroprotector homeobox protein	LNQSPSLAPVKR	709(S)	0	0	1	1	0	1	1	0	0	0
Q00341	VIGLN_HUMAN	Vigilin	VATLNSEEESDPPTYK	31(S)	2	1	2	2	0	0	1	0	0	0
P07355	ANXA2_HUMAN	Annexin A2	LSLEGDHSTPPSAYGSVK	19(T)	3	5	4	3	0	0	0	1	0	0
P07355	ANXA2_HUMAN	Annexin A2	LSLEGDHSTPPSAYGSVK	18(S)	4	1	0	0	1	0	1	0	0	0
P07355	ANXA2_HUMAN	Annexin A2	LSLEGDHSTPPSAYGSVK	12(S)	0	0	2	2	0	1	1	0	0	0
P07355	ANXA2_HUMAN	Annexin A2	LSLEGDHSTPPSAYGSVK	26(S)	1	0	1	0	0	0	1	0	0	0
Q9Y3Q8	T22D4_HUMAN	TSC22 domain family protein 4	SPDPFGAVAAQK	279(S)	1	1	0	1	0	0	1	0	0	0
Q9Y3Q8	T22D4_HUMAN	TSC22 domain family protein 4	VEAEAGGSGARTPPLSR	233(S)	2	0	0	0	1	0	1	0	0	0
Q9Y3Q8	T22D4_HUMAN	TSC22 domain family protein 4	VEAEAGGSGARTPPLSR	229(T)	0	0	1	0	0	1	0	1	0	0
Q02297	NRG1_HUMAN	Pro-neuregulin-1, membrane-bound isoform	MSPVDFHTPSSPK	435(S) 443(S)	0	1	0	0	1	0	2	0	0	0
Q14669	TRIPC_HUMAN	E3 ubiquitin-protein ligase TRIP12	SESPPAELPSLR	312(S)	1	1	2	2	0	0	1	0	0	0
Q8NC51	PAIRB_HUMAN	Plasminogen activator inhibitor 1 RNA-binding protein	TDKSSASAPDVDDPEAFPALA	392(S)	2	2	1	1	0	0	1	0	0	0
Q8NC51	PAIRB_HUMAN	Plasminogen activator inhibitor 1 RNA-binding protein	QISYNYSDLDQSNVTEETPEGEEHHPVADTENK	243(S)	1	1	0	0	1	0	1	0	0	0
P42167	LAP2B_HUMAN	Lamina-associated polypeptide 2, isoforms beta/gamma	SSTPLPTISSSAENTR	160(T)	1	5	0	4	0	0	0	1	0	0
P42167	LAP2B_HUMAN	Lamina-associated polypeptide 2, isoforms beta/gamma	SSTPLPTISSSAENTR	168(S)	1	1	0	0	1	0	1	0	0	0
P42167	LAP2B_HUMAN	Lamina-associated polypeptide 2, isoforms beta/gamma	HASPILPITEFSDIPR	306(S)	3	3	3	3	0	0	1	0	0	0
P42167	LAP2B_HUMAN	Lamina-associated polypeptide 2, isoforms beta/gamma	GPPDFSSDEEREPTPVLGSGAAAAGR	67(S)	1	2	5	2	0	0	1	0	0	0
P42167	LAP2B_HUMAN	Lamina-associated polypeptide 2, isoforms beta/gamma	GPPDFSSDEEREPTPVLGSGAAAAGR	66(S)	2	1	0	1	0	0	1	0	0	0
P42167	LAP2B_HUMAN	Lamina-associated polypeptide 2, isoforms beta/gamma	EEREPTPVLGSGAAAAGR	74(T)	5	4	4	5	0	0	0	1	0	0
P42167	LAP2B_HUMAN	Lamina-associated polypeptide 2, isoforms beta/gamma	GPPDFSSDEEREPTPVLGSGAAAAGR	66(S) 67(S)	4	4	6	6	0	0	2	0	0	0
P42167	LAP2B_HUMAN	Lamina-associated polypeptide 2, isoforms beta/gamma	GPPDFSSDEEREPTPVLGSGAAAAGR	67(S) 74(T)	2	2	2	3	0	0	1	1	0	0
P42167	LAP2B_HUMAN	Lamina-associated polypeptide 2, isoforms beta/gamma	SSTPLPTISSSAENTR	159(S)	4	0	5	1	0	0	1	0	0	0
P42167	LAP2B_HUMAN	Lamina-associated polypeptide 2, isoforms beta/gamma	GPPDFSSDEEREPTPVLGSGAAAAGR	66(S) 74(T)	0	0	1	1	0	1	1	1	0	0
P42167	LAP2B_HUMAN	Lamina-associated polypeptide 2, isoforms beta/gamma	QNGSNDSDRYSDNEEDSKIELK	180(S)	1	0	0	0	1	0	1	0	0	0
P42167	LAP2B_HUMAN	Lamina-associated polypeptide 2, isoforms beta/gamma	QNGSNDSDRYSDNEEDSKIELK	180(S) 184(S)	1	0	1	0	0	0	2	0	0	0
P42167	LAP2B_HUMAN	Lamina-associated polypeptide 2, isoforms beta/gamma	QNGSNDSDRYSDNEEDSKIELK	184(S)	1	0	2	0	0	0	1	0	0	0
P42167	LAP2B_HUMAN	Lamina-associated polypeptide 2, isoforms beta/gamma	EQGTESRSSTPLPTISSSAENTR	156(S) 158(S)	0	0	0	1	0	1	2	0	0	0
P42167	LAP2B_HUMAN	Lamina-associated polypeptide 2, isoforms beta/gamma	EQGTESRSSTPLPTISSSAENTR	154(T) 159(S)	0	0	1	0	0	1	1	1	0	0
P42167	LAP2B_HUMAN	Lamina-associated polypeptide 2, isoforms beta/gamma	EQGTESRSSTPLPTISSSAENTR	158(S) 159(S)	0	0	1	0	0	1	2	0	0	0
Q9NX40	OCAD1_HUMAN	OCIA domain-containing protein 1	LENSPLGEALR	108(S)	3	3	3	4	0	0	1	0	0	0
Q9NX40	OCAD1_HUMAN	OCIA domain-containing protein 1	SSSMNESAPTGITDHIVQGPDPNLEESPK	191(S)	0	0	1	0	0	1	1	0	0	0
Q13200	PSMD2_HUMAN	26S proteasome non-ATPase regulatory subunit 2	APVQPQQSPAAAPGGTDEKPSGK	16(S)	8	6	4	4	0	0	1	0	0	0
P11274	BCR_HUMAN	Breakpoint cluster region protein	ASASRPQPAPADGADPPPAEEPEARPDGEGSPGK	122(S)	2	2	2	1	0	0	1	0	0	0
Q9BYG3	MK67I_HUMAN	MKI67 FHA domain-interacting nucleolar phosphoprotein	VSGTLDTPEKTVDSQGPTPVCTPTFLER	223(T)	0	1	0	0	1	0	0	1	0	0
Q9BYG3	MK67I_HUMAN	MKI67 FHA domain-interacting nucleolar phosphoprotein	VSGTLDTPEKTVDSQGPTPVCTPTFLER	218(S)	1	0	0	0	1	0	1	0	0	0
P29692	EF1D_HUMAN	Elongation factor 1-delta	ATAPQTQHVSPMR	133(S)	10	7	9	6	0	0	1	0	0	0
P29692	EF1D_HUMAN	Elongation factor 1-delta	KPATPAEDDEDDDIDLFGSDNEEEDK	162(S)	67	67	69	72	0	0	1	0	0	0
P29692	EF1D_HUMAN	Elongation factor 1-delta	KPATPAEDDEDDDIDLFGSDNEEEDK	147(T) 162(S)	2	2	3	2	0	0	1	1	0	0
Q9UER7	DAXX_HUMAN	Death domain-associated protein 6	SPMSSLQISNEK	495(S)	2	2	3	2	0	0	1	0	0	0
Q9UER7	DAXX_HUMAN	Death domain-associated protein 6	DGDKSPMSSLQISNEK	498(S)	0	0	0	1	0	1	1	0	0	0
Q07960	RHG01_HUMAN	Rho GTPase-activating protein 1	SSSPELVTHLK	51(S)	0	0	1	1	0	1	1	0	0	0
Q13330	MTA1_HUMAN	Metastasis-associated protein MTA1	VAPVINNGSPTILGK	576(S)	1	1	0	0	1	0	1	0	0	0
Q13330	MTA1_HUMAN	Metastasis-associated protein MTA1	SNMSPHGLPAR	449(S)	0	0	1	1	0	1	1	0	0	0
Q09472	EP300_HUMAN	Histone acetyltransferase p300	TEIKEEEDQPSTSATQSSPAPGQSK	1038(S)	1	1	1	1	0	0	1	0	0	0
P25205	MCM3_HUMAN	DNA replication licensing factor MCM3	DGDSYDPYDFSDTEEEMPQVHTPK	711(S)	1	1	2	1	0	0	1	0	0	0
P25205	MCM3_HUMAN	DNA replication licensing factor MCM3	DGDSYDPYDFSDTEEEMPQVHTPK	708(Y)	0	0	0	1	0	1	0	0	1	0
P25205	MCM3_HUMAN	DNA replication licensing factor MCM3	SEDESETEDEEEKSQEDQEQK	672(S)	2	1	0	2	0	0	1	0	0	0
P25205	MCM3_HUMAN	DNA replication licensing factor MCM3	SEDESETEDEEEKSQEDQEQKR	672(S) 674(T)	2	0	2	0	0	0	1	1	0	0
Q13595	TRA2A_HUMAN	Transformer-2 protein homolog alpha	AHTPTPGIYMGR	202(T)	0	0	1	0	0	1	0	1	0	0
A8CG34	P121C_HUMAN	Nuclear envelope pore membrane protein POM 121C	APPTLQAETATKPQATSAPSPAPK	674(S)	1	1	0	0	1	0	1	0	0	0
Q8NI35	INADL_HUMAN	InaD-like protein	LFDDEASVDEPR	645(S)	2	2	1	1	0	0	1	0	0	0
Q8NI35	INADL_HUMAN	InaD-like protein	ALTDDSDENEEEDAFTDQK	1212(S)	1	1	2	2	0	0	1	0	0	0
Q8NI35	INADL_HUMAN	InaD-like protein	VPDSPENELK	522(S)	1	0	1	0	0	0	1	0	0	0
O15042	SR140_HUMAN	U2 snRNP-associated SURP motif-containing protein	LYSILQGDSPTK	485(S)	1	1	0	0	1	0	1	0	0	0
P02686	MBP_HUMAN	Myelin basic protein	TTSEDNEVFGEADANQNNGTSSQDTAVTDSKR	40(S)	2	1	1	1	0	0	1	0	0	0
Q9H6Z4	RANB3_HUMAN	Ran-binding protein 3	VLSPPKLNEVSSDANR	333(S)	1	1	2	2	0	0	1	0	0	0
Q969X1	LFG3_HUMAN	Protein lifeguard 3	AVSDSFGPGEWDDR	81(S)	2	2	1	1	0	0	1	0	0	0
Q969X1	LFG3_HUMAN	Protein lifeguard 3	AVSDSFGPGEWDDR	83(S)	3	1	3	1	0	0	1	0	0	0
Q9H7L9	SDS3_HUMAN	Sin3 histone deacetylase corepressor complex component SDS3	RPASPSSPEHLPATPAESPAQR	234(S)	2	2	2	2	0	0	1	0	0	0
Q9H7L9	SDS3_HUMAN	Sin3 histone deacetylase corepressor complex component SDS3	RPASPSSPEHLPATPAESPAQR	236(S) 237(S)	0	2	0	0	1	0	2	0	0	0
Q9H7L9	SDS3_HUMAN	Sin3 histone deacetylase corepressor complex component SDS3	RPASPSSPEHLPATPAESPAQR	234(S) 237(S)	1	0	2	1	0	0	2	0	0	0
Q9H7L9	SDS3_HUMAN	Sin3 histone deacetylase corepressor complex component SDS3	RPASPSSPEHLPATPAESPAQR	234(S) 236(S)	1	0	1	0	0	0	2	0	0	0
P35221	CTNA1_HUMAN	Catenin alpha-1	SRTSVQTEDDQLIAGQSAR	655(S) 658(T)	1	3	1	2	0	0	1	1	0	0
P35221	CTNA1_HUMAN	Catenin alpha-1	SRTSVQTEDDQLIAGQSAR	654(T) 655(S)	0	1	0	0	1	0	1	1	0	0
P35221	CTNA1_HUMAN	Catenin alpha-1	TPEELDDSDFETEDFDVR	641(S)	3	3	7	7	0	0	1	0	0	0
P35221	CTNA1_HUMAN	Catenin alpha-1	TSVQTEDDQLIAGQSAR	655(S)	0	0	2	1	0	1	1	0	0	0
P35221	CTNA1_HUMAN	Catenin alpha-1	SRTSVQTEDDQLIAGQSAR	652(S) 655(S)	3	0	3	0	0	0	2	0	0	0
P35221	CTNA1_HUMAN	Catenin alpha-1	SRTSVQTEDDQLIAGQSAR	652(S) 658(T)	1	0	0	0	1	0	1	1	0	0
P35221	CTNA1_HUMAN	Catenin alpha-1	SRTSVQTEDDQLIAGQSAR	654(T)	1	1	0	0	1	0	0	1	0	0
P35221	CTNA1_HUMAN	Catenin alpha-1	SRTSVQTEDDQLIAGQSAR	658(T)	0	0	0	1	0	1	0	1	0	0
P98179	RBM3_HUMAN	Putative RNA-binding protein 3	NQGGYDRYSGGNYRDNYDN	147(S)	1	0	0	0	1	0	1	0	0	0
O15439	MRP4_HUMAN	Multidrug resistance-associated protein 4	DNEESEQPPVPGTPTLR	646(T)	1	1	2	1	0	0	0	1	0	0
Q5TKA1	LIN9_HUMAN	Protein lin-9 homolog	FFMTPPR	297(T)	0	1	0	2	0	0	0	1	0	0
Q9NX63	CHCH3_HUMAN	Coiled-coil-helix-coiled-coil-helix domain-containing protein 3, mitochondrial	YSGAYGASVSDEELK	50(S)	10	9	12	11	0	0	1	0	0	0
Q9NX63	CHCH3_HUMAN	Coiled-coil-helix-coiled-coil-helix domain-containing protein 3, mitochondrial	SQRYSGAYGASVSDEELK	46(S)	0	1	0	0	1	0	1	0	0	0
Q7Z3B3	KANL1_HUMAN	KAT8 regulatory NSL complex subunit 1	LSPGTDSSSNLGGVK	249(S)	0	0	1	1	0	1	1	0	0	0
Q14694	UBP10_HUMAN	Ubiquitin carboxyl-terminal hydrolase 10	NHSVNEEEQEEQGEGSEDEWEQVGPR	576(S)	3	3	2	2	0	0	1	0	0	0
Q14694	UBP10_HUMAN	Ubiquitin carboxyl-terminal hydrolase 10	YSPPAISPLVSEK	365(S)	0	0	1	0	0	1	1	0	0	0
Q8N3E9	PLCD3_HUMAN	1-phosphatidylinositol 4,5-bisphosphate phosphodiesterase delta-3	ALSDREEEEEDDEEEEEEVEAAAQR	496(S)	2	2	2	2	0	0	1	0	0	0
Q9NQC3	RTN4_HUMAN	Reticulon-4	MEDLDQSPLVSSSDSPPRPQPAFK	15(S)	1	0	15	0	0	0	1	0	0	0
P05387	RLA2_HUMAN	60S acidic ribosomal protein P2	KEESEESDDDMGFGLFD	105(S)	13	14	11	11	0	0	1	0	0	0
P05387	RLA2_HUMAN	60S acidic ribosomal protein P2	KEESEESDDDMGFGLFD	102(S)	9	8	10	9	0	0	1	0	0	0
Q01196	RUNX1_HUMAN	Runt-related transcription factor 1	RFTPPSTALSPGK	21(S)	1	1	1	1	0	0	1	0	0	0
Q01196	RUNX1_HUMAN	Runt-related transcription factor 1	RFTPPSTALSPGK	14(T)	0	0	1	1	0	1	0	1	0	0
Q9Y6D5	BIG2_HUMAN	Brefeldin A-inhibited guanine nucleotide-exchange protein 2	GSSLSGTDDGAQEVVK	277(S)	1	1	1	0	0	0	1	0	0	0
Q9Y6D5	BIG2_HUMAN	Brefeldin A-inhibited guanine nucleotide-exchange protein 2	PIQSKPQSPVIQAAAVSPK	218(S) 227(S)	1	0	1	0	0	0	2	0	0	0
Q9Y6D5	BIG2_HUMAN	Brefeldin A-inhibited guanine nucleotide-exchange protein 2	PQSPVIQAAAVSPK	227(S)	3	1	3	1	0	0	1	0	0	0
Q6P4E1	CASC4_HUMAN	Protein CASC4	FFDENESPVDPQHGSK	366(S)	0	1	1	0	0	0	1	0	0	0
Q9UHW9	S12A6_HUMAN	Solute carrier family 12 member 6	IDDIPGLSDTSPDLSSR	36(S)	0	1	0	0	1	0	1	0	0	0
Q9UHW9	S12A6_HUMAN	Solute carrier family 12 member 6	LTSIGSDEDEETETYQEK	1032(S)	2	2	4	4	0	0	1	0	0	0
Q9UHW9	S12A6_HUMAN	Solute carrier family 12 member 6	IDDIPGLSDTSPDLSSR	32(S)	1	0	1	1	0	0	1	0	0	0
Q9UHW9	S12A6_HUMAN	Solute carrier family 12 member 6	VHMTWTK	1048(T)	1	0	0	0	1	0	0	1	0	0
O60885	BRD4_HUMAN	Bromodomain-containing protein 4	SKPPPTYESEEEDK	601(S)	0	0	0	1	0	1	1	0	0	0
O60885	BRD4_HUMAN	Bromodomain-containing protein 4	MPDEPEEPVVAVSSPAVPPPTK	470(S)	0	0	1	0	0	1	1	0	0	0
A2RRP1	NBAS_HUMAN	Neuroblastoma-amplified sequence	AGEEDEGEEDSDSDYEISAK	473(S)	1	1	0	0	1	0	1	0	0	0
O43896	KIF1C_HUMAN	Kinesin-like protein KIF1C	MPSARPPSPPLSSWER	915(S)	2	0	0	0	1	0	1	0	0	0
Q96PN7	TREF1_HUMAN	Transcriptional-regulating factor 1	SSPSHSTTSGETDPTTIFPCK	1070(S)	0	1	0	0	1	0	1	0	0	0
Q96PN7	TREF1_HUMAN	Transcriptional-regulating factor 1	SSPSHSTTSGETDPTTIFPCK	1077(S)	0	0	0	1	0	1	1	0	0	0
Q96PN7	TREF1_HUMAN	Transcriptional-regulating factor 1	SSPSHSTTSGETDPTTIFPCK	1075(T)	1	0	0	0	1	0	0	1	0	0
Q96PN7	TREF1_HUMAN	Transcriptional-regulating factor 1	SSPSHSTTSGETDPTTIFPCK	1072(S)	0	0	1	0	0	1	1	0	0	0
Q9P2E9	RRBP1_HUMAN	Ribosome-binding protein 1	NTDVAQSPEAPKQEAPAK	615(S)	2	2	1	2	0	0	1	0	0	0
Q9P2E9	RRBP1_HUMAN	Ribosome-binding protein 1	SHVEDGDIAGAPASSPEAPPAEQDPVQLK	1277(S)	2	2	2	2	0	0	1	0	0	0
P35659	DEK_HUMAN	Protein DEK	EESEEEEDEDDEEEEEEEK	32(S)	11	7	13	9	0	0	1	0	0	0
P17706	PTN2_HUMAN	Tyrosine-protein phosphatase non-receptor type 2	EDLSPAFDHSPNK	304(S)	0	0	1	0	0	1	1	0	0	0
Q96AE4	FUBP1_HUMAN	Far upstream element-binding protein 1	QQAAYYAQTSPQGMPQHPPAPQGQ	630(S)	4	3	4	2	0	0	1	0	0	0
Q96AE4	FUBP1_HUMAN	Far upstream element-binding protein 1	QQAAYYAQTSPQGMPQHPPAPQGQ	629(T)	0	0	0	1	0	1	0	1	0	0
P29966	MARCS_HUMAN	Myristoylated alanine-rich C-kinase substrate	GEPAAAAAPEAGASPVEK	101(S)	6	5	4	3	0	0	1	0	0	0
P29966	MARCS_HUMAN	Myristoylated alanine-rich C-kinase substrate	GEAAAERPGEAAVASSPSK	27(S)	5	5	9	8	0	0	1	0	0	0
P29966	MARCS_HUMAN	Myristoylated alanine-rich C-kinase substrate	GEAAAERPGEAAVASSPSK	26(S)	0	1	1	1	0	0	1	0	0	0
P29966	MARCS_HUMAN	Myristoylated alanine-rich C-kinase substrate	GEAAAERPGEAAVASSPSK	29(S)	7	1	3	0	0	0	1	0	0	0
P29966	MARCS_HUMAN	Myristoylated alanine-rich C-kinase substrate	EAPAEGEAAEPGSPTAAEGEAASAASSTSSPK	118(S)	1	1	2	0	0	0	1	0	0	0
P29966	MARCS_HUMAN	Myristoylated alanine-rich C-kinase substrate	EELQANGSAPAADKEEPAAAGSGAASPSAAEK	81(S)	4	2	4	2	0	0	1	0	0	0
P29966	MARCS_HUMAN	Myristoylated alanine-rich C-kinase substrate	EAPAEGEAAEPGSPTAAEGEAASAASSTSSPK	120(T)	0	0	0	2	0	1	0	1	0	0
P29966	MARCS_HUMAN	Myristoylated alanine-rich C-kinase substrate	EAPAEGEAAEPGSPTAAEGEAASAASSTSSPK	135(S)	2	1	2	1	0	0	1	0	0	0
P29966	MARCS_HUMAN	Myristoylated alanine-rich C-kinase substrate	SFKLSGFSFK	167(S)	2	0	1	0	0	0	1	0	0	0
P29966	MARCS_HUMAN	Myristoylated alanine-rich C-kinase substrate	GEAAAERPGEAAVASSPS	26(S) 29(S)	1	0	0	0	1	0	2	0	0	0
P29966	MARCS_HUMAN	Myristoylated alanine-rich C-kinase substrate	EAPAEGEAAEPGSPTAAEGEAASAASSTSSPKAEDGATPSPSNETPK	132(S)	0	1	0	1	0	0	1	0	0	0
P29966	MARCS_HUMAN	Myristoylated alanine-rich C-kinase substrate	EAPAEGEAAEPGSPTAAEGEAASAASSTSSPKAEDGATPSPSNETPK	134(S) 135(S)	1	2	0	0	1	0	2	0	0	0
P29966	MARCS_HUMAN	Myristoylated alanine-rich C-kinase substrate	LSGFSFKK	170(S)	0	0	0	1	0	1	1	0	0	0
P29966	MARCS_HUMAN	Myristoylated alanine-rich C-kinase substrate	EAPAEGEAAEPGSPTAAEGEAASAASSTSSPKAEDGATPSPSNETPK	128(S) 131(S)	0	0	0	1	0	1	2	0	0	0
P29966	MARCS_HUMAN	Myristoylated alanine-rich C-kinase substrate	EAPAEGEAAEPGSPTAAEGEAASAASSTSSPKAEDGATPSPSNETPK	120(T) 128(S)	0	0	0	1	0	1	1	1	0	0
P29966	MARCS_HUMAN	Myristoylated alanine-rich C-kinase substrate	EAPAEGEAAEPGSPTAAEGEAASAASSTSSPKAEDGATPSPSNETPK	118(S) 135(S)	1	0	2	0	0	0	2	0	0	0
P29966	MARCS_HUMAN	Myristoylated alanine-rich C-kinase substrate	EAPAEGEAAEPGSPTAAEGEAASAASSTSSPKAEDGATPSPSNETPK	132(S) 134(S)	1	0	0	0	1	0	2	0	0	0
P29966	MARCS_HUMAN	Myristoylated alanine-rich C-kinase substrate	EAPAEGEAAEPGSPTAAEGEAASAASSTSSPKAEDGATPSPSNETPKK	135(S) 153(K)	1	0	0	0	1	0	1	0	0	1
P29966	MARCS_HUMAN	Myristoylated alanine-rich C-kinase substrate	EELQANGSAPAADKEEPAAAGSGAASPSAAEK	83(S)	2	0	2	0	0	0	1	0	0	0
P29966	MARCS_HUMAN	Myristoylated alanine-rich C-kinase substrate	VNGDASPAAAESGAKEELQANGSAPAADKEEPAAAGSGAASPSAAEKGEPAAAAAPEAGASPVEK	46(S) 83(S)	2	0	0	0	1	0	2	0	0	0
P29966	MARCS_HUMAN	Myristoylated alanine-rich C-kinase substrate	VNGDASPAAAESGAKEELQANGSAPAADKEEPAAAGSGAASPSAAEKGEPAAAAAPEAGASPVEK	46(S) 52(S)	1	0	0	0	1	0	2	0	0	0
P29966	MARCS_HUMAN	Myristoylated alanine-rich C-kinase substrate	EAPAEGEAAEPGSPTAAEGEAASAASSTSSPKAEDGATPSPSNETPK	134(S)	0	0	1	0	0	1	1	0	0	0
Q8TEA8	DTD1_HUMAN	D-tyrosyl-tRNA(Tyr) deacylase 1	SASSGAEGDVSSEREP	197(S)	2	2	2	2	0	0	1	0	0	0
Q14847	LASP1_HUMAN	LIM and SH3 domain protein 1	GFSVVADTPELQR	104(T)	3	3	0	0	1	0	0	1	0	0
Q14847	LASP1_HUMAN	LIM and SH3 domain protein 1	QSFTMVADTPENLR	68(T)	1	1	0	0	1	0	0	1	0	0
Q96G74	OTUD5_HUMAN	OTU domain-containing protein 5	ASPPPQGPLPGPPGALHR	64(S)	4	1	3	2	0	0	1	0	0	0
Q6R327	RICTR_HUMAN	Rapamycin-insensitive companion of mTOR	STELLLGVK	1591(S)	0	0	1	1	0	1	1	0	0	0
Q13459	MYO9B_HUMAN	Unconventional myosin-IXb	VQEKPDSPGGSTQIQR	1290(S)	2	2	2	2	0	0	1	0	0	0
Q13459	MYO9B_HUMAN	Unconventional myosin-IXb	AAGMSSPGAQSHPEELPR	717(S)	0	0	1	1	0	1	1	0	0	0
Q02241	KIF23_HUMAN	Kinesin-like protein KIF23	YMLTHQELASDGEIETK	867(S)	1	1	2	2	0	0	1	0	0	0
P13861	KAP2_HUMAN	cAMP-dependent protein kinase type II-alpha regulatory subunit	RVSVCAETYNPDEEEEDTDPR	99(S)	2	2	2	2	0	0	1	0	0	0
P13861	KAP2_HUMAN	cAMP-dependent protein kinase type II-alpha regulatory subunit	VADAKGDSESEEDEDLEVPVPSR	78(S) 80(S)	3	3	2	1	0	0	2	0	0	0
Q03252	LMNB2_HUMAN	Lamin-B2	LKLSPSPSSR	385(S)	0	1	1	1	0	0	1	0	0	0
Q03252	LMNB2_HUMAN	Lamin-B2	AGGPATPLSPTR	17(S)	0	0	2	2	0	1	1	0	0	0
Q03252	LMNB2_HUMAN	Lamin-B2	LKLSPSPSSR	385(S) 387(S)	0	0	6	0	0	1	2	0	0	0
Q03252	LMNB2_HUMAN	Lamin-B2	LKLSPSPSSR	385(S) 390(S)	0	0	1	0	0	1	2	0	0	0
Q9H6H4	REEP4_HUMAN	Receptor expression-enhancing protein 4	SFSMQDLR	152(S)	3	3	1	2	0	0	1	0	0	0
Q15910	EZH2_HUMAN	Histone-lysine N-methyltransferase EZH2	ESSIIAPAPAEDVDTPPR	487(T)	2	2	2	3	0	0	0	1	0	0
Q08357	S20A2_HUMAN	Sodium-dependent phosphate transporter 2	EGALSRVSDESLSK	256(S) 259(S)	2	1	2	1	0	0	2	0	0	0
Q08357	S20A2_HUMAN	Sodium-dependent phosphate transporter 2	EGALSRVSDESLSK	253(S) 259(S)	0	1	0	0	1	0	2	0	0	0
Q13501	SQSTM_HUMAN	Sequestosome-1	LTPVSPESSSTEEK	272(S)	1	1	3	3	0	0	1	0	0	0
Q13501	SQSTM_HUMAN	Sequestosome-1	SRLTPVSPESSSTEEK	269(T)	3	3	2	3	0	0	0	1	0	0
Q13501	SQSTM_HUMAN	Sequestosome-1	SRLTPVSPESSSTEEK	269(T) 272(S)	4	3	2	3	0	0	1	1	0	0
Q13501	SQSTM_HUMAN	Sequestosome-1	IALESEGRPEEQMESDNCSGGDDDWTHLSSK	328(S)	0	1	0	0	1	0	1	0	0	0
Q13501	SQSTM_HUMAN	Sequestosome-1	IALESEGRPEEQMESDNCSGGDDDWTHLSSK	332(S)	1	0	0	0	1	0	1	0	0	0
Q13501	SQSTM_HUMAN	Sequestosome-1	SRLTPVSPESSSTEEK	266(S) 272(S)	0	0	1	0	0	1	2	0	0	0
Q13501	SQSTM_HUMAN	Sequestosome-1	SRLTPVSPESSSTEEK	266(S)	0	0	1	0	0	1	1	0	0	0
P18669	PGAM1_HUMAN	Phosphoglycerate mutase 1	HGESAWNLENR	14(S)	1	1	1	1	0	0	1	0	0	0
P18669	PGAM1_HUMAN	Phosphoglycerate mutase 1	SYDVPPPPMEPDHPFYSNISK	118(S)	0	0	1	0	0	1	1	0	0	0
Q00587	BORG5_HUMAN	Cdc42 effector protein 1	RSDSLLSFR	192(S)	2	2	1	0	0	0	1	0	0	0
Q00587	BORG5_HUMAN	Cdc42 effector protein 1	RMASPPAPSPAPPAISPIIK	101(S) 113(S)	2	2	1	1	0	0	2	0	0	0
Q00587	BORG5_HUMAN	Cdc42 effector protein 1	SDSLLSFR	190(S)	0	0	0	1	0	1	1	0	0	0
Q00587	BORG5_HUMAN	Cdc42 effector protein 1	ASWESLDEEWR	350(S)	0	0	1	1	0	1	1	0	0	0
O14896	IRF6_HUMAN	Interferon regulatory factor 6	LQISTPDIK	424(S)	0	0	0	1	0	1	1	0	0	0
Q8N3F8	MILK1_HUMAN	MICAL-like protein 1	VEQMPQASPGLAPR	578(S)	2	2	1	1	0	0	1	0	0	0
Q8N3F8	MILK1_HUMAN	MICAL-like protein 1	SPVPSPGSSSPQLQVK	621(S)	2	2	2	2	0	0	1	0	0	0
Q8N3F8	MILK1_HUMAN	MICAL-like protein 1	APSASPLALHASR	486(S)	0	0	2	2	0	1	1	0	0	0
Q8N3F8	MILK1_HUMAN	MICAL-like protein 1	LQELASPPAGRPTPAPR	295(S)	1	0	1	0	0	0	1	0	0	0
Q6IPX3	TCAL6_HUMAN	Transcription elongation factor A protein-like 6	GTDDSPKDSQEDLQER	125(S)	1	0	0	0	1	0	1	0	0	0
Q6IPX3	TCAL6_HUMAN	Transcription elongation factor A protein-like 6	GTDDSPKDSQEDLQER	121(S)	1	0	0	0	1	0	1	0	0	0
Q8TF74	WIPF2_HUMAN	WAS/WASL-interacting protein family member 2	QPPGVPNGPSSPTNESAPELPQR	267(S)	0	0	1	1	0	1	1	0	0	0
Q06210	GFPT1_HUMAN	Glutamine--fructose-6-phosphate aminotransferase [isomerizing] 1	VDSTTCLFPVEEK	262(T)	0	1	0	0	1	0	0	1	0	0
Q06210	GFPT1_HUMAN	Glutamine--fructose-6-phosphate aminotransferase [isomerizing] 1	VDSTTCLFPVEEK	261(S)	3	2	2	2	0	0	1	0	0	0
O94964	SOGA1_HUMAN	Protein SOGA1	VYYSPPVAR	1017(S)	0	1	1	1	0	0	1	0	0	0
Q92560	BAP1_HUMAN	Ubiquitin carboxyl-terminal hydrolase BAP1	GSSPSIRPIQGSQGSSSPVEK	582(S) 597(S)	0	0	0	1	0	1	2	0	0	0
P49736	MCM2_HUMAN	DNA replication licensing factor MCM2	GNDPLTSSPGR	27(S)	2	1	1	2	0	0	1	0	0	0
P49736	MCM2_HUMAN	DNA replication licensing factor MCM2	GLLYDSDEEDEERPAR	139(S)	3	0	3	1	0	0	1	0	0	0
P49736	MCM2_HUMAN	DNA replication licensing factor MCM2	RGNDPLTSSPGR	25(T)	0	0	1	0	0	1	0	1	0	0
O00193	SMAP_HUMAN	Small acidic protein	SASPDDDLGSSNWEAADLGNEER	17(S)	10	5	10	6	0	0	1	0	0	0
O00193	SMAP_HUMAN	Small acidic protein	EESAEELQAAEHPDEVEDPK	147(S)	1	0	0	0	1	0	1	0	0	0
Q92805	GOGA1_HUMAN	Golgin subfamily A member 1	SVSKESVASMGADSGDDFASDGSSSR	36(S) 41(S)	0	1	0	0	1	0	2	0	0	0
Q92805	GOGA1_HUMAN	Golgin subfamily A member 1	SVSKESVASMGADSGDDFASDGSSSR	33(S)	0	0	0	1	0	1	1	0	0	0
Q92805	GOGA1_HUMAN	Golgin subfamily A member 1	SVSKESVASMGADSGDDFASDGSSSR	28(S) 41(S)	1	0	0	0	1	0	2	0	0	0
Q92805	GOGA1_HUMAN	Golgin subfamily A member 1	SVSKESVASMGADSGDDFASDGSSSR	30(S)	0	0	1	0	0	1	1	0	0	0
P11387	TOP1_HUMAN	DNA topoisomerase 1	SGDHLHNDSQIEADFR	10(S)	1	0	2	0	0	0	1	0	0	0
Q9HAW4	CLSPN_HUMAN	Claspin	NFVFHTLSPVK	1289(S)	1	0	1	0	0	0	1	0	0	0
Q14244	MAP7_HUMAN	Ensconsin	AAPAQVRPPSPGNIRPVK	365(S)	1	0	1	0	0	0	1	0	0	0
Q14244	MAP7_HUMAN	Ensconsin	LFVTPPEGSSR	277(T)	1	1	0	1	0	0	0	1	0	0
P53999	TCP4_HUMAN	Activated RNA polymerase II transcriptional coactivator p15	EQISDIDDAVR	118(S)	1	1	0	0	1	0	1	0	0	0
Q93045	STMN2_HUMAN	Stathmin-2	DLSLEEIQK	80(S)	0	2	0	0	1	0	1	0	0	0
Q9H5H4	ZN768_HUMAN	Zinc finger protein 768	YEPQSPGYEPR	125(S)	2	3	2	2	0	0	1	0	0	0
Q9H5H4	ZN768_HUMAN	Zinc finger protein 768	FEPESPGFESR	83(S)	2	1	2	2	0	0	1	0	0	0
Q9C0C7	AMRA1_HUMAN	Activating molecule in BECN1-regulated autophagy protein 1	LELSSSASPQEER	639(S)	1	1	1	1	0	0	1	0	0	0
A1L390	PKHG3_HUMAN	Pleckstrin homology domain-containing family G member 3	GPLSPFNSR	76(S)	1	3	1	2	0	0	1	0	0	0
P11717	MPRI_HUMAN	Cation-independent mannose-6-phosphate receptor	ALSSLHGDDQDSEDEVLTIPEVK	2409(S)	1	1	2	1	0	0	1	0	0	0
P11717	MPRI_HUMAN	Cation-independent mannose-6-phosphate receptor	ALSSLHGDDQDSEDEVLTIPEVK	2401(S)	0	0	0	1	0	1	1	0	0	0
P11717	MPRI_HUMAN	Cation-independent mannose-6-phosphate receptor	LVSFHDDSDEDLLHI	2484(S)	0	0	0	1	0	1	1	0	0	0
O60231	DHX16_HUMAN	Putative pre-mRNA-splicing factor ATP-dependent RNA helicase DHX16	LLEDSEESSEETVSR	103(S)	2	2	0	0	1	0	1	0	0	0
O60231	DHX16_HUMAN	Putative pre-mRNA-splicing factor ATP-dependent RNA helicase DHX16	QQTEKPESEDEWER	160(S)	0	0	0	1	0	1	1	0	0	0
O95359	TACC2_HUMAN	Transforming acidic coiled-coil-containing protein 2	FSSPTEELDYR	2512(S)	2	2	1	1	0	0	1	0	0	0
O95359	TACC2_HUMAN	Transforming acidic coiled-coil-containing protein 2	APGMEGTAALHGDSPARPQQAK	1768(S)	1	1	0	0	1	0	1	0	0	0
O95359	TACC2_HUMAN	Transforming acidic coiled-coil-containing protein 2	LDNTPASPPRSPAEPNDIPIAK	2317(S) 2321(S)	4	2	3	3	0	0	2	0	0	0
O95359	TACC2_HUMAN	Transforming acidic coiled-coil-containing protein 2	SSDSEEAFETPESTTPVK	1949(S)	0	0	0	1	0	1	1	0	0	0
O95359	TACC2_HUMAN	Transforming acidic coiled-coil-containing protein 2	SSDSEEAFETPESTTPVK	1947(S)	0	0	1	0	0	1	1	0	0	0
Q13610	PWP1_HUMAN	Periodic tryptophan protein 1 homolog	LQEEGGGSDEEETGSPSEDGMQSAR	50(S)	2	2	4	3	0	0	1	0	0	0
Q96JP5	ZFP91_HUMAN	E3 ubiquitin-protein ligase ZFP91	SSPSARPPDVPGQQPQAAK	83(S)	2	2	1	1	0	0	1	0	0	0
Q96JP5	ZFP91_HUMAN	E3 ubiquitin-protein ligase ZFP91	SSPSARPPDVPGQQPQAAK	85(S)	1	0	0	0	1	0	1	0	0	0
Q8NDI1	EHBP1_HUMAN	EH domain-binding protein 1	DLSTSPKPSPIPSPVLGR	426(S) 436(S)	1	0	0	0	1	0	2	0	0	0
O60504	VINEX_HUMAN	Vinexin	LCDDGPQLPTSPR	530(S)	3	3	2	2	0	0	1	0	0	0
Q58FF7	H90B3_HUMAN	Putative heat shock protein HSP 90-beta-3	EISDDEAEEEK	205(S)	0	21	0	14	0	0	1	0	0	0
O95295	SNAPN_HUMAN	SNARE-associated protein Snapin	AMLDSGIYPPGSPGK	133(S)	4	4	2	2	0	0	1	0	0	0
P19012	K1C15_HUMAN	Keratin, type I cytoskeletal 15	GGSLLAGGGGFGGGSLSGGGGSR	34(S)	0	0	1	1	0	1	1	0	0	0
Q9NVU7	SDA1_HUMAN	Protein SDA1 homolog	YIEIDSDEEPRGELLSLR	585(S)	0	0	0	1	0	1	1	0	0	0
A7KAX9	RHG32_HUMAN	Rho GTPase-activating protein 32	VVYAFSPK	892(S)	1	2	0	1	0	0	1	0	0	0
O43318	M3K7_HUMAN	Mitogen-activated protein kinase kinase kinase 7	MSADMSEIEAR	389(S)	1	1	2	1	0	0	1	0	0	0
O43318	M3K7_HUMAN	Mitogen-activated protein kinase kinase kinase 7	SIQDLTVTGTEPGQVSSR	439(S)	0	0	2	2	0	1	1	0	0	0
P33316	DUT_HUMAN	Deoxyuridine 5'-triphosphate nucleotidohydrolase, mitochondrial	AGGSPAPGPETPAISPSK	88(S)	0	0	1	0	0	1	1	0	0	0
P33316	DUT_HUMAN	Deoxyuridine 5'-triphosphate nucleotidohydrolase, mitochondrial	AGGSPAPGPETPAISPSKR	99(S)	0	0	1	0	0	1	1	0	0	0
Q32P44	EMAL3_HUMAN	Echinoderm microtubule-associated protein-like 3	AISSANLLVR	176(S)	1	1	0	0	1	0	1	0	0	0
Q8N9T8	KRI1_HUMAN	Protein KRI1 homolog	AFVEDSEDEDGAGEGGSSLLQK	171(S)	0	0	1	1	0	1	1	0	0	0
Q86UE4	LYRIC_HUMAN	Protein LYRIC	SQEPIPDDQKVSDDDK	426(S)	4	3	5	5	0	0	1	0	0	0
Q86UE4	LYRIC_HUMAN	Protein LYRIC	TVEVAEGEAVRTPQSVTAK	143(T)	1	2	2	1	0	0	0	1	0	0
Q86UE4	LYRIC_HUMAN	Protein LYRIC	TVEVAEGEAVRTPQSVTAK	146(S)	1	0	0	0	1	0	1	0	0	0
Q86UE4	LYRIC_HUMAN	Protein LYRIC	LSSQISAGEEKWNSVSPASAGK	298(S)	1	1	0	0	1	0	1	0	0	0
Q9ULL5	PRR12_HUMAN	Proline-rich protein 12	APAPPPKPETPEK	884(T)	0	0	0	1	0	1	0	1	0	0
Q9Y4E8	UBP15_HUMAN	Ubiquitin carboxyl-terminal hydrolase 15	SPGASNFSTLPK	229(S)	3	3	3	3	0	0	1	0	0	0
Q9HB09	B2L12_HUMAN	Bcl-2-like protein 12	LVRLSSDSFAR	242(S)	3	2	1	0	0	0	1	0	0	0
Q8N7R7	CCYL1_HUMAN	Cyclin-Y-like protein 1	SFSADNFIGIQR	344(S)	3	3	3	3	0	0	1	0	0	0
P48634	PRC2A_HUMAN	Protein PRRC2A	LIPGPLSPVAR	1219(S)	0	3	0	1	0	0	1	0	0	0
P48634	PRC2A_HUMAN	Protein PRRC2A	SEGSEYEEIPK	1089(S)	0	0	0	1	0	1	1	0	0	0
Q13283	G3BP1_HUMAN	Ras GTPase-activating protein-binding protein 1	SSSPAPADIAQTVQEDLR	232(S)	4	5	12	11	0	0	1	0	0	0
Q13283	G3BP1_HUMAN	Ras GTPase-activating protein-binding protein 1	SSSPAPADIAQTVQEDLR	231(S)	2	1	0	0	1	0	1	0	0	0
Q13283	G3BP1_HUMAN	Ras GTPase-activating protein-binding protein 1	YQDEVFGGFVTEPQEESEEEVEEPEER	149(S)	0	0	1	1	0	1	1	0	0	0
Q53GS7	GLE1_HUMAN	Nucleoporin GLE1	SPDASSAFSPASPATPNGTK	88(S)	0	0	2	1	0	1	1	0	0	0
Q00526	CDK3_HUMAN	Cyclin-dependent kinase 3	IGEGTYGVVYK	14(T)	7	4	0	4	0	0	0	1	0	0
Q00526	CDK3_HUMAN	Cyclin-dependent kinase 3	IGEGTYGVVYK	15(Y)	2	5	0	3	0	0	0	0	1	0
O75391	SPAG7_HUMAN	Sperm-associated antigen 7	QEEEAAQQGPVVVSPASDYK	158(S)	1	1	2	2	0	0	1	0	0	0
Q9UJZ1	STML2_HUMAN	Stomatin-like protein 2, mitochondrial	APVPGTPDSLSSGSSR	327(T)	0	0	2	1	0	1	0	1	0	0
Q96C90	PP14B_HUMAN	Protein phosphatase 1 regulatory subunit 14B	VYFQSPPGAAGEGPGGADDEGPVRR	32(S)	2	2	1	1	0	0	1	0	0	0
P29323	EPHB2_HUMAN	Ephrin type-B receptor 2	FLEDDTSDPTYTSALGGK	776(S)	1	1	2	2	0	0	1	0	0	0
Q86X29	LSR_HUMAN	Lipolysis-stimulated lipoprotein receptor	SVDALDDLTPPSTAESGSR	493(S)	1	1	2	1	0	0	1	0	0	0
Q86X29	LSR_HUMAN	Lipolysis-stimulated lipoprotein receptor	SVDALDDLTPPSTAESGSRSPTSNGGR	505(T) 508(S)	0	1	0	0	1	0	1	1	0	0
Q86X29	LSR_HUMAN	Lipolysis-stimulated lipoprotein receptor	SVDALDDLTPPSTAESGSRSPTSNGGR	501(T) 515(S)	1	0	0	0	1	0	1	1	0	0
Q86X29	LSR_HUMAN	Lipolysis-stimulated lipoprotein receptor	AATSGVPSIYAPSTYAHLSPAK	332(S)	0	0	1	0	0	1	1	0	0	0
Q86X29	LSR_HUMAN	Lipolysis-stimulated lipoprotein receptor	SVDALDDLTPPSTAESGSRSPTSNGGR	515(S)	0	0	1	0	0	1	1	0	0	0
Q96KQ7	EHMT2_HUMAN	Histone-lysine N-methyltransferase EHMT2	SPPSVQSLAMR	140(S)	1	1	0	2	0	0	1	0	0	0
Q07666	KHDR1_HUMAN	KH domain-containing, RNA-binding, signal transduction-associated protein 1	SGSMDPSGAHPSVR	20(S)	2	2	0	0	1	0	1	0	0	0
P14618	KPYM_HUMAN	Pyruvate kinase PKM	LDIDSPPITAR	37(S)	3	3	1	2	0	0	1	0	0	0
Q05519	SRS11_HUMAN	Serine/arginine-rich splicing factor 11	DYDEEEQGYDSEK	434(S)	2	1	5	3	0	0	1	0	0	0
Q05519	SRS11_HUMAN	Serine/arginine-rich splicing factor 11	VNGDDHHEEDMDMSD	483(S)	2	0	4	0	0	0	1	0	0	0
Q05519	SRS11_HUMAN	Serine/arginine-rich splicing factor 11	LNHVAAGLVSPSLK	207(S)	2	0	1	1	0	0	1	0	0	0
Q15052	ARHG6_HUMAN	Rho guanine nucleotide exchange factor 6	MSGFIYQGK	488(S)	3	0	0	0	1	0	1	0	0	0
Q9UNZ2	NSF1C_HUMAN	NSFL1 cofactor p47	SPNELVDDLFK	114(S)	0	0	1	1	0	1	1	0	0	0
P53621	COPA_HUMAN	Coatomer subunit alpha	NLSPGAVESDVR	173(S)	0	1	1	1	0	0	1	0	0	0
Q6NV74	K121L_HUMAN	Uncharacterized protein KIAA1211-like	ALSHDSIFIPESGQDATRPVR	92(S)	2	1	1	0	0	0	1	0	0	0
Q9ULS5	TMCC3_HUMAN	Transmembrane and coiled-coil domains protein 3	FGSADNIAHLK	216(S)	1	1	1	0	0	0	1	0	0	0
O14497	ARI1A_HUMAN	AT-rich interactive domain-containing protein 1A	GPSPSPVGSPASVAQSR	696(S)	2	2	2	1	0	0	1	0	0	0
P18887	XRCC1_HUMAN	DNA repair protein XRCC1	TKPTQAAGPSSPQKPPTPEETK	447(S)	3	2	2	2	0	0	1	0	0	0
P18887	XRCC1_HUMAN	DNA repair protein XRCC1	TKPTQAAGPSSPQKPPTPEETK	447(S) 453(T)	4	4	4	6	0	0	1	1	0	0
P18887	XRCC1_HUMAN	DNA repair protein XRCC1	TKPTQAAGPSSPQKPPTPEETK	447(S) 457(T)	1	0	0	0	1	0	1	1	0	0
P18887	XRCC1_HUMAN	DNA repair protein XRCC1	TKPTQAAGPSSPQKPPTPEETK	447(S) 458(K)	0	0	1	0	0	1	1	0	0	1
Q9BTC0	DIDO1_HUMAN	Death-inducer obliterator 1	SPPEGDTTLFLSR	1040(S)	1	1	2	2	0	0	1	0	0	0
Q9BTC0	DIDO1_HUMAN	Death-inducer obliterator 1	RNSVERPAEPVAGAATPSLVEQQK	1456(S)	4	4	3	3	0	0	1	0	0	0
Q9BTC0	DIDO1_HUMAN	Death-inducer obliterator 1	SSSPAGETEGDREPQARPGEGTAPLPPPGQK	1714(S)	2	0	2	0	0	0	1	0	0	0
Q8NFJ5	RAI3_HUMAN	Retinoic acid-induced protein 3	AHAWPSPYK	345(S)	1	1	0	2	0	0	1	0	0	0
Q9Y2K6	UBP20_HUMAN	Ubiquitin carboxyl-terminal hydrolase 20	SSSPCRTPEPDNDAHLR	373(S) 377(T)	0	1	0	0	1	0	1	1	0	0
Q9Y2K6	UBP20_HUMAN	Ubiquitin carboxyl-terminal hydrolase 20	SSSPCRTPEPDNDAHLR	372(S) 373(S)	0	0	1	0	0	1	2	0	0	0
Q9NR30	DDX21_HUMAN	Nucleolar RNA helicase 2	KAEPSEVDMNSPK	71(S)	1	1	0	0	1	0	1	0	0	0
Q9NR30	DDX21_HUMAN	Nucleolar RNA helicase 2	NEEPSEEEIDAPKPK	121(S)	3	2	3	2	0	0	1	0	0	0
P50502	F10A1_HUMAN	Hsc70-interacting protein	ADEPSSEESDLEIDK	79(S)	1	0	0	0	1	0	1	0	0	0
Q9Y266	NUDC_HUMAN	Nuclear migration protein nudC	NGSLDSPGKQDTEEDEEEDEK	139(S)	3	2	5	2	0	0	1	0	0	0
Q9Y266	NUDC_HUMAN	Nuclear migration protein nudC	NGSLDSPGKQDTEEDEEEDEK	139(S) 145(T)	2	1	1	0	0	0	1	1	0	0
Q9Y266	NUDC_HUMAN	Nuclear migration protein nudC	NGSLDSPGKQDTEEDEEEDEK	145(T)	2	0	3	1	0	0	0	1	0	0
Q9Y266	NUDC_HUMAN	Nuclear migration protein nudC	NGSLDSPGKQDTEEDEEEDEK	136(S) 145(T)	0	0	1	1	0	1	1	1	0	0
Q9Y266	NUDC_HUMAN	Nuclear migration protein nudC	NGSLDSPGKQDTEEDEEEDEK	136(S)	1	0	1	0	0	0	1	0	0	0
P07948	LYN_HUMAN	Tyrosine-protein kinase Lyn	DSLSDDGVDLK	13(S)	2	2	0	1	0	0	1	0	0	0
Q5VZL5	ZMYM4_HUMAN	Zinc finger MYM-type protein 4	VTQHESDNENEIQIQNK	122(S)	1	1	1	1	0	0	1	0	0	0
Q15398	DLGP5_HUMAN	Disks large-associated protein 5	NEMGIPQQTTSPENAGPQNTK	662(S)	2	2	0	0	1	0	1	0	0	0
Q15398	DLGP5_HUMAN	Disks large-associated protein 5	TYQVTPMTPR	329(T)	0	0	1	1	0	1	0	1	0	0
P46100	ATRX_HUMAN	Transcriptional regulator ATRX	LTPVSLSNSPIK	598(S)	1	1	0	1	0	0	1	0	0	0
P46100	ATRX_HUMAN	Transcriptional regulator ATRX	ETFSSAEGTVDK	889(S)	1	1	0	0	1	0	1	0	0	0
P46100	ATRX_HUMAN	Transcriptional regulator ATRX	RPTETNPVTSNSDEECNETVK	677(S)	1	1	1	1	0	0	1	0	0	0
O75509	TNR21_HUMAN	Tumor necrosis factor receptor superfamily member 21	LENSALLTVEPSPQDK	541(S)	2	2	1	1	0	0	1	0	0	0
Q9BRS2	RIOK1_HUMAN	Serine/threonine-protein kinase RIO1	VVPGQFDDADSSDSENRDLK	22(S)	0	0	1	0	0	1	1	0	0	0
Q8NFH5	NUP53_HUMAN	Nucleoporin NUP53	SPLLAGGSPPQPVVPAHK	73(S)	1	1	0	1	0	0	1	0	0	0
Q8NFH5	NUP53_HUMAN	Nucleoporin NUP53	ASTSDYQVISDRQTPK	308(T)	1	1	1	1	0	0	0	1	0	0
Q7Z422	SZRD1_HUMAN	SUZ domain-containing protein 1	SKSPPKVPIVIQDDSLPAGPPPQIR	39(S)	4	0	2	0	0	0	1	0	0	0
Q8N3X1	FNBP4_HUMAN	Formin-binding protein 4	RPILQLSPPGPR	18(S)	5	4	4	5	0	0	1	0	0	0
Q8N3X1	FNBP4_HUMAN	Formin-binding protein 4	TGRDTPENGETAIGAENSEK	479(T)	3	1	3	1	0	0	0	1	0	0
Q8N3X1	FNBP4_HUMAN	Formin-binding protein 4	IDENSDKEMEVEESPEK	499(S) 508(S)	1	1	1	2	0	0	2	0	0	0
Q8N3X1	FNBP4_HUMAN	Formin-binding protein 4	VQTTPKVEEEQDLK	517(T)	0	0	1	1	0	1	0	1	0	0
Q8N3X1	FNBP4_HUMAN	Formin-binding protein 4	IDENSDKEMEVEESPEK	499(S)	0	0	1	1	0	1	1	0	0	0
Q8N3X1	FNBP4_HUMAN	Formin-binding protein 4	ALEEGDGSVSGSSPR	431(S)	0	0	0	1	0	1	1	0	0	0
Q8N3X1	FNBP4_HUMAN	Formin-binding protein 4	ALEEGDGSVSGSSPR	432(S)	0	0	1	0	0	1	1	0	0	0
Q9UDY2	ZO2_HUMAN	Tight junction protein ZO-2	SIDQDYER	244(S)	2	2	3	1	0	0	1	0	0	0
Q9UDY2	ZO2_HUMAN	Tight junction protein ZO-2	GSYGSDAEEEEYR	1159(S)	2	2	2	2	0	0	1	0	0	0
Q9UDY2	ZO2_HUMAN	Tight junction protein ZO-2	DNSPPPAFKPEPPK	986(S)	5	5	6	3	0	0	1	0	0	0
Q9UDY2	ZO2_HUMAN	Tight junction protein ZO-2	VQVAALQASPPLDQDDR	130(S)	5	5	4	4	0	0	1	0	0	0
Q9UDY2	ZO2_HUMAN	Tight junction protein ZO-2	PSTPIPPQEGEEVGESSEEQDNAPK	1068(S)	0	0	3	2	0	1	1	0	0	0
Q9UDY2	ZO2_HUMAN	Tight junction protein ZO-2	AASSDQLRDNSPPPAFKPEPPK	978(S) 986(S)	2	1	1	0	0	0	2	0	0	0
Q9UDY2	ZO2_HUMAN	Tight junction protein ZO-2	AASSDQLRDNSPPPAFKPEPPK	979(S)	1	0	0	1	0	0	1	0	0	0
Q9UDY2	ZO2_HUMAN	Tight junction protein ZO-2	SILKPSTPIPPQEGEEVGESSEEQDNAPK	1067(S)	1	1	0	0	1	0	1	0	0	0
Q9UDY2	ZO2_HUMAN	Tight junction protein ZO-2	AASSDQLRDNSPPPAFKPEPPK	979(S) 986(S)	0	0	0	1	0	1	2	0	0	0
Q9UDY2	ZO2_HUMAN	Tight junction protein ZO-2	AASSDQLRDNSPPPAFKPEPPK	978(S)	1	0	0	0	1	0	1	0	0	0
Q9BUJ2	HNRL1_HUMAN	Heterogeneous nuclear ribonucleoprotein U-like protein 1	APQQQPPPQQPPPPQPPPQQPPPPPSYSPARNPPGASTYNK	718(S)	0	1	0	0	1	0	1	0	0	0
Q9BUJ2	HNRL1_HUMAN	Heterogeneous nuclear ribonucleoprotein U-like protein 1	APQQQPPPQQPPPPQPPPQQPPPPPSYSPARNPPGASTYNK	727(S)	1	0	0	0	1	0	1	0	0	0
Q9NZB2	F120A_HUMAN	Constitutive coactivator of PPAR-gamma-like protein 1	SSPINPAQSGSPNHVDSAYFPGSSTSSSSDNDEGSGGATNHISGNK	450(S)	2	1	0	0	1	0	1	0	0	0
Q8NBJ4	GOLM1_HUMAN	Golgi membrane protein 1	EETNEIQVVNEEPQR	255(T)	1	1	1	1	0	0	0	1	0	0
Q15223	PVRL1_HUMAN	Poliovirus receptor-related protein 1	AGPLGGSSYEEEEEEEEGGGGGER	436(Y)	0	1	0	0	1	0	0	0	1	0
Q15223	PVRL1_HUMAN	Poliovirus receptor-related protein 1	AGPLGGSSYEEEEEEEEGGGGGER	435(S)	2	1	3	2	0	0	1	0	0	0
Q15223	PVRL1_HUMAN	Poliovirus receptor-related protein 1	KAGPLGGSSYEEEEEEEEGGGGGER	434(S) 436(Y)	0	0	0	1	0	1	1	0	1	0
Q15223	PVRL1_HUMAN	Poliovirus receptor-related protein 1	KAGPLGGSSYEEEEEEEEGGGGGER	434(S) 435(S)	0	0	1	0	0	1	2	0	0	0
Q15223	PVRL1_HUMAN	Poliovirus receptor-related protein 1	AGPLGGSSYEEEEEEEEGGGGGER	434(S)	0	0	0	1	0	1	1	0	0	0
Q8IYJ3	SYTL1_HUMAN	Synaptotagmin-like protein 1	VPPSPDDLPSR	392(S)	2	2	1	2	0	0	1	0	0	0
Q13573	SNW1_HUMAN	SNW domain-containing protein 1	GPPSPPAPVMHSPSR	224(S) 234(S)	3	0	2	1	0	0	2	0	0	0
Q13573	SNW1_HUMAN	SNW domain-containing protein 1	GPPSPPAPVMHSPSR	224(S) 232(S)	4	2	0	1	0	0	2	0	0	0
Q13573	SNW1_HUMAN	SNW domain-containing protein 1	GPPSPPAPVMHSPSR	224(S)	2	1	0	0	1	0	1	0	0	0
Q01813	K6PP_HUMAN	6-phosphofructokinase type C	SFAGNLNTYK	386(S)	1	1	4	3	0	0	1	0	0	0
O14681	EI24_HUMAN	Etoposide-induced protein 2.4 homolog	FPSPHPSPAK	326(S) 330(S)	2	0	0	1	0	0	2	0	0	0
Q8WWA1	TMM40_HUMAN	Transmembrane protein 40	RGSDPASGEVEASQLR	137(S)	3	3	4	3	0	0	1	0	0	0
Q8WWA1	TMM40_HUMAN	Transmembrane protein 40	RGSDPASGEVEASQLR	141(S)	0	0	0	1	0	1	1	0	0	0
Q86VR2	F134C_HUMAN	Protein FAM134C	GQTPLTEGSEDLDGHSDPEESFAR	320(S)	1	0	0	0	1	0	1	0	0	0
Q9UKN8	TF3C4_HUMAN	General transcription factor 3C polypeptide 4	ILLVDSPGMGNADDEQQEEGTSSK	611(S)	1	1	2	2	0	0	1	0	0	0
P21291	CSRP1_HUMAN	Cysteine and glycine-rich protein 1	GFGFGQGAGALVHSE	192(S)	2	2	2	2	0	0	1	0	0	0
Q8IX07	FOG1_HUMAN	Zinc finger protein ZFPM1	SPGPAADGPIDLSK	786(S)	0	0	1	0	0	1	1	0	0	0
Q8IX07	FOG1_HUMAN	Zinc finger protein ZFPM1	TPADRGPSPAPAPAASPQPGSR	894(T) 909(S)	0	0	1	0	0	1	1	1	0	0
Q9BUH6	CI142_HUMAN	Uncharacterized protein C9orf142	LAAAEETAVSPR	148(S)	6	6	6	6	0	0	1	0	0	0
Q9BUH6	CI142_HUMAN	Uncharacterized protein C9orf142	SPRPAGPQLFLPDPDPQR	152(S)	1	1	1	0	0	0	1	0	0	0
Q9BUH6	CI142_HUMAN	Uncharacterized protein C9orf142	LAAAEETAVSPRKSPR	148(S) 152(S)	0	0	1	0	0	1	2	0	0	0
P57682	KLF3_HUMAN	Krueppel-like factor 3	RPLPVESPDTQR	250(S)	1	1	1	1	0	0	1	0	0	0
Q86U86	PB1_HUMAN	Protein polybromo-1	ATSPSSSVSGDFDDGHHSVSTPGPSR	10(S)	1	1	0	0	1	0	1	0	0	0
O60437	PEPL_HUMAN	Periplakin	SIVVIHPDTGR	1657(S)	2	2	2	2	0	0	1	0	0	0
O60437	PEPL_HUMAN	Periplakin	NRPDSGVEEAWK	887(S)	1	0	1	0	0	0	1	0	0	0
Q9Y5Q9	TF3C3_HUMAN	General transcription factor 3C polypeptide 3	GKLSAEENPDDSEVPSSSGINSTK	43(S)	3	3	2	2	0	0	1	0	0	0
Q92769	HDAC2_HUMAN	Histone deacetylase 2	MLPHAPGVQMQAIPEDAVHEDSGDEDGEDPDK	394(S)	4	4	4	4	0	0	1	0	0	0
Q92769	HDAC2_HUMAN	Histone deacetylase 2	IACDEEFSDSEDEGEGGRR	422(S) 424(S)	1	0	0	0	1	0	2	0	0	0
Q6Y7W6	PERQ2_HUMAN	PERQ amino acid-rich with GYF domain-containing protein 2	ALSSGGSITSPPLSPALPK	26(S)	2	2	3	3	0	0	1	0	0	0
Q6Y7W6	PERQ2_HUMAN	PERQ amino acid-rich with GYF domain-containing protein 2	VGVEASEETPQTSSSSARPGTPSDHQSQEASQFER	382(T)	0	2	0	0	1	0	0	1	0	0
Q6Y7W6	PERQ2_HUMAN	PERQ amino acid-rich with GYF domain-containing protein 2	VGVEASEETPQTSSSSARPGTPSDHQSQEASQFER	377(S)	2	1	2	2	0	0	1	0	0	0
Q6Y7W6	PERQ2_HUMAN	PERQ amino acid-rich with GYF domain-containing protein 2	VGVEASEETPQTSSSSARPGTPSDHQSQEASQFER	374(S)	0	0	0	1	0	1	1	0	0	0
Q6Y7W6	PERQ2_HUMAN	PERQ amino acid-rich with GYF domain-containing protein 2	VGVEASEETPQTSSSSARPGTPSDHQSQEASQFER	384(S)	1	0	0	0	1	0	1	0	0	0
Q6Y7W6	PERQ2_HUMAN	PERQ amino acid-rich with GYF domain-containing protein 2	VGVEASEETPQTSSSSARPGTPSDHQSQEASQFER	373(T)	0	0	1	0	0	1	0	1	0	0
P22314	UBA1_HUMAN	Ubiquitin-like modifier-activating enzyme 1	NGSEADIDEGLYSR	46(S)	0	0	1	1	0	1	1	0	0	0
P22314	UBA1_HUMAN	Ubiquitin-like modifier-activating enzyme 1	RVSGPDPKPGSNCSPAQSVLSEVPSVPTNGMAK	13(S)	2	0	1	0	0	0	1	0	0	0
Q7Z2Z1	TICRR_HUMAN	Treslin	RPGNSTVTSSPPVTPK	1303(S) 1307(T)	0	0	1	1	0	1	1	1	0	0
Q9Y2W1	TR150_HUMAN	Thyroid hormone receptor-associated protein 3	SPLQSVVVR	253(S)	1	3	2	1	0	0	1	0	0	0
Q9Y2W1	TR150_HUMAN	Thyroid hormone receptor-associated protein 3	ASAVSELSPR	243(S)	2	2	2	2	0	0	1	0	0	0
Q9Y2W1	TR150_HUMAN	Thyroid hormone receptor-associated protein 3	IDISPSTFR	682(S)	1	2	0	2	0	0	1	0	0	0
Q9Y2W1	TR150_HUMAN	Thyroid hormone receptor-associated protein 3	SPVGKSPPSTGSTYGSSQK	315(S) 320(S)	1	1	1	1	0	0	2	0	0	0
Q9Y2W1	TR150_HUMAN	Thyroid hormone receptor-associated protein 3	FSGEEGEIEDDESGTENREEK	941(T)	0	1	0	0	1	0	0	1	0	0
Q9Y2W1	TR150_HUMAN	Thyroid hormone receptor-associated protein 3	FSGEEGEIEDDESGTENREEK	939(S)	2	1	1	1	0	0	1	0	0	0
Q9Y2W1	TR150_HUMAN	Thyroid hormone receptor-associated protein 3	GSFSDTGLGDGK	379(S)	0	0	1	1	0	1	1	0	0	0
Q9Y2W1	TR150_HUMAN	Thyroid hormone receptor-associated protein 3	ERSPALKSPLQSVVVR	248(S) 253(S)	1	0	1	0	0	0	2	0	0	0
O75376	NCOR1_HUMAN	Nuclear receptor corepressor 1	HEAPSSPISGQPCGDDQNASPSK	158(S)	1	1	0	0	1	0	1	0	0	0
O75376	NCOR1_HUMAN	Nuclear receptor corepressor 1	QQQLEEEAAKPPEPEKPVSPPPVEQK	224(S)	0	1	0	0	1	0	1	0	0	0
O75376	NCOR1_HUMAN	Nuclear receptor corepressor 1	SPGSISYLPSFFTK	2184(S)	0	0	1	1	0	1	1	0	0	0
O75376	NCOR1_HUMAN	Nuclear receptor corepressor 1	HEAPSSPISGQPCGDDQNASPSK	158(S) 172(S)	1	0	0	0	1	0	2	0	0	0
O75376	NCOR1_HUMAN	Nuclear receptor corepressor 1	HEAPSSPISGQPCGDDQNASPSK	158(S) 174(S)	0	0	1	0	0	1	2	0	0	0
O75376	NCOR1_HUMAN	Nuclear receptor corepressor 1	VSPENLVDK	2120(S)	0	0	0	1	0	1	1	0	0	0
O75376	NCOR1_HUMAN	Nuclear receptor corepressor 1	AQLSPGIYDDTSAR	1472(S)	0	0	1	1	0	1	1	0	0	0
O94876	TMCC1_HUMAN	Transmembrane and coiled-coil domains protein 1	ALGVISNFQSSPK	414(S)	1	1	0	1	0	0	1	0	0	0
O94876	TMCC1_HUMAN	Transmembrane and coiled-coil domains protein 1	FGSADNIPNLK	382(S)	1	0	0	0	1	0	1	0	0	0
Q9UBB5	MBD2_HUMAN	Methyl-CpG-binding domain protein 2	SDVYYFSPSGKK	181(S)	0	0	1	1	0	1	1	0	0	0
Q6KC79	NIPBL_HUMAN	Nipped-B-like protein	AITSLLGGGSPK	2658(S)	4	4	2	2	0	0	1	0	0	0
Q6KC79	NIPBL_HUMAN	Nipped-B-like protein	AAMYDIISSPSK	350(S)	1	1	0	1	0	0	1	0	0	0
Q6KC79	NIPBL_HUMAN	Nipped-B-like protein	AAMYDIISSPSK	352(S)	0	0	1	0	0	1	1	0	0	0
Q96KN1	FA84B_HUMAN	Protein FAM84B	TTPPPGRPPAPSSEEEDGEAVAH	288(T)	0	2	0	1	0	0	0	1	0	0
Q96KN1	FA84B_HUMAN	Protein FAM84B	TTPPPGRPPAPSSEEEDGEAVAH	289(T)	5	2	6	5	0	0	0	1	0	0
P18858	DNLI1_HUMAN	DNA ligase 1	EWNGVVSESDSPVK	49(S)	0	1	0	1	0	0	1	0	0	0
P18858	DNLI1_HUMAN	DNA ligase 1	AETPTESVSEPEVATK	195(T)	1	1	1	2	0	0	0	1	0	0
P18858	DNLI1_HUMAN	DNA ligase 1	VLGSEGEEEDEALSPAK	76(S)	1	1	1	1	0	0	1	0	0	0
P18858	DNLI1_HUMAN	DNA ligase 1	VLGSEGEEEDEALSPAK	66(S)	2	2	2	2	0	0	1	0	0	0
P18858	DNLI1_HUMAN	DNA ligase 1	EGEDGDQPTTPPKPLK	183(T)	1	0	1	1	0	0	0	1	0	0
P18858	DNLI1_HUMAN	DNA ligase 1	EWNGVVSESDSPVK	51(S)	1	0	1	0	0	0	1	0	0	0
P18858	DNLI1_HUMAN	DNA ligase 1	AETPTESVSEPEVATK	197(T)	0	0	1	0	0	1	0	1	0	0
O75822	EIF3J_HUMAN	Eukaryotic translation initiation factor 3 subunit J	VLTPEEQLADK	109(T)	0	1	1	1	0	0	0	1	0	0
O75822	EIF3J_HUMAN	Eukaryotic translation initiation factor 3 subunit J	AAAAAAAGDSDSWDADAFSVEDPVRK	13(S)	0	0	2	0	0	1	1	0	0	0
O75822	EIF3J_HUMAN	Eukaryotic translation initiation factor 3 subunit J	AAAAAAAGDSDSWDADAFSVEDPVRK	11(S)	0	0	1	0	0	1	1	0	0	0
Q9NYQ8	FAT2_HUMAN	Protocadherin Fat 2	YSNQNLEDLMPSRPPSPR	4258(S)	2	2	0	1	0	0	1	0	0	0
Q9UBC2	EP15R_HUMAN	Epidermal growth factor receptor substrate 15-like 1	STPSHGSVSSLNSTGSLSPK	255(S)	1	1	2	0	0	0	1	0	0	0
Q9UBC2	EP15R_HUMAN	Epidermal growth factor receptor substrate 15-like 1	STPSHGSVSSLNSTGSLSPK	247(S)	0	1	0	0	1	0	1	0	0	0
Q9UBC2	EP15R_HUMAN	Epidermal growth factor receptor substrate 15-like 1	STPSHGSVSSLNSTGSLSPK	238(S) 255(S)	0	1	0	0	1	0	2	0	0	0
Q9UBC2	EP15R_HUMAN	Epidermal growth factor receptor substrate 15-like 1	STPSHGSVSSLNSTGSLSPK	241(S)	1	0	1	1	0	0	1	0	0	0
Q9UBC2	EP15R_HUMAN	Epidermal growth factor receptor substrate 15-like 1	TVFPGAVPVLPASPPPKDSLR	229(S)	1	0	1	0	0	0	1	0	0	0
Q9UBC2	EP15R_HUMAN	Epidermal growth factor receptor substrate 15-like 1	STPSHGSVSSLNSTGSLSPK	244(S) 255(S)	1	0	0	0	1	0	2	0	0	0
Q9UBC2	EP15R_HUMAN	Epidermal growth factor receptor substrate 15-like 1	GSFGAMDDPFK	593(S)	0	0	1	0	0	1	1	0	0	0
Q9UBC2	EP15R_HUMAN	Epidermal growth factor receptor substrate 15-like 1	STPSHGSVSSLNSTGSLSPK	247(S) 255(S)	0	0	1	0	0	1	2	0	0	0
P62750	RL23A_HUMAN	60S ribosomal protein L23a	IRTSPTFR	43(S)	1	0	0	0	1	0	1	0	0	0
Q9BTA9	WAC_HUMAN	WW domain-containing adapter protein with coiled-coil	SPSPGPNHTSNSSNASNATVVPQNSSAR	535(S)	0	1	1	0	0	0	1	0	0	0
Q9BTA9	WAC_HUMAN	WW domain-containing adapter protein with coiled-coil	SPSPGPNHTSNSSNASNATVVPQNSSAR	523(S)	2	1	0	0	1	0	1	0	0	0
Q9BTA9	WAC_HUMAN	WW domain-containing adapter protein with coiled-coil	SSQRSPSPGPNHTSNSSNASNATVVPQNSSAR	523(S) 525(S)	4	2	1	0	0	0	2	0	0	0
Q9BTA9	WAC_HUMAN	WW domain-containing adapter protein with coiled-coil	SPSPGPNHTSNSSNASNATVVPQNSSAR	538(S)	0	0	0	2	0	1	1	0	0	0
Q9BTA9	WAC_HUMAN	WW domain-containing adapter protein with coiled-coil	SSSQRSPSPGPNHTSNSSNASNATVVPQNSSAR	535(S) 538(S)	0	0	0	2	0	1	2	0	0	0
Q9BTA9	WAC_HUMAN	WW domain-containing adapter protein with coiled-coil	SPSPGPNHTSNSSNASNATVVPQNSSAR	525(S)	0	1	1	1	0	0	1	0	0	0
Q9BTA9	WAC_HUMAN	WW domain-containing adapter protein with coiled-coil	SSSQRSPSPGPNHTSNSSNASNATVVPQNSSAR	520(S)	0	0	2	0	0	1	1	0	0	0
Q9BTA9	WAC_HUMAN	WW domain-containing adapter protein with coiled-coil	QGPVSQSATQQPVTADKQQGHEPVSPR	511(S)	3	1	3	1	0	0	1	0	0	0
Q9BTA9	WAC_HUMAN	WW domain-containing adapter protein with coiled-coil	SSSQRSPSPGPNHTSNSSNASNATVVPQNSSAR	519(S)	1	0	0	0	1	0	1	0	0	0
Q9BTA9	WAC_HUMAN	WW domain-containing adapter protein with coiled-coil	SSSQRSPSPGPNHTSNSSNASNATVVPQNSSAR	523(S) 538(S)	0	0	1	0	0	1	2	0	0	0
Q14980	NUMA1_HUMAN	Nuclear mitotic apparatus protein 1	TQPDGTSVPGEPASPISQR	1757(S)	2	1	0	1	0	0	1	0	0	0
Q14980	NUMA1_HUMAN	Nuclear mitotic apparatus protein 1	APVPSTCSSTFPEELSPPSHQAK	169(S)	2	2	1	2	0	0	1	0	0	0
Q14980	NUMA1_HUMAN	Nuclear mitotic apparatus protein 1	TQPDGTSVPGEPASPISQR	1760(S)	0	0	1	0	0	1	1	0	0	0
Q14980	NUMA1_HUMAN	Nuclear mitotic apparatus protein 1	TQPDGTSVPGEPASPISQR	1750(S)	0	1	0	0	1	0	1	0	0	0
Q14980	NUMA1_HUMAN	Nuclear mitotic apparatus protein 1	VSLEPHQGPGTPESK	2000(T)	1	0	1	0	0	0	0	1	0	0
Q14980	NUMA1_HUMAN	Nuclear mitotic apparatus protein 1	APVPSTCSSTFPEELSPPSHQAK	172(S)	0	0	1	0	0	1	1	0	0	0
Q9H5V8	CDCP1_HUMAN	CUB domain-containing protein 1	LATEEPPPRSPPESESEPYTFSHPNNGDVSSK	790(T)	1	0	0	0	1	0	0	1	0	0
Q9ULH0	KDIS_HUMAN	Kinase D-interacting substrate of 220 kDa	SSPHSTYYMGQSSSGGSIHSNLEQEK	1411(S)	0	0	1	1	0	1	1	0	0	0
P51858	HDGF_HUMAN	Hepatoma-derived growth factor	AGDLLEDSPK	165(S)	3	3	2	4	0	0	1	0	0	0
Q8WX92	NELFB_HUMAN	Negative elongation factor B	KPSPAQAAETPALELPLPSVPAPAPL	557(S)	0	0	1	1	0	1	1	0	0	0
Q8TDB6	DTX3L_HUMAN	E3 ubiquitin-protein ligase DTX3L	QQFSPSMTER	202(S)	1	1	0	0	1	0	1	0	0	0
Q8TDB6	DTX3L_HUMAN	E3 ubiquitin-protein ligase DTX3L	EGHETPMDIDSDDSK	532(S)	1	1	1	0	0	0	1	0	0	0
Q8TDB6	DTX3L_HUMAN	E3 ubiquitin-protein ligase DTX3L	ASHLRPPSPLLVR	9(S)	3	0	2	0	0	0	1	0	0	0
Q9H0G5	NSRP1_HUMAN	Nuclear speckle splicing regulatory protein 1	VEENPDADSDFDAK	248(S)	1	1	0	0	1	0	1	0	0	0
Q9H0G5	NSRP1_HUMAN	Nuclear speckle splicing regulatory protein 1	VIETPENDFK	275(T)	0	1	0	2	0	0	0	1	0	0
Q9H0G5	NSRP1_HUMAN	Nuclear speckle splicing regulatory protein 1	SSADDEIEETR	255(S)	0	0	1	1	0	1	1	0	0	0
Q5VTR2	BRE1A_HUMAN	E3 ubiquitin-protein ligase BRE1A	ALVVPEPEPDSDSNQER	138(S)	3	3	5	5	0	0	1	0	0	0
Q96HR8	NAF1_HUMAN	H/ACA ribonucleoprotein complex non-core subunit NAF1	NDQEPPPEALDFSDDEK	315(S)	2	1	2	1	0	0	1	0	0	0
Q9NPQ8	RIC8A_HUMAN	Synembryn-A	VIQPMGMSPR	502(S)	0	1	0	0	1	0	1	0	0	0
Q9NPQ8	RIC8A_HUMAN	Synembryn-A	GLMAGGRPEGQYSEDEDTDTDEYK	436(S) 441(T)	1	1	1	1	0	0	1	1	0	0
P04083	ANXA1_HUMAN	Annexin A1	GGPGSAVSPYPTFNPSSDVAALHK	37(S)	1	1	0	0	1	0	1	0	0	0
P49790	NU153_HUMAN	Nuclear pore complex protein Nup153	CIACQAAKLSPR	687(S)	2	2	2	2	0	0	1	0	0	0
P49790	NU153_HUMAN	Nuclear pore complex protein Nup153	VQMTSPSSTGSPMFK	516(S)	1	1	1	1	0	0	1	0	0	0
P49790	NU153_HUMAN	Nuclear pore complex protein Nup153	NTSLPPLWSPEAER	209(S)	0	0	1	1	0	1	1	0	0	0
P49790	NU153_HUMAN	Nuclear pore complex protein Nup153	VQMTSPSSTGSPMFK	518(S)	1	1	0	0	1	0	1	0	0	0
Q6PD62	CTR9_HUMAN	RNA polymerase-associated protein CTR9 homolog	KGGEFDEFVNDDTDDDLPISK	925(T)	2	2	3	2	0	0	0	1	0	0
Q9H4M9	EHD1_HUMAN	EH domain-containing protein 1	DKPTYDEIFYTLSPVNGK	456(S)	1	1	3	2	0	0	1	0	0	0
P20700	LMNB1_HUMAN	Lamin-B1	LKLSPSPSSR	391(S)	0	0	0	1	0	1	1	0	0	0
P20700	LMNB1_HUMAN	Lamin-B1	LKLSPSPSSR	391(S) 393(S)	7	0	0	0	1	0	2	0	0	0
O43719	HTSF1_HUMAN	HIV Tat-specific factor 1	LFEDDDSNEK	702(S)	0	1	0	2	0	0	1	0	0	0
O43719	HTSF1_HUMAN	HIV Tat-specific factor 1	LFEESDDKEDEDADGK	676(S)	2	1	4	2	0	0	1	0	0	0
O43719	HTSF1_HUMAN	HIV Tat-specific factor 1	ESEDDLNKESEEEVGPTK	521(S)	1	1	0	0	1	0	1	0	0	0
O43719	HTSF1_HUMAN	HIV Tat-specific factor 1	VFDDESDEKEDEEYADEK	642(S)	3	1	4	3	0	0	1	0	0	0
O43719	HTSF1_HUMAN	HIV Tat-specific factor 1	LFDEEEDSSEK	713(S)	0	0	0	1	0	1	1	0	0	0
O43719	HTSF1_HUMAN	HIV Tat-specific factor 1	ESEDDLNKESEEEVGPTK	529(S)	0	0	1	1	0	1	1	0	0	0
O43719	HTSF1_HUMAN	HIV Tat-specific factor 1	VLDEEGSEREFDEDSDEKEEEEDTYEK	616(S) 624(S)	3	0	1	0	0	0	2	0	0	0
O43719	HTSF1_HUMAN	HIV Tat-specific factor 1	LFDEEEDSSEK	714(S)	0	0	1	0	0	1	1	0	0	0
O43719	HTSF1_HUMAN	HIV Tat-specific factor 1	ESSPEKEAEEGCPEKESEEGCPK	452(S)	1	0	0	0	1	0	1	0	0	0
O43719	HTSF1_HUMAN	HIV Tat-specific factor 1	ESSPEKEAEEGCPEKESEEGCPK	453(S)	0	0	1	0	0	1	1	0	0	0
O75151	PHF2_HUMAN	Lysine-specific demethylase PHF2	KGSDDAPYSPTAR	899(S)	0	0	1	0	0	1	1	0	0	0
P18031	PTN1_HUMAN	Tyrosine-protein phosphatase non-receptor type 1	GSPLNAAPYGIESMSQDTEVR	352(S)	2	2	3	3	0	0	1	0	0	0
Q6ZRV2	FA83H_HUMAN	Protein FAM83H	RGSPVPPVPER	914(S)	2	2	1	1	0	0	1	0	0	0
Q6ZRV2	FA83H_HUMAN	Protein FAM83H	HGSDPAFAPGPR	523(S)	1	1	1	1	0	0	1	0	0	0
Q6ZRV2	FA83H_HUMAN	Protein FAM83H	RLSLGQGDSTEAATEER	1003(S)	2	2	3	3	0	0	1	0	0	0
Q6ZRV2	FA83H_HUMAN	Protein FAM83H	SLESCLLDLR	785(S)	0	0	2	2	0	1	1	0	0	0
Q6ZRV2	FA83H_HUMAN	Protein FAM83H	VPVPGPGSGGNGPEREGPEEPGLAK	647(S)	0	0	0	1	0	1	1	0	0	0
Q6ZRV2	FA83H_HUMAN	Protein FAM83H	RGSPTTGFIEQK	892(S)	2	0	2	0	0	0	1	0	0	0
Q6ZRV2	FA83H_HUMAN	Protein FAM83H	SSPVPPVPER	925(S)	2	1	0	0	1	0	1	0	0	0
Q6ZRV2	FA83H_HUMAN	Protein FAM83H	AVPAPSPGPTHNSPELGRPPAAGVLAPDMSDK	1068(S)	1	0	1	0	0	0	1	0	0	0
Q6ZRV2	FA83H_HUMAN	Protein FAM83H	RMEDEGGFPVPQENGQPESPR	998(S)	0	0	1	0	0	1	1	0	0	0
Q6ZRV2	FA83H_HUMAN	Protein FAM83H	RGSPTTGFIEQK	895(T)	0	1	0	0	1	0	0	1	0	0
A6NKT7	RGPD3_HUMAN	RanBP2-like and GRIP domain-containing protein 3	DSLITPHVSR	1475(T) 1479(S)	0	0	0	1	0	1	1	1	0	0
A6NKT7	RGPD3_HUMAN	RanBP2-like and GRIP domain-containing protein 3	AVVSPPKFVFGSESVK	1535(S)	1	1	0	1	0	0	1	0	0	0
O43150	ASAP2_HUMAN	Arf-GAP with SH3 domain, ANK repeat and PH domain-containing protein 2	LLHEDLDESDDDMDEK	701(S)	1	1	0	0	1	0	1	0	0	0
Q99081	HTF4_HUMAN	Transcription factor 12	GRTSSTNEDEDLNPEQK	560(T)	0	0	0	1	0	1	0	1	0	0
Q99081	HTF4_HUMAN	Transcription factor 12	GRTSSTNEDEDLNPEQK	559(S)	0	0	1	0	0	1	1	0	0	0
Q15642	CIP4_HUMAN	Cdc42-interacting protein 4	APSDSSLGTPSDGRPELR	296(S) 299(S)	0	1	0	0	1	0	2	0	0	0
Q15642	CIP4_HUMAN	Cdc42-interacting protein 4	APSDSSLGTPSDGRPELR	296(S)	0	0	0	1	0	1	1	0	0	0
Q96PU5	NED4L_HUMAN	E3 ubiquitin-protein ligase NEDD4-like	TSPQELSEELSR	303(S)	1	1	0	0	1	0	1	0	0	0
Q96PU5	NED4L_HUMAN	E3 ubiquitin-protein ligase NEDD4-like	SLSSPTVTLSAPLEGAK	448(S)	2	2	2	2	0	0	1	0	0	0
O76080	ZFAN5_HUMAN	AN1-type zinc finger protein 5	MSPMGTASGSNSPTSDSASVQR	48(S)	1	2	2	2	0	0	1	0	0	0
Q14004	CDK13_HUMAN	Cyclin-dependent kinase 13	GGDVSPSPYSSSSWR	383(S)	2	2	2	2	0	0	1	0	0	0
Q14004	CDK13_HUMAN	Cyclin-dependent kinase 13	LYSSEESRPYTNK	871(T)	2	1	1	0	0	0	0	1	0	0
Q14004	CDK13_HUMAN	Cyclin-dependent kinase 13	QTDPSTPQQESSKPLGGIQPSSQTIQPK	1147(T)	0	0	0	1	0	1	0	1	0	0
Q14004	CDK13_HUMAN	Cyclin-dependent kinase 13	QTDPSTPQQESSKPLGGIQPSSQTIQPK	1146(S)	0	0	1	0	0	1	1	0	0	0
Q14004	CDK13_HUMAN	Cyclin-dependent kinase 13	ILELTPEPDRPR	1246(T)	1	0	0	0	1	0	0	1	0	0
Q9H8M9	EVA1A_HUMAN	Protein eva-1 homolog A	NVFTSAEELER	114(S)	0	0	0	1	0	1	1	0	0	0
Q71U36	TBA1A_HUMAN	Tubulin alpha-1A chain	TIGGGDDSFNTFFSETGAGK	48(S)	0	0	0	1	0	1	1	0	0	0
Q9NQ84	GPC5C_HUMAN	G-protein coupled receptor family C group 5 member C	AEDMYSAQSHQAATPPKDGK	423(T)	1	1	1	1	0	0	0	1	0	0
Q9NQ84	GPC5C_HUMAN	G-protein coupled receptor family C group 5 member C	AEDMYSAQSHQAATPPKDGK	415(S)	1	1	0	0	1	0	1	0	0	0
Q9NQ84	GPC5C_HUMAN	G-protein coupled receptor family C group 5 member C	AEDMYSAQSHQAATPPKDGK	418(S)	0	0	0	1	0	1	1	0	0	0
P18462	1A25_HUMAN	HLA class I histocompatibility antigen, A-25 alpha chain	GGSYSQAASSDSAQGSDMSLTACKV	359(S)	0	0	0	1	0	1	1	0	0	0
Q96E09	F122A_HUMAN	Protein FAM122A	HGLLLPASPVR	76(S)	1	1	0	0	1	0	1	0	0	0
Q96E09	F122A_HUMAN	Protein FAM122A	RIDFIPVSPAPSPTR	147(S)	1	2	1	1	0	0	1	0	0	0
Q96E09	F122A_HUMAN	Protein FAM122A	SNSAPLIHGLSDTSPVFQAEAPSAR	47(T)	0	0	0	2	0	1	0	1	0	0
Q96E09	F122A_HUMAN	Protein FAM122A	SNSAPLIHGLSDTSPVFQAEAPSAR	37(S)	1	1	3	1	0	0	1	0	0	0
Q96E09	F122A_HUMAN	Protein FAM122A	RIDFIPVSPAPSPTR	149(T)	1	0	0	1	0	0	0	1	0	0
Q9BYG5	PAR6B_HUMAN	Partitioning defective 6 homolog beta	HGAGSGCLGTMEVK	11(S)	0	0	1	1	0	1	1	0	0	0
Q96FJ0	STALP_HUMAN	AMSH-like protease	SDATNYASHSPPVNR	242(S)	0	0	1	0	0	1	1	0	0	0
Q15554	TERF2_HUMAN	Telomeric repeat-binding factor 2	DLVLPTQALPASPALK	323(S)	1	1	1	1	0	0	1	0	0	0
Q9Y657	SPIN1_HUMAN	Spindlin-1	ISDAHLADTMIGK	124(S)	2	2	2	1	0	0	1	0	0	0
Q9BU76	MMTA2_HUMAN	Multiple myeloma tumor-associated protein 2	RPAEATSSPTSPERPR	217(S) 220(S)	1	0	0	0	1	0	2	0	0	0
Q9NYB0	TE2IP_HUMAN	Telomeric repeat-binding factor 2-interacting protein 1	YLLGDAPVSPSSQK	203(S)	4	4	2	2	0	0	1	0	0	0
Q9NYB0	TE2IP_HUMAN	Telomeric repeat-binding factor 2-interacting protein 1	SPSSVTGNALWK	154(S)	0	0	0	1	0	1	1	0	0	0
Q9NYB0	TE2IP_HUMAN	Telomeric repeat-binding factor 2-interacting protein 1	SPSSVTGNALWK	156(S)	0	0	1	0	0	1	1	0	0	0
Q96K21	ZFY19_HUMAN	Zinc finger FYVE domain-containing protein 19	LPDSDDDEDEETAIQR	354(S)	2	2	2	2	0	0	1	0	0	0
Q96K21	ZFY19_HUMAN	Zinc finger FYVE domain-containing protein 19	WSPPQNYK	144(S)	1	0	0	0	1	0	1	0	0	0
P21796	VDAC1_HUMAN	Voltage-dependent anion-selective channel protein 1	LTFDSSFSPNTGK	104(S)	1	0	2	1	0	0	1	0	0	0
Q9UH99	SUN2_HUMAN	SUN domain-containing protein 2	LTRYSQGDDDGSSSSGGSSVAGSQSTLFK	19(S)	0	1	0	0	1	0	1	0	0	0
Q9UH99	SUN2_HUMAN	SUN domain-containing protein 2	LTRYSQGDDDGSSSSGGSSVAGSQSTLFK	12(S)	1	0	0	0	1	0	1	0	0	0
P12268	IMDH2_HUMAN	Inosine-5'-monophosphate dehydrogenase 2	GMGSLDAMDK	416(S)	0	0	1	1	0	1	1	0	0	0
Q14684	RRP1B_HUMAN	Ribosomal RNA processing protein 1 homolog B	SILVSPTGPSR	706(S)	0	0	0	1	0	1	1	0	0	0
P27824	CALX_HUMAN	Calnexin	AEEDEILNRSPR	583(S)	11	2	11	0	0	0	1	0	0	0
P27824	CALX_HUMAN	Calnexin	QKSDAEEDGGTVSQEEEDR	554(S)	5	1	5	2	0	0	1	0	0	0
P27824	CALX_HUMAN	Calnexin	QKSDAEEDGGTVSQEEEDR	562(T)	0	1	1	2	0	0	0	1	0	0
P27824	CALX_HUMAN	Calnexin	QKSDAEEDGGTVSQEEEDR	554(S) 562(T)	1	1	0	0	1	0	1	1	0	0
P27824	CALX_HUMAN	Calnexin	SDAEEDGGTVSQEEEDR	554(S) 564(S)	18	1	24	4	0	0	2	0	0	0
P27824	CALX_HUMAN	Calnexin	QKSDAEEDGGTVSQEEEDR	562(T) 564(S)	0	1	0	0	1	0	1	1	0	0
Q8N357	S35F6_HUMAN	Solute carrier family 35 member F6	LLGGTRTPINDAS	365(T)	1	0	0	0	1	0	0	1	0	0
Q9BRJ6	CG050_HUMAN	Uncharacterized protein C7orf50	ELDEEGSDPPLPGR	175(S)	8	8	5	4	0	0	1	0	0	0
Q9BRJ6	CG050_HUMAN	Uncharacterized protein C7orf50	GEAVLRPGLDAEPELSPEEQR	59(S)	1	1	1	1	0	0	1	0	0	0
Q9UKA4	AKA11_HUMAN	A-kinase anchor protein 11	EDSGLFSPIR	448(S)	1	1	0	0	1	0	1	0	0	0
Q9UKA4	AKA11_HUMAN	A-kinase anchor protein 11	SVSPTFLNPSDENLK	1242(S)	2	2	1	2	0	0	1	0	0	0
Q9UKA4	AKA11_HUMAN	A-kinase anchor protein 11	SVSPTFLNPSDENLK	1240(S)	0	0	1	0	0	1	1	0	0	0
Q9BX95	SGPP1_HUMAN	Sphingosine-1-phosphate phosphatase 1	NSLTGEEGQLAR	112(S)	5	3	6	4	0	0	1	0	0	0
Q9BX95	SGPP1_HUMAN	Sphingosine-1-phosphate phosphatase 1	RNSLTGEEGQLAR	114(T)	0	2	0	2	0	0	0	1	0	0
Q9UJU6	DBNL_HUMAN	Drebrin-like protein	YQEQGGEASPQRTWEQQQEVVSR	232(S)	2	2	2	2	0	0	1	0	0	0
Q9UJU6	DBNL_HUMAN	Drebrin-like protein	LRSPFLQK	283(S)	1	0	1	0	0	0	1	0	0	0
Q9UJU6	DBNL_HUMAN	Drebrin-like protein	AMSTTSISSPQPGK	275(S)	0	1	0	0	1	0	1	0	0	0
Q9Y6M1	IF2B2_HUMAN	Insulin-like growth factor 2 mRNA-binding protein 2	ISYIPDEEVSSPSPPQR	162(S)	2	2	1	1	0	0	1	0	0	0
Q9Y6M1	IF2B2_HUMAN	Insulin-like growth factor 2 mRNA-binding protein 2	ISYIPDEEVSSPSPPQR	164(S)	1	1	1	1	0	0	1	0	0	0
Q92974	ARHG2_HUMAN	Rho guanine nucleotide exchange factor 2	EPALPLEPDSGGNTSPGVTANGEAR	696(S)	1	1	2	2	0	0	1	0	0	0
P19634	SL9A1_HUMAN	Sodium/hydrogen exchanger 1	IGSDPLAYEPK	703(S)	7	4	5	5	0	0	1	0	0	0
P19634	SL9A1_HUMAN	Sodium/hydrogen exchanger 1	INNYLTVPAHKLDSPTMSR	693(S)	1	1	0	0	1	0	1	0	0	0
P19634	SL9A1_HUMAN	Sodium/hydrogen exchanger 1	ETSSPGTDDVFTPAPSDSPSSQR	785(S)	2	2	2	2	0	0	1	0	0	0
P19634	SL9A1_HUMAN	Sodium/hydrogen exchanger 1	ETSSPGTDDVFTPAPSDSPSSQR	787(S)	0	0	1	0	0	1	1	0	0	0
Q99567	NUP88_HUMAN	Nuclear pore complex protein Nup88	EDVEVAESPLR	517(S)	1	1	1	1	0	0	1	0	0	0
Q5VUA4	ZN318_HUMAN	Zinc finger protein 318	IPSPNILK	2101(S)	0	0	1	1	0	1	1	0	0	0
Q9NVR2	INT10_HUMAN	Integrator complex subunit 10	STQIENQHQGAQDTSDLMSPSK	231(S)	0	0	1	1	0	1	1	0	0	0
Q9NPH3	IL1AP_HUMAN	Interleukin-1 receptor accessory protein	SSSDEQGLSYSSLK	557(S)	1	2	3	3	0	0	1	0	0	0
Q9NPH3	IL1AP_HUMAN	Interleukin-1 receptor accessory protein	RSSSDEQGLSYSSLK	555(S)	1	0	0	0	1	0	1	0	0	0
Q9NPH3	IL1AP_HUMAN	Interleukin-1 receptor accessory protein	SSSDEQGLSYSSLK	556(S)	0	0	1	0	0	1	1	0	0	0
Q71RC2	LARP4_HUMAN	La-related protein 4	ASTASPCNNNINAATAVALQEPR	597(S)	0	1	1	2	0	0	1	0	0	0
Q71RC2	LARP4_HUMAN	La-related protein 4	DGLNQTTIPVSPPSTTKPSR	583(S)	4	0	2	2	0	0	1	0	0	0
Q71RC2	LARP4_HUMAN	La-related protein 4	ASTASPCNNNINAATAVALQEPR	595(T)	0	1	2	1	0	0	0	1	0	0
Q71RC2	LARP4_HUMAN	La-related protein 4	ASTASPCNNNINAATAVALQEPR	594(S)	2	0	0	0	1	0	1	0	0	0
Q7L8J4	3BP5L_HUMAN	SH3 domain-binding protein 5-like	GLSDHVSLDGQELGTR	362(S)	2	0	1	0	0	0	1	0	0	0
Q8IZ21	PHAR4_HUMAN	Phosphatase and actin regulator 4	SSSPVQVEEEPVR	118(S)	1	2	2	2	0	0	1	0	0	0
Q8IZ21	PHAR4_HUMAN	Phosphatase and actin regulator 4	SSSPVQVEEEPVR	117(S)	1	0	0	0	1	0	1	0	0	0
Q5SXM2	SNPC4_HUMAN	snRNA-activating protein complex subunit 4	GGAGAWLGGPAASLSPPK	599(S)	0	0	1	1	0	1	1	0	0	0
Q86YS7	C2CD5_HUMAN	C2 domain-containing protein 5	LSSPAAFLPACNSPSK	260(S)	0	1	0	0	1	0	1	0	0	0
Q86YS7	C2CD5_HUMAN	C2 domain-containing protein 5	EIPFNEDPNPNTHSSGPSTPLK	281(S) 284(S)	1	0	0	0	1	0	2	0	0	0
O96013	PAK4_HUMAN	Serine/threonine-protein kinase PAK 4	RPLSGPDVGTPQPAGLASGAK	181(S)	1	1	1	1	0	0	1	0	0	0
P23497	SP100_HUMAN	Nuclear autoantigen Sp-100	SEPVINNDNPLESNDEK	362(S)	1	1	0	0	1	0	1	0	0	0
Q6ZN18	AEBP2_HUMAN	Zinc finger protein AEBP2	RGSLEMSSDGEPLSR	206(S)	1	1	1	1	0	0	1	0	0	0
Q6ZN18	AEBP2_HUMAN	Zinc finger protein AEBP2	SLSPGAASSSSGDGDGKEGLEEPKGPR	141(S)	1	0	0	0	1	0	1	0	0	0
Q9UKE5	TNIK_HUMAN	TRAF2 and NCK-interacting protein kinase	SEGSPVLPHEPAK	769(S)	1	1	1	0	0	0	1	0	0	0
Q9UKE5	TNIK_HUMAN	TRAF2 and NCK-interacting protein kinase	SEGSPVLPHEPAK	766(S)	0	0	0	1	0	1	1	0	0	0
Q9C0C2	TB182_HUMAN	182 kDa tankyrase-1-binding protein	HNGSLSPGLEAR	1385(S)	5	2	3	3	0	0	1	0	0	0
Q9C0C2	TB182_HUMAN	182 kDa tankyrase-1-binding protein	NRSAEEGELAESK	1666(S)	1	1	1	1	0	0	1	0	0	0
Q9C0C2	TB182_HUMAN	182 kDa tankyrase-1-binding protein	EAAFSPGQQDWSR	1103(S)	2	2	1	1	0	0	1	0	0	0
Q9C0C2	TB182_HUMAN	182 kDa tankyrase-1-binding protein	SQEADVQDWEFR	836(S)	5	4	5	4	0	0	1	0	0	0
Q9C0C2	TB182_HUMAN	182 kDa tankyrase-1-binding protein	WLDDLLASPPPSGGGAR	691(S)	2	2	2	2	0	0	1	0	0	0
Q9C0C2	TB182_HUMAN	182 kDa tankyrase-1-binding protein	YSSQDADEQDWEFQK	918(Y)	0	1	0	0	1	0	0	0	1	0
Q9C0C2	TB182_HUMAN	182 kDa tankyrase-1-binding protein	DTQSPSTCSEGLLGWSQK	712(S)	0	1	0	0	1	0	1	0	0	0
Q9C0C2	TB182_HUMAN	182 kDa tankyrase-1-binding protein	GSGGLFSPSTAHVPDGALGQR	1024(S)	2	2	1	1	0	0	1	0	0	0
Q9C0C2	TB182_HUMAN	182 kDa tankyrase-1-binding protein	ASRVPSSDEEVVEEPQSR	1620(S) 1621(S)	2	3	1	1	0	0	2	0	0	0
Q9C0C2	TB182_HUMAN	182 kDa tankyrase-1-binding protein	YESQEPLAGQESPLPLATR	601(S)	2	2	2	2	0	0	1	0	0	0
Q9C0C2	TB182_HUMAN	182 kDa tankyrase-1-binding protein	DSLGAYASQDANEQGQDLGK	893(S)	3	2	5	5	0	0	1	0	0	0
Q9C0C2	TB182_HUMAN	182 kDa tankyrase-1-binding protein	TEAQDLCRASPEPPGPESSSR	672(S)	4	3	3	3	0	0	1	0	0	0
Q9C0C2	TB182_HUMAN	182 kDa tankyrase-1-binding protein	SFGTRPLSSGFSPEEAQQQDEEFEK	984(S)	0	1	1	2	0	0	1	0	0	0
Q9C0C2	TB182_HUMAN	182 kDa tankyrase-1-binding protein	VNLFPGLSPSALK	1652(S)	0	0	2	1	0	1	1	0	0	0
Q9C0C2	TB182_HUMAN	182 kDa tankyrase-1-binding protein	ASRVPSSDEEVVEEPQSR	1621(S)	2	0	0	0	1	0	1	0	0	0
Q9C0C2	TB182_HUMAN	182 kDa tankyrase-1-binding protein	DTQSPSTCSEGLLGWSQK	710(T)	1	0	0	0	1	0	0	1	0	0
Q9C0C2	TB182_HUMAN	182 kDa tankyrase-1-binding protein	GWSQEGPVK	221(S)	1	0	0	0	1	0	1	0	0	0
Q9C0C2	TB182_HUMAN	182 kDa tankyrase-1-binding protein	RFSEGVLQSPSQDQEK	429(S)	2	1	0	0	1	0	1	0	0	0
Q9C0C2	TB182_HUMAN	182 kDa tankyrase-1-binding protein	SFGTRPLSSGFSPEEAQQQDEEFEK	983(S)	2	0	2	1	0	0	1	0	0	0
Q9C0C2	TB182_HUMAN	182 kDa tankyrase-1-binding protein	YSSQDADEQDWEFQK	920(S)	1	0	0	0	1	0	1	0	0	0
Q9C0C2	TB182_HUMAN	182 kDa tankyrase-1-binding protein	GSGGLFSPSTAHVPDGALGQR	1029(S)	2	0	2	1	0	0	1	0	0	0
Q9C0C2	TB182_HUMAN	182 kDa tankyrase-1-binding protein	HNGSLSPGLEAR	1383(S)	0	1	2	0	0	0	1	0	0	0
Q9C0C2	TB182_HUMAN	182 kDa tankyrase-1-binding protein	SFGTRPLSSGFSPEEAQQQDEEFEK	987(S)	0	1	1	1	0	0	1	0	0	0
O00161	SNP23_HUMAN	Synaptosomal-associated protein 23	TTWGDGGENSPCNVVSK	110(S)	1	1	1	1	0	0	1	0	0	0
O94804	STK10_HUMAN	Serine/threonine-protein kinase 10	QVAEQGGDLSPAANR	438(S)	1	1	2	2	0	0	1	0	0	0
Q969G5	PRDBP_HUMAN	Protein kinase C delta-binding protein	GPAAPPPTPVKPPR	205(T)	3	1	3	1	0	0	0	1	0	0
Q969G5	PRDBP_HUMAN	Protein kinase C delta-binding protein	IQSGLGALSR	62(S)	0	0	1	1	0	1	1	0	0	0
Q15637	SF01_HUMAN	Splicing factor 1	TGDLGIPPNPEDRSPSPEPIYNSEGK	80(S) 82(S)	8	6	15	11	0	0	2	0	0	0
P26232	CTNA2_HUMAN	Catenin alpha-2	SRTSVQTEDDQLIAGQSAR	654(S) 657(T)	0	3	0	2	0	0	1	1	0	0
P26232	CTNA2_HUMAN	Catenin alpha-2	SRTSVQTEDDQLIAGQSAR	653(T) 654(S)	0	1	0	0	1	0	1	1	0	0
P26232	CTNA2_HUMAN	Catenin alpha-2	TSVQTEDDQLIAGQSAR	654(S)	0	0	0	1	0	1	1	0	0	0
P26232	CTNA2_HUMAN	Catenin alpha-2	SRTSVQTEDDQLIAGQSAR	653(T)	0	1	0	0	1	0	0	1	0	0
P26232	CTNA2_HUMAN	Catenin alpha-2	SRTSVQTEDDQLIAGQSAR	657(T)	0	0	0	1	0	1	0	1	0	0
Q5T4S7	UBR4_HUMAN	E3 ubiquitin-protein ligase UBR4	AAPPPPPPPPPLESSPR	619(S)	1	1	0	0	1	0	1	0	0	0
Q5T4S7	UBR4_HUMAN	E3 ubiquitin-protein ligase UBR4	TGSTSSKEDDYESDAATIVQK	365(S)	0	2	0	1	0	0	1	0	0	0
Q5T4S7	UBR4_HUMAN	E3 ubiquitin-protein ligase UBR4	AAPPPPPPPPPLESSPR	620(S)	1	0	2	3	0	0	1	0	0	0
Q5T4S7	UBR4_HUMAN	E3 ubiquitin-protein ligase UBR4	TGSTSSKEDDYESDAATIVQK	370(Y)	0	0	0	1	0	1	0	0	1	0
Q5T4S7	UBR4_HUMAN	E3 ubiquitin-protein ligase UBR4	TGSTSSKEDDYESDAATIVQK	362(S)	2	0	2	0	0	0	1	0	0	0
Q5T4S7	UBR4_HUMAN	E3 ubiquitin-protein ligase UBR4	HVTLPSSPR	2718(S)	0	1	0	0	1	0	1	0	0	0
Q5T4S7	UBR4_HUMAN	E3 ubiquitin-protein ligase UBR4	HVTLPSSPR	2719(S)	1	0	0	0	1	0	1	0	0	0
P49019	HCAR3_HUMAN	Hydroxycarboxylic acid receptor 3	STSVELTGDPNK	328(S)	1	0	1	0	0	0	1	0	0	0
Q96NY8	PVRL4_HUMAN	Poliovirus receptor-related protein 4	SYSTLTTVR	444(S)	0	2	0	2	0	0	1	0	0	0
Q6NZI2	PTRF_HUMAN	Polymerase I and transcript release factor	SFTPDHVVYAR	302(T)	5	4	3	3	0	0	0	1	0	0
Q6NZI2	PTRF_HUMAN	Polymerase I and transcript release factor	LPAKLSISK	167(S)	3	0	2	2	0	0	1	0	0	0
Q6NZI2	PTRF_HUMAN	Polymerase I and transcript release factor	LPAKLSISK	169(S)	0	0	1	0	0	1	1	0	0	0
Q8NC74	RB8NL_HUMAN	RBBP8 N-terminal-like protein	ISPGATLPESR	196(S)	1	1	1	1	0	0	1	0	0	0
P52948	NUP98_HUMAN	Nuclear pore complex protein Nup98-Nup96	YGLQDSDEEEEEHPSK	888(S)	3	3	3	3	0	0	1	0	0	0
P52948	NUP98_HUMAN	Nuclear pore complex protein Nup98-Nup96	DSENLASPSEYPENGER	623(S)	3	3	2	2	0	0	1	0	0	0
P52948	NUP98_HUMAN	Nuclear pore complex protein Nup98-Nup96	NLNNSNLFSPVNR	612(S)	1	1	2	2	0	0	1	0	0	0
P52948	NUP98_HUMAN	Nuclear pore complex protein Nup98-Nup96	SPDRLADINYEGR	839(S)	2	0	1	0	0	0	1	0	0	0
Q03468	ERCC6_HUMAN	DNA excision repair protein ERCC-6	NSNFSVQHPSSTSPTEK	1348(S)	0	0	1	0	0	1	1	0	0	0
Q03468	ERCC6_HUMAN	DNA excision repair protein ERCC-6	NSNFSVQHPSSTSPTEK	1346(S)	0	0	1	0	0	1	1	0	0	0
Q9UMD9	COHA1_HUMAN	Collagen alpha-1(XVII) chain	QSLTHGSSGYINSTGSTR	58(T)	0	1	0	0	1	0	0	1	0	0
Q9UMD9	COHA1_HUMAN	Collagen alpha-1(XVII) chain	AHSPASTLPNSPGSTFER	85(S)	2	2	4	4	0	0	1	0	0	0
Q9UMD9	COHA1_HUMAN	Collagen alpha-1(XVII) chain	AHSPASTLPNSPGSTFER	85(S) 93(S)	6	5	7	6	0	0	2	0	0	0
Q9UMD9	COHA1_HUMAN	Collagen alpha-1(XVII) chain	VFTASPASIAATSFSEDTLKK	384(S)	1	1	0	0	1	0	1	0	0	0
Q9UMD9	COHA1_HUMAN	Collagen alpha-1(XVII) chain	VRLQSASPSTR	148(S) 150(S)	1	0	2	2	0	0	2	0	0	0
Q9UMD9	COHA1_HUMAN	Collagen alpha-1(XVII) chain	QSLTHGSSGYINSTGSTR	62(S)	0	0	0	1	0	1	1	0	0	0
Q9UMD9	COHA1_HUMAN	Collagen alpha-1(XVII) chain	QSLTHGSSGYINSTGSTR	61(S) 62(S)	0	0	0	1	0	1	2	0	0	0
Q9UMD9	COHA1_HUMAN	Collagen alpha-1(XVII) chain	VFTASPASIAATSFSEDTLKK	387(T)	0	0	0	2	0	1	0	1	0	0
Q9UMD9	COHA1_HUMAN	Collagen alpha-1(XVII) chain	AHSPASTLPNSPGSTFER	93(S)	3	0	1	0	0	0	1	0	0	0
Q9UMD9	COHA1_HUMAN	Collagen alpha-1(XVII) chain	QSLTHGSSGYINSTGSTR	61(S)	0	0	1	0	0	1	1	0	0	0
Q9UMD9	COHA1_HUMAN	Collagen alpha-1(XVII) chain	QSLTHGSSGYINSTGSTR	61(S) 64(Y)	0	0	1	0	0	1	1	0	1	0
Q9UMD9	COHA1_HUMAN	Collagen alpha-1(XVII) chain	QSLTHGSSGYINSTGSTR	64(Y)	0	0	0	1	0	1	0	0	1	0
Q9UMD9	COHA1_HUMAN	Collagen alpha-1(XVII) chain	QSLTHGSSGYINSTGSTR	56(S)	0	0	1	0	0	1	1	0	0	0
Q9HAH7	FBRS_HUMAN	Probable fibrosin-1	TPPGALLGAPPPLVPAPRPSSPPRGPGPAR	448(S)	0	1	0	0	1	0	1	0	0	0
Q2KHR2	RFX7_HUMAN	DNA-binding protein RFX7	NLSGSTLYPVSNIPR	1081(S)	0	0	1	1	0	1	1	0	0	0
Q8WUA4	TF3C2_HUMAN	General transcription factor 3C polypeptide 2	AHFNAMFQPSSPTR	893(S)	1	0	2	1	0	0	1	0	0	0
Q9P1Y6	PHRF1_HUMAN	PHD and RING finger domain-containing protein 1	GAVAAEGASDTEREEPTESQGLAAR	917(T)	0	2	0	1	0	0	0	1	0	0
Q9P1Y6	PHRF1_HUMAN	PHD and RING finger domain-containing protein 1	AEAPSSPDVAPAGKEDSPSASGR	1360(S) 1373(S)	1	0	0	0	1	0	2	0	0	0
Q9P1Y6	PHRF1_HUMAN	PHD and RING finger domain-containing protein 1	GAVAAEGASDTEREEPTESQGLAAR	915(S)	3	0	2	1	0	0	1	0	0	0
Q9P1Y6	PHRF1_HUMAN	PHD and RING finger domain-containing protein 1	AEAPSSPDVAPAGKEDSPSASGR	1360(S) 1371(S)	1	0	1	0	0	0	2	0	0	0
Q9P1Y6	PHRF1_HUMAN	PHD and RING finger domain-containing protein 1	EASPAPLAQGEPGREDLPTR	1202(S)	0	0	1	1	0	1	1	0	0	0
Q6PKG0	LARP1_HUMAN	La-related protein 1	SLPTTVPESPNYR	774(S)	4	4	3	3	0	0	1	0	0	0
Q6PKG0	LARP1_HUMAN	La-related protein 1	SLPTTVPESPNYR	766(S)	2	2	2	2	0	0	1	0	0	0
Q6PKG0	LARP1_HUMAN	La-related protein 1	ESPRPLQLPGAEGPAISDGEEGGGEPGAGGGAAGAAGAGR	90(S)	3	2	2	3	0	0	1	0	0	0
Q6PKG0	LARP1_HUMAN	La-related protein 1	NALPPVLTTVNGQSPPEHSAPAK	143(S)	3	0	2	1	0	0	1	0	0	0
Q6PKG0	LARP1_HUMAN	La-related protein 1	ILIVTQTPHYMR	649(T)	1	0	0	0	1	0	0	1	0	0
Q6PKG0	LARP1_HUMAN	La-related protein 1	AVTPVPTKTEEVSNLK	526(T)	2	2	1	1	0	0	0	1	0	0
P10644	KAP0_HUMAN	cAMP-dependent protein kinase type I-alpha regulatory subunit	TDSREDEISPPPPNPVVK	83(S)	4	4	6	5	0	0	1	0	0	0
P26358	DNMT1_HUMAN	DNA (cytosine-5)-methyltransferase 1	EADDDEEVDDNIPEMPSPK	714(S)	3	3	4	4	0	0	1	0	0	0
P30305	MPIP2_HUMAN	M-phase inducer phosphatase 2	SVTPPEEQQEAEEPK	353(S)	1	1	0	0	1	0	1	0	0	0
Q29RF7	PDS5A_HUMAN	Sister chromatid cohesion protein PDS5 homolog A	AAVGQESPGGLEAGNAK	1305(S)	2	2	2	1	0	0	1	0	0	0
Q29RF7	PDS5A_HUMAN	Sister chromatid cohesion protein PDS5 homolog A	IISVTPVK	1208(T)	0	0	0	1	0	1	0	1	0	0
Q8IYB3	SRRM1_HUMAN	Serine/arginine repetitive matrix protein 1	SRVSVSPGR	429(S) 431(S)	7	2	4	4	0	0	2	0	0	0
Q8IYB3	SRRM1_HUMAN	Serine/arginine repetitive matrix protein 1	TPELPEPSVK	220(T)	0	2	3	7	0	0	0	1	0	0
Q8IYB3	SRRM1_HUMAN	Serine/arginine repetitive matrix protein 1	KVELSESEEDK	463(S)	0	1	0	0	1	0	1	0	0	0
Q8IYB3	SRRM1_HUMAN	Serine/arginine repetitive matrix protein 1	KVELSESEEDK	463(S) 465(S)	1	2	1	2	0	0	2	0	0	0
Q8IYB3	SRRM1_HUMAN	Serine/arginine repetitive matrix protein 1	ETESEAEDNLDDLEK	874(S)	4	4	5	3	0	0	1	0	0	0
Q8IYB3	SRRM1_HUMAN	Serine/arginine repetitive matrix protein 1	PEPIPEPKEPSPEK	260(S)	9	2	7	3	0	0	1	0	0	0
Q8IYB3	SRRM1_HUMAN	Serine/arginine repetitive matrix protein 1	KETESEAEDNLDDLEK	872(T) 874(S)	2	2	3	3	0	0	1	1	0	0
Q8IYB3	SRRM1_HUMAN	Serine/arginine repetitive matrix protein 1	KPPAPPSPVQSQSPSTNWSPAVPVK	769(S) 775(S)	3	1	1	2	0	0	2	0	0	0
Q8IYB3	SRRM1_HUMAN	Serine/arginine repetitive matrix protein 1	KPPAPPSPVQSQSPSTNWSPAVPVK	769(S) 778(T)	0	1	1	1	0	0	1	1	0	0
Q8IYB3	SRRM1_HUMAN	Serine/arginine repetitive matrix protein 1	KPPAPPSPVQSQSPSTNWSPAVPVK	769(S) 777(S)	0	1	0	0	1	0	2	0	0	0
Q8IYB3	SRRM1_HUMAN	Serine/arginine repetitive matrix protein 1	RYSPSPPPK	605(S) 607(S)	7	0	5	1	0	0	2	0	0	0
Q8IYB3	SRRM1_HUMAN	Serine/arginine repetitive matrix protein 1	KVELSESEEDK	465(S)	0	0	1	1	0	1	1	0	0	0
Q8IYB3	SRRM1_HUMAN	Serine/arginine repetitive matrix protein 1	RRTASPPPPPK	614(T) 616(S)	3	0	2	0	0	0	1	1	0	0
Q8IYB3	SRRM1_HUMAN	Serine/arginine repetitive matrix protein 1	RYSPPIQR	597(S)	2	0	0	1	0	0	1	0	0	0
Q8IYB3	SRRM1_HUMAN	Serine/arginine repetitive matrix protein 1	KPPAPPSPVQSQSPSTNWSPAVPVK	769(S) 781(S)	0	0	1	0	0	1	2	0	0	0
Q8IYB3	SRRM1_HUMAN	Serine/arginine repetitive matrix protein 1	SRVSVSPGR	426(S) 431(S)	0	0	1	0	0	1	2	0	0	0
Q8IYB3	SRRM1_HUMAN	Serine/arginine repetitive matrix protein 1	KPPAPPSPVQSQSPSTNWSPAVPVKK	769(S)	0	0	1	1	0	1	1	0	0	0
P50552	VASP_HUMAN	Vasodilator-stimulated phosphoprotein	ATQVGEKTPKDESANQEEPEAR	284(T)	1	0	1	0	0	0	0	1	0	0
Q9H0B6	KLC2_HUMAN	Kinesin light chain 2	SVEEPTQPGGTGLSDSR	589(S)	1	1	1	1	0	0	1	0	0	0
Q9H0B6	KLC2_HUMAN	Kinesin light chain 2	ASSLNFLNK	582(S)	1	1	1	1	0	0	1	0	0	0
Q9H0B6	KLC2_HUMAN	Kinesin light chain 2	TLSSSSMDLSR	610(S)	0	1	0	1	0	0	1	0	0	0
Q9H0B6	KLC2_HUMAN	Kinesin light chain 2	TLSSSSMDLSR	611(S)	1	0	0	0	1	0	1	0	0	0
Q96RK0	CIC_HUMAN	Protein capicua homolog	VFSPVIR	496(S)	1	1	0	0	1	0	1	0	0	0
Q7Z434	MAVS_HUMAN	Mitochondrial antiviral-signaling protein	GPVSPSVSFQPLAR	222(S)	4	5	2	2	0	0	1	0	0	0
Q7Z434	MAVS_HUMAN	Mitochondrial antiviral-signaling protein	GPVSPSVSFQPLAR	224(S)	1	0	0	0	1	0	1	0	0	0
Q99590	SCAFB_HUMAN	Protein SCAF11	VETVSQPSESPKDTIDK	776(S)	1	0	0	0	1	0	1	0	0	0
Q12893	TM115_HUMAN	Transmembrane protein 115	VDSPLPSDKAPTPPGK	329(T)	0	1	1	1	0	0	0	1	0	0
P55884	EIF3B_HUMAN	Eukaryotic translation initiation factor 3 subunit B	SDSRAQAVSEDAGGNEGR	119(S)	3	3	3	3	0	0	1	0	0	0
P55884	EIF3B_HUMAN	Eukaryotic translation initiation factor 3 subunit B	TEPAAEAEAASGPSESPSPPAAEELPGSHAEPPVPAQGEAPGEQAR	85(S)	2	2	0	2	0	0	1	0	0	0
P55884	EIF3B_HUMAN	Eukaryotic translation initiation factor 3 subunit B	TEPAAEAEAASGPSESPSPPAAEELPGSHAEPPVPAQGEAPGEQAR	81(S)	0	0	1	0	0	1	1	0	0	0
P55884	EIF3B_HUMAN	Eukaryotic translation initiation factor 3 subunit B	TEPAAEAEAASGPSESPSPPAAEELPGSHAEPPVPAQGEAPGEQAR	78(S)	0	0	1	0	0	1	1	0	0	0
P55884	EIF3B_HUMAN	Eukaryotic translation initiation factor 3 subunit B	TEPAAEAEAASGPSESPSPPAAEELPGSHAEPPVPAQGEAPGEQAR	83(S)	3	3	2	2	0	0	1	0	0	0
P55884	EIF3B_HUMAN	Eukaryotic translation initiation factor 3 subunit B	TEPAAEAEAASGPSESPSPPAAEELPGSHAEPPVPAQGEAPGEQAR	95(S)	1	0	0	0	1	0	1	0	0	0
Q8IWT6	LRC8A_HUMAN	Leucine-rich repeat-containing protein 8A	SRIEQGIVDR	217(S)	0	0	1	1	0	1	1	0	0	0
Q5VSL9	STRP1_HUMAN	Striatin-interacting protein 1	AASPPASASDLIEQQQK	335(S)	1	1	1	1	0	0	1	0	0	0
P58107	EPIPL_HUMAN	Epiplakin	QVSASELHTSGILGPETLR	4852(S)	5	4	5	4	0	0	1	0	0	0
O15234	CASC3_HUMAN	Protein CASC3	STVTGERQSGDGQESTEPVENK	148(S)	4	2	3	3	0	0	1	0	0	0
O15234	CASC3_HUMAN	Protein CASC3	YGSPPQRDPNWNGER	265(S)	1	1	2	0	0	0	1	0	0	0
O15234	CASC3_HUMAN	Protein CASC3	STVTGERQSGDGQESTEPVENK	143(T)	0	1	0	0	1	0	0	1	0	0
Q5H9R7	PP6R3_HUMAN	Serine/threonine-protein phosphatase 6 regulatory subunit 3	ERIQQFDDGGSDEEDIWEEK	617(S)	1	1	0	0	1	0	1	0	0	0
P30622	CLIP1_HUMAN	CAP-Gly domain-containing linker protein 1	TASESISNLSEAGSIK	204(S)	2	2	2	2	0	0	1	0	0	0
P30622	CLIP1_HUMAN	CAP-Gly domain-containing linker protein 1	ATSPLCTSTASMVSSSPSTPSNIPQKPSQPAAK	147(S)	2	2	2	1	0	0	1	0	0	0
P30622	CLIP1_HUMAN	CAP-Gly domain-containing linker protein 1	ATSPLCTSTASMVSSSPSTPSNIPQKPSQPAAK	146(T)	0	0	0	1	0	1	0	1	0	0
Q9BY44	EIF2A_HUMAN	Eukaryotic translation initiation factor 2A	SPDLAPTPAPQSTPR	506(S)	4	5	4	4	0	0	1	0	0	0
Q9BY44	EIF2A_HUMAN	Eukaryotic translation initiation factor 2A	SDKSPDLAPTPAPQSTPR	503(S)	2	1	1	0	0	0	1	0	0	0
P02533	K1C14_HUMAN	Keratin, type I cytoskeletal 14	LLEGEDAHLSSSQFSSGSQSSR	435(S)	2	2	2	2	0	0	1	0	0	0
P02533	K1C14_HUMAN	Keratin, type I cytoskeletal 14	QFTSSSSMKGSCGIGGGIGGGSSR	13(S)	0	1	0	0	1	0	1	0	0	0
P02533	K1C14_HUMAN	Keratin, type I cytoskeletal 14	QFTSSSSMKGSCGIGGGIGGGSSR	12(S)	1	0	0	0	1	0	1	0	0	0
P67809	YBOX1_HUMAN	Nuclease-sensitive element-binding protein 1	NYQQNYQNSESGEK	165(S)	2	2	1	1	0	0	1	0	0	0
P67809	YBOX1_HUMAN	Nuclease-sensitive element-binding protein 1	NYQQNYQNSESGEKNEGSESAPEGQAQQR	167(S)	2	4	3	4	0	0	1	0	0	0
P67809	YBOX1_HUMAN	Nuclease-sensitive element-binding protein 1	NYQQNYQNSESGEKNEGSESAPEGQAQQR	174(S)	3	1	2	1	0	0	1	0	0	0
P67809	YBOX1_HUMAN	Nuclease-sensitive element-binding protein 1	NYQQNYQNSESGEKNEGSESAPEGQAQQR	167(S) 174(S)	0	1	0	0	1	0	2	0	0	0
P67809	YBOX1_HUMAN	Nuclease-sensitive element-binding protein 1	NYQQNYQNSESGEKNEGSESAPEGQAQQR	167(S) 176(S)	1	0	0	0	1	0	2	0	0	0
P67809	YBOX1_HUMAN	Nuclease-sensitive element-binding protein 1	NYQQNYQNSESGEKNEGSESAPEGQAQQR	176(S)	1	0	0	0	1	0	1	0	0	0
P67809	YBOX1_HUMAN	Nuclease-sensitive element-binding protein 1	SSEAETQQPPAAPPAAPALSAADTKPGTTGSGAGSGGPGGLTSAAPAGGDKK	3(S)	2	0	0	0	1	0	1	0	0	0
Q9BRQ0	PYGO2_HUMAN	Pygopus homolog 2	GGGTPDANSLAPPGK	302(T)	3	3	2	2	0	0	0	1	0	0
Q92903	CDS1_HUMAN	Phosphatidate cytidylyltransferase 1	EGEAAGGDHETESTSDKETDIDDR	37(S)	1	1	1	0	0	0	1	0	0	0
Q92903	CDS1_HUMAN	Phosphatidate cytidylyltransferase 1	EGEAAGGDHETESTSDKETDIDDR	36(T)	0	0	0	1	0	1	0	1	0	0
Q96JC9	EAF1_HUMAN	ELL-associated factor 1	DNPSPEPQLDDIKR	165(S)	1	0	0	0	1	0	1	0	0	0
Q96JC9	EAF1_HUMAN	ELL-associated factor 1	TSPLKDNPSPEPQLDDIKR	158(S)	1	0	1	0	0	0	1	0	0	0
Q96JC9	EAF1_HUMAN	ELL-associated factor 1	TSPLKDNPSPEPQLDDIKR	158(S) 165(S)	1	0	1	0	0	0	2	0	0	0
Q8NHG8	ZNRF2_HUMAN	E3 ubiquitin-protein ligase ZNRF2	SLGGAVGSVASGAR	82(S)	0	0	1	1	0	1	1	0	0	0
Q9UKV5	AMFR_HUMAN	E3 ubiquitin-protein ligase AMFR	SDSIRPALNSPVERPSSDQEEGETSAQTER	523(S)	1	1	0	0	1	0	1	0	0	0
Q92667	AKAP1_HUMAN	A-kinase anchor protein 1, mitochondrial	SIPLECPLSSPK	151(S)	0	1	1	2	0	0	1	0	0	0
Q92667	AKAP1_HUMAN	A-kinase anchor protein 1, mitochondrial	SIPLECPLSSPK	150(S)	2	1	0	0	1	0	1	0	0	0
Q92667	AKAP1_HUMAN	A-kinase anchor protein 1, mitochondrial	DKAITPPLPESTVPFSNGVLK	533(T)	2	1	1	1	0	0	0	1	0	0
O95171	SCEL_HUMAN	Sciellin	GIQSLGSPIK	312(S)	1	1	0	0	1	0	1	0	0	0
O95171	SCEL_HUMAN	Sciellin	YSSDDTLDR	91(S)	0	0	0	1	0	1	1	0	0	0
O95171	SCEL_HUMAN	Sciellin	SSEQGLDEHINVSPK	475(S)	2	1	2	0	0	0	1	0	0	0
O95171	SCEL_HUMAN	Sciellin	SLESLIYMSTR	289(S)	0	0	1	0	0	1	1	0	0	0
P11137	MTAP2_HUMAN	Microtubule-associated protein 2	VAIIRTPPKSPATPK	1649(T)	1	0	1	0	0	0	0	1	0	0
P35606	COPB2_HUMAN	Coatomer subunit beta'	STAQQELDGKPASPTPVIVASHTANK	861(T)	0	1	0	1	0	0	0	1	0	0
P35606	COPB2_HUMAN	Coatomer subunit beta'	STAQQELDGKPASPTPVIVASHTANK	859(S)	7	4	9	6	0	0	1	0	0	0
Q13242	SRSF9_HUMAN	Serine/arginine-rich splicing factor 9	GSPHYFSPFRPY	211(S)	1	0	1	0	0	0	1	0	0	0
P78347	GTF2I_HUMAN	General transcription factor II-I	SILSPGGSCGPIK	210(S)	3	3	2	2	0	0	1	0	0	0
P78347	GTF2I_HUMAN	General transcription factor II-I	TNTPVKEDWNVR	558(T)	0	0	1	1	0	1	0	1	0	0
Q9H788	SH24A_HUMAN	SH2 domain-containing protein 4A	TLSSSAQEDIIR	315(S)	2	2	1	1	0	0	1	0	0	0
O60333	KIF1B_HUMAN	Kinesin-like protein KIF1B	SGLSLEELR	1057(S)	1	1	1	1	0	0	1	0	0	0
P52907	CAZA1_HUMAN	F-actin-capping protein subunit alpha-1	ADFDDRVSDEEKVR	9(S)	1	0	0	0	1	0	1	0	0	0
Q9H8Y8	GORS2_HUMAN	Golgi reassembly-stacking protein 2	ISLPGQMAGTPITPLK	225(T)	1	1	1	1	0	0	0	1	0	0
Q8N3D4	EH1L1_HUMAN	EH domain-binding protein 1-like protein 1	ANEAGGQVGPEAPRPPETSPEMR	285(S)	4	3	3	3	0	0	1	0	0	0
Q8N3D4	EH1L1_HUMAN	EH domain-binding protein 1-like protein 1	ANEAGGQVGPEAPRPPETSPEMR	284(T)	0	1	0	0	1	0	0	1	0	0
Q2TBE0	C19L2_HUMAN	CWF19-like protein 2	STFAGSPERESIHILSVDEK	479(S)	0	1	0	0	1	0	1	0	0	0
Q9UHB6	LIMA1_HUMAN	LIM domain and actin-binding protein 1	LRSPPEALVQGR	132(S)	3	2	2	2	0	0	1	0	0	0
Q9UHB6	LIMA1_HUMAN	LIM domain and actin-binding protein 1	ETPHSPGVEDAPIAK	490(S)	6	4	6	5	0	0	1	0	0	0
Q9UHB6	LIMA1_HUMAN	LIM domain and actin-binding protein 1	ETPHSPGVEDAPIAK	487(T)	0	1	1	0	0	0	0	1	0	0
Q9UHB6	LIMA1_HUMAN	LIM domain and actin-binding protein 1	SEVQQPVHPKPLSPDSR	362(S)	1	0	1	0	0	0	1	0	0	0
Q15019	SEPT2_HUMAN	Septin-2	IYHLPDAESDEDEDFK	218(S)	5	7	3	5	0	0	1	0	0	0
P14859	PO2F1_HUMAN	POU domain, class 2, transcription factor 1	RINPPSSGGTSSSPIK	447(S)	0	0	0	1	0	1	1	0	0	0
P14859	PO2F1_HUMAN	POU domain, class 2, transcription factor 1	INPPSSGGTSSSPIK	448(S)	1	0	2	1	0	0	1	0	0	0
O00505	IMA4_HUMAN	Importin subunit alpha-4	NVPQEESLEDSDVDADFK	60(S)	2	2	3	3	0	0	1	0	0	0
Q6P6C2	ALKB5_HUMAN	RNA demethylase ALKBH5	YQEDSDPERSDYEEQQLQK	64(S)	0	0	1	1	0	1	1	0	0	0
O95361	TRI16_HUMAN	Tripartite motif-containing protein 16	LGRETEEQDSDSAEQGDPAGEGK	62(S)	1	1	2	1	0	0	1	0	0	0
O95361	TRI16_HUMAN	Tripartite motif-containing protein 16	LGRETEEQDSDSAEQGDPAGEGK	60(S)	1	0	1	1	0	0	1	0	0	0
Q969E4	TCAL3_HUMAN	Transcription elongation factor A protein-like 3	GTDDSPKDSQEDLQER	125(S)	1	0	0	0	1	0	1	0	0	0
Q969E4	TCAL3_HUMAN	Transcription elongation factor A protein-like 3	GTDDSPKDSQEDLQER	121(S)	1	0	0	0	1	0	1	0	0	0
Q14186	TFDP1_HUMAN	Transcription factor Dp-1	VFIDQNLSPGK	23(S)	1	1	2	2	0	0	1	0	0	0
Q8TDS4	HCAR2_HUMAN	Hydroxycarboxylic acid receptor 2	STSVELTGDPNK	328(S)	1	1	1	1	0	0	1	0	0	0
P12270	TPR_HUMAN	Nucleoprotein TPR	EGVQGPLNVSLSEEGK	1185(S)	0	1	0	0	1	0	1	0	0	0
P12270	TPR_HUMAN	Nucleoprotein TPR	GIASTSDPPTANIKPTPVVSTPSK	1677(T)	0	0	0	1	0	1	0	1	0	0
P12270	TPR_HUMAN	Nucleoprotein TPR	GIASTSDPPTANIKPTPVVSTPSK	1679(S)	1	0	0	0	1	0	1	0	0	0
Q9BVC5	ASHWN_HUMAN	Ashwin	SPPLSPVGTTPVK	189(S)	4	3	5	4	0	0	1	0	0	0
Q9BVC5	ASHWN_HUMAN	Ashwin	SPSGPVKSPPLSPVGTTPVK	189(S) 193(S)	3	2	1	0	0	0	2	0	0	0
Q9UBF8	PI4KB_HUMAN	Phosphatidylinositol 4-kinase beta	SVENLPECGITHEQR	428(S)	2	1	0	0	1	0	1	0	0	0
Q9ULM3	YETS2_HUMAN	YEATS domain-containing protein 2	ASSPIKQSHEPVPDTSVEK	367(S)	1	1	1	1	0	0	1	0	0	0
Q8WUX9	CHMP7_HUMAN	Charged multivesicular body protein 7	ISDAELEAELEK	417(S)	1	1	2	2	0	0	1	0	0	0
Q9Y446	PKP3_HUMAN	Plakophilin-3	LSSGFDDIDLPSAVK	313(S)	1	1	1	2	0	0	1	0	0	0
Q9Y446	PKP3_HUMAN	Plakophilin-3	LSSGFDDIDLPSAVK	314(S)	5	5	5	4	0	0	1	0	0	0
Q9Y446	PKP3_HUMAN	Plakophilin-3	AGGLDWPEATEVSPSR	238(S)	5	7	3	2	0	0	1	0	0	0
Q9Y446	PKP3_HUMAN	Plakophilin-3	AGGLDWPEATEVSPSR	240(S)	2	0	1	0	0	0	1	0	0	0
Q53EZ4	CEP55_HUMAN	Centrosomal protein of 55 kDa	SPTAALNESLVECPK	430(T)	0	2	0	1	0	0	0	1	0	0
Q53EZ4	CEP55_HUMAN	Centrosomal protein of 55 kDa	SPTAALNESLVECPK	428(S)	2	0	2	1	0	0	1	0	0	0
Q8N556	AFAP1_HUMAN	Actin filament-associated protein 1	EAYSGCSGPVDSECPPPPSSPVHK	264(S)	0	1	0	0	1	0	1	0	0	0
Q8N556	AFAP1_HUMAN	Actin filament-associated protein 1	EAYSGCSGPVDSECPPPPSSPVHK	265(S)	1	0	1	1	0	0	1	0	0	0
O95067	CCNB2_HUMAN	G2/mitotic-specific cyclin-B2	GPSPTPEDVSMK	92(S)	0	1	0	0	1	0	1	0	0	0
P28715	ERCC5_HUMAN	DNA repair protein complementing XP-G cells	NAPAAVDEGSISPR	384(S)	4	4	4	4	0	0	1	0	0	0
P28715	ERCC5_HUMAN	DNA repair protein complementing XP-G cells	ELTPASPTCTNSVSK	526(S)	1	1	1	1	0	0	1	0	0	0
Q6P9B6	TLDC1_HUMAN	TLD domain-containing protein 1	HSEGLREVPDDE	446(S)	0	0	1	1	0	1	1	0	0	0
Q9Y3Z3	SAMH1_HUMAN	Deoxynucleoside triphosphate triphosphohydrolase SAMHD1	NFTKPQDGDVIAPLITPQKK	592(T)	1	1	1	1	0	0	0	1	0	0
Q03135	CAV1_HUMAN	Caveolin-1	SGGKYVDSEGHLYTVPIR	2(S)	0	1	0	1	0	0	1	0	0	0
Q07955	SRSF1_HUMAN	Serine/arginine-rich splicing factor 1	VDGPRSPSYGR	199(S) 201(S)	0	0	1	0	0	1	2	0	0	0
Q9Y2U8	MAN1_HUMAN	Inner nuclear membrane protein Man1	RPAGPELQTPPGK	209(T)	1	1	1	1	0	0	0	1	0	0
Q9Y2U8	MAN1_HUMAN	Inner nuclear membrane protein Man1	APPAPLAASEVTNSNSAER	187(S)	1	1	1	1	0	0	1	0	0	0
Q9Y2U8	MAN1_HUMAN	Inner nuclear membrane protein Man1	ENYSDSEEEDDDDVASSR	261(S)	4	4	2	3	0	0	1	0	0	0
Q9Y2U8	MAN1_HUMAN	Inner nuclear membrane protein Man1	ENYSDSEEEDDDDVASSR	259(S)	0	0	2	0	0	1	1	0	0	0
Q9Y2U8	MAN1_HUMAN	Inner nuclear membrane protein Man1	VLLGFSSDESDVEASPR	144(S)	0	0	1	1	0	1	1	0	0	0
O95817	BAG3_HUMAN	BAG family molecular chaperone regulator 3	SQSPAASDCSSSSSSASLPSSGR	173(S)	2	2	3	3	0	0	1	0	0	0
O95817	BAG3_HUMAN	BAG family molecular chaperone regulator 3	VPPAPVPCPPPSPGPSAVPSSPK	386(S)	0	0	1	1	0	1	1	0	0	0
O95817	BAG3_HUMAN	BAG family molecular chaperone regulator 3	VPPAPVPCPPPSPGPSAVPSSPK	377(S)	0	0	1	1	0	1	1	0	0	0
O95817	BAG3_HUMAN	BAG family molecular chaperone regulator 3	AAPSTAPAEATPPKPGEAEAPPK	406(T)	2	0	1	0	0	0	0	1	0	0
O95817	BAG3_HUMAN	BAG family molecular chaperone regulator 3	SQSPAASDCSSSSSSASLPSSGR	171(S)	1	0	0	0	1	0	1	0	0	0
O95817	BAG3_HUMAN	BAG family molecular chaperone regulator 3	SSLGSHQLPR	195(S)	1	0	0	0	1	0	1	0	0	0
Q9BWW4	SSBP3_HUMAN	Single-stranded DNA-binding protein 3	NSPNNISGISNPPGTPR	347(S)	1	1	0	0	1	0	1	0	0	0
Q9H910	HN1L_HUMAN	Hematological and neurological expressed 1-like protein	TSDIFGSPVTATSR	97(S)	3	3	2	2	0	0	1	0	0	0
Q9H910	HN1L_HUMAN	Hematological and neurological expressed 1-like protein	GSGIFDESTPVQTR	76(T)	1	1	0	0	1	0	0	1	0	0
O95674	CDS2_HUMAN	Phosphatidate cytidylyltransferase 2	VDGETASDSESRAESAPLPVSADDTPEVLNR	33(S)	2	1	0	0	1	0	1	0	0	0
O95674	CDS2_HUMAN	Phosphatidate cytidylyltransferase 2	VDGETASDSESRAESAPLPVSADDTPEVLNR	37(S)	0	1	1	0	0	0	1	0	0	0
O95674	CDS2_HUMAN	Phosphatidate cytidylyltransferase 2	VDGETASDSESRAESAPLPVSADDTPEVLNR	35(S)	0	0	0	1	0	1	1	0	0	0
Q02818	NUCB1_HUMAN	Nucleobindin-1	AQRLSQETEALGR	369(S)	0	0	1	1	0	1	1	0	0	0
P12830	CADH1_HUMAN	Cadherin-1	NDVAPTLMSVPR	793(S)	3	2	2	2	0	0	1	0	0	0
Q15758	AAAT_HUMAN	Neutral amino acid transporter B(0)	STEPELIQVK	493(S)	2	1	4	0	0	0	1	0	0	0
Q15758	AAAT_HUMAN	Neutral amino acid transporter B(0)	STEPELIQVK	494(T)	0	2	0	4	0	0	0	1	0	0
P52701	MSH6_HUMAN	DNA mismatch repair protein Msh6	SEEDNEIESEEEVQPK	227(S)	1	1	0	0	1	0	1	0	0	0
Q9UKS6	PACN3_HUMAN	Protein kinase C and casein kinase substrate in neurons protein 3	DGTAPPPQSPGSPGTGQDEEWSDEESPRK	354(S)	1	2	3	3	0	0	1	0	0	0
Q9UKS6	PACN3_HUMAN	Protein kinase C and casein kinase substrate in neurons protein 3	GGRSPDEVTLTSIVPTR	319(S)	0	0	1	1	0	1	1	0	0	0
Q9UKS6	PACN3_HUMAN	Protein kinase C and casein kinase substrate in neurons protein 3	DGTAPPPQSPGSPGTGQDEEWSDEESPRK	344(S)	1	0	0	0	1	0	1	0	0	0
O75643	U520_HUMAN	U5 small nuclear ribonucleoprotein 200 kDa helicase	EEASDDDMEGDEAVVR	225(S)	3	3	3	3	0	0	1	0	0	0
Q04637	IF4G1_HUMAN	Eukaryotic translation initiation factor 4 gamma 1	EAALPPVSPLK	1231(S)	4	4	2	2	0	0	1	0	0	0
Q04637	IF4G1_HUMAN	Eukaryotic translation initiation factor 4 gamma 1	SFSKEVEER	1187(S)	0	1	1	1	0	0	1	0	0	0
Q04637	IF4G1_HUMAN	Eukaryotic translation initiation factor 4 gamma 1	SFSKEVEER	1185(S)	2	2	1	1	0	0	1	0	0	0
Q9BXB4	OSB11_HUMAN	Oxysterol-binding protein-related protein 11	SFSLASSSNSPISQR	181(S)	1	1	2	2	0	0	1	0	0	0
Q92625	ANS1A_HUMAN	Ankyrin repeat and SAM domain-containing protein 1A	SPSFASEWDEIEK	663(S)	0	0	2	2	0	1	1	0	0	0
Q92625	ANS1A_HUMAN	Ankyrin repeat and SAM domain-containing protein 1A	EVDKTPPPQPPLISSMDSISQK	318(T)	0	0	1	1	0	1	0	1	0	0
Q92934	BAD_HUMAN	Bcl2 antagonist of cell death	HSSYPAGTEDDEGMGEEPSPFR	75(S)	3	3	1	2	0	0	1	0	0	0
Q92934	BAD_HUMAN	Bcl2 antagonist of cell death	SAPPNLWAAQR	99(S)	3	2	1	0	0	0	1	0	0	0
Q92934	BAD_HUMAN	Bcl2 antagonist of cell death	HSSYPAGTEDDEGMGEEPSPFR	76(Y)	0	0	1	0	0	1	0	0	1	0
Q9UQ88	CD11A_HUMAN	Cyclin-dependent kinase 11A	AYTPVVVTQWYR	583(T)	0	0	2	1	0	1	0	1	0	0
Q9UQ88	CD11A_HUMAN	Cyclin-dependent kinase 11A	AYTPVVVTQWYR	582(Y)	0	0	0	1	0	1	0	0	1	0
Q9UJA5	TRM6_HUMAN	tRNA (adenine(58)-N(1))-methyltransferase non-catalytic subunit TRM6	QASEQENEDSMAEAPESNHPEDQETMETISQDPEHK	298(S)	0	0	3	0	0	1	1	0	0	0
Q96ST3	SIN3A_HUMAN	Paired amphipathic helix protein Sin3a	RLDDQESPVYAAQQR	10(S)	0	0	1	0	0	1	1	0	0	0
Q96ST3	SIN3A_HUMAN	Paired amphipathic helix protein Sin3a	GDLSDVEEEEEEEMDVDEATGAVKK	832(S)	1	0	0	0	1	0	1	0	0	0
Q1KMD3	HNRL2_HUMAN	Heterogeneous nuclear ribonucleoprotein U-like protein 2	SGDETPGSEVPGDK	161(S)	3	2	5	2	0	0	1	0	0	0
P49768	PSN1_HUMAN	Presenilin-1	AAVQELSSSILAGEDPEER	366(S)	1	1	0	0	1	0	1	0	0	0
P16403	H12_HUMAN	Histone H1.2	KASGPPVSELITK	36(S)	1	1	0	0	1	0	1	0	0	0
Q96D71	REPS1_HUMAN	RalBP1-associated Eps domain-containing protein 1	RQSSSYDDPWK	272(S)	0	0	1	0	0	1	1	0	0	0
Q14204	DYHC1_HUMAN	Cytoplasmic dynein 1 heavy chain 1	TDSTSDGRPAWMR	4368(S)	1	0	0	0	1	0	1	0	0	0
Q96EV2	RBM33_HUMAN	RNA-binding protein 33	CSATPSAQVKPIVSASPPSR	741(S)	1	1	0	0	1	0	1	0	0	0
Q96EV2	RBM33_HUMAN	RNA-binding protein 33	DIKEESDEEEEDDEESGR	205(S)	2	2	1	2	0	0	1	0	0	0
Q96EV2	RBM33_HUMAN	RNA-binding protein 33	CSATPSAQVKPIVSASPPSR	739(S)	0	1	0	1	0	0	1	0	0	0
Q96EV2	RBM33_HUMAN	RNA-binding protein 33	CSATPSAQVKPIVSASPPSR	744(S)	1	0	1	0	0	0	1	0	0	0
Q9Y3L3	3BP1_HUMAN	SH3 domain-binding protein 1	SPPETAAPVEDMAR	550(S)	3	3	3	3	0	0	1	0	0	0
Q9Y3L3	3BP1_HUMAN	SH3 domain-binding protein 1	SSPPAPPLPPGSGSPGTPQALPR	586(S)	0	0	1	1	0	1	1	0	0	0
P30050	RL12_HUMAN	60S ribosomal protein L12	IGPLGLSPK	38(S)	2	3	1	2	0	0	1	0	0	0
P05187	PPB1_HUMAN	Alkaline phosphatase, placental type	HVPDSGATATAYLCGVK	114(S)	1	1	2	1	0	0	1	0	0	0
Q13112	CAF1B_HUMAN	Chromatin assembly factor 1 subunit B	GSSPGPRPVEGTPASR	410(S)	0	0	2	1	0	1	1	0	0	0
Q5JSZ5	PRC2B_HUMAN	Protein PRRC2B	EVPWSPSAEK	556(S)	0	1	0	0	1	0	1	0	0	0
Q5JSZ5	PRC2B_HUMAN	Protein PRRC2B	LKFSDDEEEEEVVK	388(S)	1	1	2	2	0	0	1	0	0	0
Q5JSZ5	PRC2B_HUMAN	Protein PRRC2B	HIISATSLSTSPTELGSR	226(S)	2	2	2	2	0	0	1	0	0	0
Q5JSZ5	PRC2B_HUMAN	Protein PRRC2B	SSPYGTLKPEEMSGPGLAEPK	1691(S)	2	1	2	2	0	0	1	0	0	0
Q5JSZ5	PRC2B_HUMAN	Protein PRRC2B	CSPLEPDFVPDEK	853(S)	0	0	0	1	0	1	1	0	0	0
Q5JSZ5	PRC2B_HUMAN	Protein PRRC2B	QQSIEDKEDKPPPR	480(S)	1	0	1	0	0	0	1	0	0	0
Q9P206	K1522_HUMAN	Uncharacterized protein KIAA1522	ASPVPAPSSGLHAAVR	862(S)	4	4	4	4	0	0	1	0	0	0
Q9P206	K1522_HUMAN	Uncharacterized protein KIAA1522	KPSVGVPPPASPSYPR	979(S)	3	3	2	2	0	0	1	0	0	0
Q9P206	K1522_HUMAN	Uncharacterized protein KIAA1522	LQLERPVSPETQADLQR	929(S)	3	3	2	2	0	0	1	0	0	0
Q9P206	K1522_HUMAN	Uncharacterized protein KIAA1522	DQSPPPSPPPSYHPPPPPTK	669(S) 673(S)	8	6	9	7	0	0	2	0	0	0
Q9P206	K1522_HUMAN	Uncharacterized protein KIAA1522	VTSLRSPGASVSSSLTSLCSSSSDPAPSDR	562(S)	1	1	1	1	0	0	1	0	0	0
Q9P206	K1522_HUMAN	Uncharacterized protein KIAA1522	VTSLRSPGASVSSSLTSLCSSSSDPAPSDR	559(S)	0	0	1	0	0	1	1	0	0	0
Q9P206	K1522_HUMAN	Uncharacterized protein KIAA1522	GLAGPPASPGKAQPPKPER	545(S)	1	1	1	1	0	0	1	0	0	0
Q9P206	K1522_HUMAN	Uncharacterized protein KIAA1522	VPAPFSPPPSKPR	612(S)	1	0	1	1	0	0	1	0	0	0
Q9P206	K1522_HUMAN	Uncharacterized protein KIAA1522	VTSLRSPGASVSSSLTSLCSSSSDPAPSDR	570(S)	0	0	0	1	0	1	1	0	0	0
Q9P206	K1522_HUMAN	Uncharacterized protein KIAA1522	KPSVGVPPPASPSYPR	971(S) 979(S)	1	0	0	0	1	0	2	0	0	0
O14737	PDCD5_HUMAN	Programmed cell death protein 5	KVMDSDEDDDY	119(S)	1	1	1	1	0	0	1	0	0	0
P15924	DESP_HUMAN	Desmoplakin	SMSFQGIR	2209(S)	2	2	2	1	0	0	1	0	0	0
P15924	DESP_HUMAN	Desmoplakin	GGGGYTCQSGSGWDEFTK	176(S)	0	1	2	2	0	0	1	0	0	0
P15924	DESP_HUMAN	Desmoplakin	GLPSPYNMSSAPGSR	2825(S)	4	2	3	2	0	0	1	0	0	0
Q9BYX2	TBD2A_HUMAN	TBC1 domain family member 2A	RAVSEGCASEDEVEGEA	920(S)	0	0	1	1	0	1	1	0	0	0
O15173	PGRC2_HUMAN	Membrane-associated progesterone receptor component 2	LLKPGEEPSEYTDEEDTK	211(T)	4	5	5	5	0	0	0	1	0	0
O15173	PGRC2_HUMAN	Membrane-associated progesterone receptor component 2	LLKPGEEPSEYTDEEDTK	208(S) 211(T)	0	0	1	1	0	1	1	1	0	0
Q15785	TOM34_HUMAN	Mitochondrial import receptor subunit TOM34	NRVPSAGDVEK	186(S)	0	0	1	1	0	1	1	0	0	0
Q9HB58	SP110_HUMAN	Sp110 nuclear body protein	DNSPEPNDPEEPQEVSSTPSDKK	256(S)	1	1	0	0	1	0	1	0	0	0
Q14498	RBM39_HUMAN	RNA-binding protein 39	SPVREPIDNLTPEER	136(S)	4	0	2	1	0	0	1	0	0	0
Q14498	RBM39_HUMAN	RNA-binding protein 39	YRSPYSGPK	97(S)	1	0	2	0	0	0	1	0	0	0
Q8TD16	BICD2_HUMAN	Protein bicaudal D homolog 2	SPILLPK	582(S)	0	1	0	2	0	0	1	0	0	0
O75494	SRS10_HUMAN	Serine/arginine-rich splicing factor 10	SFDYNYR	133(S)	1	1	0	1	0	0	1	0	0	0
Q9UJX2	CDC23_HUMAN	Cell division cycle protein 23 homolog	RVSPLNLSSVTP	588(S)	1	1	0	1	0	0	1	0	0	0
P07814	SYEP_HUMAN	Bifunctional glutamate/proline--tRNA ligase	EYIPGQPPLSQSSDSSPTR	886(S)	4	5	6	4	0	0	1	0	0	0
P07814	SYEP_HUMAN	Bifunctional glutamate/proline--tRNA ligase	EYIPGQPPLSQSSDSSPTRNSEPAGLETPEAK	880(S)	0	0	0	2	0	1	1	0	0	0
P07814	SYEP_HUMAN	Bifunctional glutamate/proline--tRNA ligase	EYIPGQPPLSQSSDSSPTRNSEPAGLETPEAK	891(S)	1	0	0	0	1	0	1	0	0	0
P35251	RFC1_HUMAN	Replication factor C subunit 1	QDPVTYISETDEEDDFMCKK	108(S)	1	0	0	0	1	0	1	0	0	0
Q8TC07	TBC15_HUMAN	TBC1 domain family member 15	NDSPTQIPVSSDVCR	675(S)	0	1	0	0	1	0	1	0	0	0
Q13895	BYST_HUMAN	Bystin	MPQDGSDDEDEEWPTLEK	98(S)	0	0	1	1	0	1	1	0	0	0
Q9Y5K3	PCY1B_HUMAN	Choline-phosphate cytidylyltransferase B	MLQALSPK	315(S)	0	1	0	1	0	0	1	0	0	0
Q9UEW8	STK39_HUMAN	STE20/SPS1-related proline-alanine-rich protein kinase	TEDGDWEWSDDEMDEK	385(S)	2	2	3	3	0	0	1	0	0	0
Q12872	SFSWA_HUMAN	Splicing factor, suppressor of white-apricot homolog	SGVSSDNEDDDDEEDGNYLHPSLFASK	283(S)	0	0	1	1	0	1	1	0	0	0
[truncated: 606 more rows]

## Sheet: PhosFox_report_acetyl
Protein id	Protein name	Protein description	Peptide sequence	Modification sites	Cases		Controls		Unique case	Unique control	Total modifications
					Paragon	Mascot	Paragon	Mascot			S	T	Y	K
P55072	TERA_HUMAN	Transitional endoplasmic reticulum ATPase	ASGADSKGDDLSTAILK	8(K)	0	0	0	1	0	1	0	0	0	1
Q86V81	THOC4_HUMAN	THO complex subunit 4	ADKMDMSLDDIIK	4(K)	0	1	0	1	0	0	0	0	0	1
Q6P3R8	NEK5_HUMAN	Serine/threonine-protein kinase Nek5	ISVPIKR	321(K)	0	1	0	0	1	0	0	0	0	1
Q13428	TCOF_HUMAN	Treacle protein	TVANLLSGKSPR	155(K)	1	1	0	1	0	0	0	0	0	1
Q13459	MYO9B_HUMAN	Unconventional myosin-IXb	EILVEVLTK	455(K)	0	2	0	0	1	0	0	0	0	1
P62328	TYB4_HUMAN	Thymosin beta-4	SDKPDMAEIEK	4(K)	0	1	0	1	0	0	0	0	0	1
Q09028	RBBP4_HUMAN	Histone-binding protein RBBP4	ADKEAAFDDAVEER	4(K)	0	1	0	1	0	0	0	0	0	1
P63313	TYB10_HUMAN	Thymosin beta-10	ADKPDMGEIASFDK	4(K)	0	4	0	4	0	0	0	0	0	1
Q03135	CAV1_HUMAN	Caveolin-1	SGGKYVDSEGHLYTVPIR	5(K)	0	1	0	1	0	0	0	0	0	1
Q00796	DHSO_HUMAN	Sorbitol dehydrogenase	AAAAKPNNLSLVVHGPGDLR	6(K)	0	1	0	1	0	0	0	0	0	1
P63165	SUMO1_HUMAN	Small ubiquitin-related modifier 1	SDQEAKPSTEDLGDKK	7(K)	1	2	0	5	0	0	0	0	0	1
P36956	SRBP1_HUMAN	Sterol regulatory element-binding protein 1	VKTSLPR	727(K)	0	1	0	0	1	0	0	0	0	1
P07900	HS90A_HUMAN	Heat shock protein HSP 90-alpha	ESEDKPEIEDVGSDEEEEKK	255(K)	0	1	0	1	0	0	0	0	0	1
