# Supplementary material for: PhosFox: a bioinformatics tool for peptide-level processing of LC-MS/MS-based phosphoproteomic data
Source: Proteome Sci. 2014 Jun 26;12:36. doi: 10.1186/1477-5956-12-36 (PMC4098950; doi:10.1186/1477-5956-12-36)
Supplement: Additional file 4: Table S4 — Results from the qualitative phosphoproteomic case study example processed with PhosFox: The Mascot and Paragon peptide and phosphosite identifications from the control and case samples. The phosphosite is indicated as the amino acid number on the total protein sequence and the type of amino acid carrying the phospho-group as a letter (S, T, Y or K). [file 1477-5956-12-36-S4.xlsx]

## Sheet: Paragon_control
Protein ID	beginning of peptide on total protein sequence	Phosphosite	Phosphosite/end of peptide on total protein sequence	Phosphosite/end of peptide on total protein sequence	Phosphosite/end of peptide on total protein sequence
Q9BSJ8	1032	1034S	1041
P09651	4	6S	15
P09651	2	4S	6S	15
P09651	337	338S	351
Q16666	144	153S	166
Q16666	101	106S	117
Q8ND56	216	216S	230
Q8ND56	192	192S	215
Q8ND56	182	183S	191
Q9UQB8	333	340T	346
Q9UQB8	452	454S	477
Q9UQB8	351	360T	364
Q8WVM8	292	303S	311
Q6NUK4	196	201T	219
Q6NUK4	201	210S	219
Q9UQN3	196	199S	206
Q5JTD0	299	300S	313
Q5JTD0	543	545S	558
Q5JTD0	417	422T	432
Q6VMQ6	101	113S	125
Q6VMQ6	471	474S	490
Q6VMQ6	557	559S	569
Q9Y6G9	193	207S	212
P46087	779	786S	790
P46087	722	732S	736
P46087	722	734S	736
Q9H3N1	235	247S	255
Q9H3N1	270	270S	281
Q01082	2124	2138S	2141
Q01082	2163	2165S	2169S	2176
Q96JY6	120	129S	132
Q96JY6	83	87S	104
Q9NYF8	655	658S	664
Q9NYF8	507	512S	518
Q9NYF8	394	397S	410
Q9NYF8	168	177S	181
Q9NYF8	525	531S	535
Q9NYF8	284	285S	290S	299
Q96T88	627	639S	642
Q96T88	85	91S	107
Q96QR8	294	304S	313
Q96QR8	2	8S	25
Q96QR8	2	6S	25
O75152	125	132S	137
P46013	573	584S	587
P46013	2105	2105S	2119
P46013	2411	2420S	2422
P46013	1916	1923T	1928
P46013	2588	2588S	2602
P46013	1131	1131S	1145
P46013	2219	2223S	2241
P46013	296	308S	318
P17096	31	36S	47
P17096	31	36S	53T	56
P17096	31	53T	56
P17096	89	102S	103S	108
P17096	89	102S	108
P17096	89	103S	108
P17096	89	99S	108
O14523	656	662S	677
Q9UHY1	431	433T	444
P82094	338	344S	352
Q86V48	625	639S	646
Q9H2G9	10	15S	32
Q9Y320	270	288S	294
Q13045	849	856S	863
O14974	299	299S	316
O14974	414	422S	425
Q01130	18	26S	32
Q01130	18	25T	32
Q01130	189	189S	191S	198
Q14134	104	104S	116
Q14134	166	168S	181
Q14134	18	21S	35
P22626	239	259S	267
O43583	68	73S	94
P21359	2556	2565T	2569
P21359	2499	2515S	2518
P50402	47	49S	69
Q15365	178	190S	201
O94776	523	534T	537
O60716	345	349S	355
O60716	920	920S	931
O60716	345	349S	352S	356
O60716	847	847S	859
O60716	899	899S	911
O60716	859	869T	876
O60716	216	230S	234
O60716	899	906T	911
O60716	859	864S	876
O60716	345	346S	355
O60716	265	268S	275
Q00613	353	363S	369T	373
Q00613	353	368S	369T	373
Q00613	297	303S	310
Q96PM9	157	160S	176
Q06265	301	306S	312
Q9HC35	143	146S	159
Q8N6N3	148	158S	163
Q6GYQ0	795	797S	810
Q92545	1357	1375S	1380
Q8IY81	580	584S	594
Q14160	846	853S	859
Q14160	1444	1448S	1460
Q14160	492	504S	513
P84157	125	144S	148
O95297	199	210S	214
P16144	1523	1530T	1534
P16144	1447	1457S	1461
P16144	1461	1474S	1481
Q96I25	150	155S	164
Q96I25	222	222S	242
Q96I25	169	169S	185
Q92615	599	601S	611
Q8IZ73	65	68S	78
Q9H7N4	496	498S	500S	517
Q9UK76	86	87S	100
Q9UK76	70	71S	85
Q9UK76	85	88S	100
Q9UK76	47	54T	65
Q15648	1049	1051T	1063
Q8NEF9	197	205S	221
Q96C57	163	179S	186
Q12962	43	44S	68
Q7Z4S6	851	855S	876
Q7Z4S6	851	853S	876
Q5JTV8	130	143S	149
Q5JTV8	153	156S	157S	175
Q5JTV8	212	220T	237
Q5JTV8	212	215S	237
Q5JTV8	212	215S	220T	237
Q5JTV8	153	154S	157S	175
Q99460	303	311T	315S	320
Q99460	270	273T	293
Q99460	303	311T	320
Q9Y2X7	359	362S	373
Q9Y2X7	373	388S	399
Q08174	952	962S	968
Q08174	918	918S	936
Q08174	971	973S	990
Q08174	971	986S	990
O15014	465	467S	480
O15014	1053	1055S	1062
O15014	465	465T	480
Q8WXE1	215	224S	227
Q9NTI5	1356	1358S	1374
Q9NTI5	1356	1358S	1370T	1376
P49585	342	343S	354
P22234	20	27S	31
Q8NC44	381	385S	396
Q8WU90	375	381S	390
Q01518	299	308S	313
Q01518	299	308S	310S	313
Q01518	299	310S	313
Q01518	295	308S	312K	313
P53985	463	467S	480
Q13541	70	77T	100
Q13541	70	70T	100
Q14839	1585	1602S	1607
Q14839	1540	1553T	1566
Q14839	510	515S	534
P50479	102	112S	118
Q8IV50	17	24S	29
Q8IVF2	587	593S	597
Q8IVF2	4470	4477S	4481
Q8IVF2	4305	4307S	4316
Q8IVF2	851	851S	863
Q8IVF2	289	294S	309
Q8IVF2	587	595S	597
Q9UQR1	292	306S	309
Q9UQR1	292	311S	315
Q5H9L2	123	127S	139
Q86TB9	176	179S	184S	189
Q86TB9	176	179S	189
Q86VM9	529	534S	538
Q86VM9	31	46S	57
P06493	10	14T	21
P06493	159	161T	171
O75381	247	275S	279
Q9BZ23	187	189S	199
P30459	341	359S	366
P30459	340	356S	359S	366
P30459	340	352S	366
P28290	737	739S	750
Q6SPF0	151	161S	171
Q96ST2	394	398S	400S	410
O95292	140	150T	156
O75362	643	662S	665
Q9BW04	381	385S	409
Q9BW04	451	456T	476
Q9BW04	33	35S	49
Q9BW04	451	453S	476
Q9BW04	451	456T	471T	476
Q9BW04	512	521S	525
O43933	1209	1211S	1225
Q7Z3J3	1532	1535S	1548
Q86WR7	41	43S	53
Q86WR7	205	212S	219
Q86WR7	283	312S	316
Q969T4	6	8S	39
O00151	88	90S	99
O00151	123	130S	139
Q96B36	183	183S	195
Q96B36	71	88S	92S	101
Q96B36	202	212S	218
Q8N2M8	283	288S	292
Q8N2M8	541	547S	554
O60763	929	942S	958
Q9BWU0	307	312S	324
Q9BWU0	701	712S	719
Q13586	616	618S	635
Q13586	616	621S	635
Q13586	652	668S	672
Q13586	572	575S	581
Q13586	652	660S	672
Q6NZY4	656	658S	666
P05455	364	366S	384
P05455	92	94S	110
P32519	420	432S	435
Q9H6F5	13	18S	28
Q9H6F5	72	91S	95
Q9H6F5	36	47S	54
Q9H6F5	95	102S	113S	116
Q9H6F5	31	50S	54
Q9H6F5	54	58S	65
Q9H6F5	54	58S	69S	72
Q9H6F5	54	66S	69S	72
Q9H6F5	54	58S	66S	72
P18615	113	115S	126
P18615	131	131S	143
P27816	519	521T	533
P27816	1071	1073S	1088
P27816	810	828T	833
P27816	277	280S	291
P27816	634	636S	648
P27816	810	825S	833
Q9ULU4	423	425S	432
Q9ULU4	746	756S	766
Q9ULU4	481	490S	506
Q12789	1650	1653S	1661
Q15527	180	195T	202
Q92733	147	157S	159S	167
P51991	355	358S	377
Q5T200	875	877S	886
Q9UGV2	329	335S	346
P00533	987	991S	1000
P00533	687	693T	706
P00533	1161	1166S	1180
P00533	1053	1064S	1069
P00533	987	995S	1000
Q9H3Z4	8	10S	25
Q8WWI1	1507	1510S	1519
Q8WWI1	704	704S	718
Q8WWI1	1491	1493S	1507
Q9H501	187	198S	201
O43294	26	33T	57
Q9H246	110	115S	122
O94979	789	799S	807
Q9UN86	225	225S	243
P13646	416	427S	430
P13646	416	425S	430
Q99700	666	667S	683
Q99700	756	758S	772S	778
Q9NRL2	724	731T	742
Q7L2J0	54	60S	69S	87
Q7L2J0	234	254S	258
Q7L2J0	208	217S	223
Q7L2J0	54	57S	87
Q01664	116	124S	127
Q9UPT8	895	908S	917
Q9UPT8	1265	1269S	1275S	1289
Q9UPT8	1097	1114S	1125
Q9UPT8	1265	1275S	1289
Q9UPT8	1094	1110S	1125
Q9UPT8	1094	1104S	1114S	1125
Q9UPT8	157	159S	180
Q86UP2	66	75S	83
Q86UP2	1300	1313S	1322
Q86UP2	143	153T	163
Q86UP2	66	77S	83
Q86UP2	143	156S	163
Q14157	602	609S	613
Q14157	439	453S	460
Q14157	460	467S	485
Q14157	460	460S	485
Q14157	460	462S	485
Q14157	460	477S	485
O43290	446	448S	468
Q9UQ35	2397	2398S	2405
Q9UQ35	1119	1124S	1129
Q9UQ35	1001	1003T	1014
Q9UQ35	2132	2132S	2144
Q9UQ35	2449	2449S	2461
Q9UQ35	2371	2382S	2385
Q9UQ35	871	876S	883
Q9UQ35	1316	1320S	1335
Q9UQ35	304	322S	330
Q9UQ35	2261	2272S	2275
Q9UQ35	871	871S	883
Q9UQ35	1001	1003T	1014S	1021
Q9UQ35	2405	2407S	2409T	2419
Q9UQ35	2654	2664S	2667
Q9UQ35	846	846S	857S	870
Q9UQ35	2044	2044S	2046S	2052
Q9UQ35	1378	1387S	1394
Q9UQ35	304	323S	330
Q9UQ35	1394	1404S	1415S	1417
Q9UQ35	2114	2123S	2130
Q9UQ35	846	848T	866T	871
Q9UQ35	1101	1102S	1112
Q9UQ35	2032	2032S	2034T	2040
Q9UQ35	286	297S	303
Q9UQ35	1316	1318S	1335
Q9UQ35	304	317S	323S	330
Q9UQ35	846	846S	857S	866T	871
Q9UQ35	846	848T	864S	866T	871
Q9UQ35	2393	2397T	2405
Q9UQ35	2275	2289T	2302
Q9UQ35	2578	2581S	2588
Q9UQ35	2449	2453S	2461
Q8NE71	224	228S	246
Q8NE71	104	109S	122
Q8NE71	104	108T	109S	122
Q8NE71	133	140S	149
Q96T60	111	118T	132
P60174	56	58S	71
Q9H6S3	565	572T	575
Q6UXH1	64	70S	75
O00273	308	315S	325
O00192	639	642T	648
P42677	6	11S	17
P85037	443	445S	457
P85037	416	420S	431
P85037	208	213S	227
P85037	431	441S	443
P85037	416	416S	420S	431
P85037	208	213S	223S	227
P85037	416	420S	428S	431
P85037	208	223S	227
Q9HAU0	853	855S	871
O75676	681	682S	700
P52732	919	926T	931
P51610	666	666S	683
O75369	977	983S	988
Q96CP2	16	21S	35
Q92598	807	809S	815
Q92598	530	557S	567
P13051	20	23S	50
Q9Y6Q9	709	728S	731
P30453	340	359S	366
P30453	340	345S	366
P16401	2	18S	22
P31943	99	104S	115
Q9H0X9	741	747S	752
P40222	18	19S	54
P40222	504	515S	518
Q8TD19	331	332S	346
Q9BXF6	305	307S	315
Q9H4L5	301	304S	318
P10809	61	70S	73
Q7Z5L9	71	71S	90
Q7Z5L9	389	406S	412
Q7Z5L9	358	360S	372
Q7Z5L9	165	175S	180
Q7Z5L9	454	457S	468
Q9GZR7	78	82S	92
O43493	296	298S	314
O43493	346	349S	368
Q9BVS4	330	337S	345
Q9H307	341	347S	352
Q9H307	98	100S	122
Q9UPN6	604	617S	624
Q92890	241	247S	256
P05783	15	15S	28
Q5JVS0	97	108S	120
O75815	368	370S	381
Q7Z6Z7	1366	1368S	1378
Q7Z6Z7	1902	1907S	1916
Q7Z6Z7	1719	1722T	1734
Q7Z6Z7	2885	2887S	2904
Q7Z6Z7	3805	3816S	3836
Q9P035	110	114S	122
P42695	1372	1384S	1388
Q7Z3K3	410	425S	429
Q6P597	464	466S	477
Q12770	820	822S	837
P16190	340	359S	366
P16190	340	345S	366
P19013	14	19S	27
P19013	28	34S	42
P19013	28	31S	42
P62136	306	320T	324
Q8IV56	105	114S	130
Q9NWH9	553	553S	565
Q9NWH9	989	1002S	1007
Q8WWM7	107	111S	123
Q8WWM7	582	594S	600
Q8WWM7	554	559S	571
Q8WWM7	607	634S	642
Q8WWM7	421	424S	444
O00499	296	296S	312
Q9UP95	962	967S	980
Q92922	326	328S	330S	341
Q92508	1644	1646S	1653
Q13620	134	146S	159
Q9H1C4	541	547S	550S	581
Q8WVC0	654	658S	667
O43399	16	21S	35
O43399	160	166S	171
P04792	80	82S	90
P04792	80	83S	90
Q9Y2D5	393	393S	415
Q9Y2D5	773	778S	803
Q9BZE9	497	500S	513
P14923	663	665S	675
P14923	178	182S	192
Q8TEW0	852	852S	863
Q8TEW0	961	973S	977
Q9NRA8	562	564S	575
Q6WKZ4	183	202S	210
Q6WKZ4	542	545S	554
Q14814	251	251S	267
Q66PJ3	271	271S	287
Q9Y2X3	498	502S	514S	519
Q9Y2X3	498	502S	518
Q9Y2K7	549	550T	558S	566
Q9Y2K7	549	550T	566
Q8IX90	155	155S	166
P36578	292	295S	301
Q9Y6M5	167	173S	204
Q9Y6M5	167	172S	204
Q96PY5	1002	1016S	1021
Q9Y2G3	1152	1154S	1165
P50851	1100	1100S	1115
O15320	533	536S	547
O15320	627	635S	642
Q9BUZ4	425	426S	439
Q16204	235	244S	247
Q16204	230	240S	244S	247
Q8TEQ6	768	778S	802
Q12888	259	265S	268
Q12888	809	809S	818
Q12888	499	500S	515
Q12888	372	380S	388
Q12888	1085	1094S	1101S	1107
Q12888	536	552S	559
Q12888	1085	1086S	1101S	1107
Q12888	768	771S	781
Q12888	1016	1028S	1032
Q12888	372	379S	388
Q9UKY7	100	107S	117
Q9Y2V2	50	52S	57
Q7Z5K2	218	221S	230
Q7Z5K2	218	221S	226S	230
Q9UK58	319	341S	345
Q9UK58	319	335S	342S	345
Q12959	562	575S	578
Q12959	562	573S	578
Q9Y4K1	325	329S	338
Q9Y4K1	64	75S	81S	86
Q9Y4K1	19	19S	36
Q9Y4K1	64	75S	86
P78536	791	791S	803
P31321	71	83S	93
P31321	71	77S	83S	93
P31321	71	75S	83S	93
P31321	71	77S	93
Q3MHD2	73	75T	87
Q8IZP0	174	183S	190
Q8IZP0	200	216S	220
Q7Z6E9	1255	1277S	1282
P16949	30	38S	42
P16949	15	25S	28
P16949	14	16S	28
P24534	79	95S	97
P24534	97	106S	117
P24534	79	87T	118
P24534	79	112S	118
P49023	302	303S	318
P49023	94	106S	111
P49023	76	85S	94
Q9BPX3	664	674S	682
Q7L4E1	267	276S	279
Q9UN79	379	386S	392
Q14671	707	709S	719
Q9H4A3	163	167S	183
Q7Z417	650	652S	660
Q7Z417	571	572S	582
Q7Z417	110	112S	123
Q7Z417	618	629S	640
P08651	312	323S	327
P08651	333	339S	346
P15923	372	379S	393
Q9NQW6	181	182S	199
Q9NQW6	42	54S	60
Q9NQW6	293	295S	308
Q9NQW6	320	323S	336
Q86SQ0	467	468S	479
O14879	198	203S	211
Q8TE68	180	182S	187T	193
Q8TE68	180	187T	193
P13647	16	21S	30
P13647	16	18S	30
P13647	64	64S	73
P13647	16	16S	30
P13647	74	82S	85
P13647	49	50S	64
P23396	215	221T	228
Q9Y608	326	328S	346
O95425	236	245S	248
P49916	202	210S	214
P46379	970	973S	987
P46379	88	113S	119
P46379	963	964S	970
P46379	88	117T	119
Q99575	719	730S	735
Q99575	355	367S	371
A6NFI3	2	10S	18
P62070	178	186S	192
Q3L8U1	548	550S	563
P45880	108	115S	121
Q5VZK9	1080	1094S	1097
Q5VZK9	967	968S	981
Q5VZK9	966	967S	981
Q96TC7	44	46S	62
Q9Y618	2269	2269S	2283
Q9Y618	953	956S	965
Q8WUZ0	110	111T	126S	143
Q12846	103	117S	122
O15231	463	465S	478
O15231	430	446S	451
O15231	151	153S	158T	176
O15231	151	153S	176
O15231	430	452S	453S	463
O15231	203	204T	218
P60468	2	17S	21
P60468	2	19S	21
Q5JSH3	46	50S	57
Q5JSH3	394	403S	409
Q96QC0	311	313S	326
Q9H1E3	202	214S	219
Q9H1E3	10	19S	29
Q9H1E3	200	202T	204S	214S	219
Q9H1E3	200	202T	204S	219
Q9H1E3	176	181S	185
Q9H1E3	176	179T	181S	185
O15021	1768	1782S	1787
Q09666	3405	3412S	3415
Q09666	172	177S	182
Q09666	5726	5731S	5741
Q09666	5726	5739S	5741
Q09666	569	570S	583
Q09666	93	93S	103
Q09666	500	511S	514
Q09666	5834	5841S	5848
Q09666	5447	5448S	5461
Q09666	135	135S	150
Q09666	208	216S	226
Q09666	208	210S	226
Q09666	4096	4100T	4112
Q09666	5748	5752S	5766
Q09666	5748	5763S	5766
Q09666	5748	5749S	5766
Q09666	29	41S	46
Q09666	5745	5749S	5752S	5766
Q09666	4807	4812S	4816
Q09666	5102	5110S	5113
Q09666	5848	5851S	5857S	5860
Q09666	488	490T	498
Q09666	204	210S	216S	226
Q09666	5745	5746S	5752S	5766
Q09666	4215	4220S	4224
Q09666	5748	5752S	5763S	5768
Q9H1B7	546	547S	560
Q9H1B7	655	657S	659S	671
Q9H1B7	655	658S	659S	671
Q9H1B7	655	659S	671
Q9H1B7	189	215S	229
Q12857	300	300S	325
Q9UFC0	234	243S	247
Q9UFC0	248	251S	273
Q9UFC0	234	245S	247
O15018	1252	1270S	1273
Q13085	77	80S	87
Q13442	57	60S	74
Q13442	57	60S	63S	74
Q99613	34	39S	47
Q8TAQ2	276	283S	290
Q8TAQ2	276	286S	290
Q13177	139	141S	148
Q14444	343	343S	356
Q14444	343	345T	356
Q08945	432	444S	456
O95785	989	996S	1001
O95785	1139	1146S	1162
O95785	1092	1106S	1109
O95785	1006	1017S	1020
O95785	976	983S	988
Q96JM3	421	427S	432
Q96JM3	458	459S	471
Q96JM3	280	282S	302
Q96JM3	474	476S	482
Q96JM3	199	204S	214S	220
Q96JM3	199	204S	217S	220
Q04695	27	32S	42
Q04695	7	12S	27
P06400	799	807S	811
P06400	360	373T	377
P06400	815	821T	826T	829
P06400	241	249S	252
P06400	815	826T	829
Q7Z4V5	238	240S	253
Q7Z4V5	660	664S	672
Q8N4C8	769	778S	787
Q13428	1225	1228S	1239
Q13428	1367	1378S	1382
Q13428	1245	1257S	1260
Q13428	503	503S	520
Q13428	967	983T	986
Q13428	1094	1111S	1121
Q13428	1406	1410S	1424
Q13428	574	583S	587
Q13428	967	982S	986
Q13428	147	156S	159
Q13428	302	304S	323
Q13428	159	171S	188
Q13428	368	381S	384
Q13428	1225	1228S	1257S	1260
Q13428	898	906S	909
Q6VN20	358	369S	372
Q9Y314	133	138S	154
Q16513	581	583S	595
O94885	813	813S	821
Q16555	497	509T	512
P11831	213	224S	236
Q9H7D7	119	121S	130
Q68EM7	674	676S	700
Q7Z309	108	115S	119S	123
Q7Z309	57	58S	69
P40855	139	147S	156
Q9ULW0	728	738S	741
Q9H3P2	351	363S	372
Q9NXG2	82	86S	88S	102
Q9H6Y2	4	14S	28
Q92945	178	181S	191
Q9Y5K6	458	458S	468
Q9Y6X9	615	615S	624
Q9Y6X9	739	743S	755
P07910	251	260S	289
Q53GA4	36	42S	45
Q53GA4	117	144S	149
Q96BD0	33	40S	46
Q8IVT2	392	394S	407
Q8IVT2	392	395S	407
Q8IVT2	375	377T	391
Q15059	261	263S	272
Q15059	556	560S	579
Q86X53	245	254S	268
O95218	183	188S	196
O95218	147	153S	167
O95218	118	120S	130
Q9H3D4	450	463S	469
O00178	8	25S	31
Q9UKV3	239	243S	258
Q9UKV3	239	240S	258
O60841	106	113S	120
O60841	131	137S	146
O60841	206	214S	225
Q6PJG2	459	461S	473
Q6PJG2	615	636S	640
Q9NXC5	757	766S	770
O75821	33	41T	58
Q8NI77	684	684S	699
Q9NVU0	497	503S	530
Q13033	219	229S	232
Q68CZ2	646	660S	664
Q8N4S9	108	116S	120S	128
Q6P2E9	870	879S	899
Q6P2E9	679	693T	696
P29590	516	518S	527S	530
Q9NZM1	168	174S	181
Q9NZM1	1770	1781T	1784
Q9NZM1	729	731S	740
Q08J23	451	456S	471
Q08J23	738	743S	768
Q08J23	738	743S	751S	768
Q9H7F0	813	817S	826
P06748	117	125S	135
P06748	104	112S	135
P06748	55	70S	74
P06748	104	106S	135
P06748	251	254S	264
Q14181	141	141S	161
Q13671	349	351S	363
P54725	120	123S	150
P54725	120	125S	150
P02538	60	60S	69
P02538	31	37S	41
P02538	69	71S	87
Q13439	69	71S	78
Q13439	261	266S	280
Q96TA1	686	692S	706
Q96TA1	686	692S	696S	706
Q96TA1	655	665S	686
Q96TA1	655	665S	681S	686
Q8N6T3	343	343S	359
Q5T0Z8	733	736S	750
Q5T0Z8	268	275S	285
Q9NY27	150	159S	166
Q9NY27	211	226S	230
Q9NY27	150	161S	166
Q8NDX5	606	609T	625
Q8NDX5	606	609T	616S	625
Q99733	108	125S	133
Q99733	2	5S	20
Q99733	2	7S	20
Q99733	45	51T	62
O14639	429	431S	444
O14639	704	706S	715
O14745	271	280S	288
O14745	288	290S	306
P51636	14	23S	33
Q9UKL0	253	257S	279
Q15459	339	359S	368
Q9BTU6	38	47S	51S	57
Q9BTU6	460	462S	473
Q9BTU6	38	47S	57
Q9BTU6	38	44S	57
P51608	62	80S	83
P51116	598	601S	618
P16070	706	706S	716
P16070	682	686S	695
P16070	716	718S	732
P16070	682	697S	706
P16070	163	183S	187
P16070	716	720T	732
Q13547	372	393S	404
Q15629	349	365S	368
O75940	197	201S	209
Q15149	4384	4386S	4402
Q15149	4610	4623T	4628
Q15149	4384	4385S	4402
Q15149	4640	4642S	4653
O00429	607	616S	620
Q99569	312	314S	325
Q9NRY4	1173	1179S	1188
Q92466	26	26S	36
Q5HYJ3	189	193S	203
P68363	41	48S	61
P52292	52	62S	69
Q96T23	1343	1345S	1357
Q96T23	599	604S	613
Q96T23	1303	1305T	1324
Q8TEM1	1836	1844T	1847
Q15366	186	189S	200
Q8N1F8	396	398S	411
O60832	481	494S	499
P50914	133	139S	142
P24941	10	14T	21
A0FGR8	688	693S	720
Q13098	468	468S	487
Q9Y6A5	238	250S	258
Q9Y6A5	313	317S	333
O75069	436	438S	447
Q9UM00	173	188S	189
Q9H2P0	706	709S	718
Q00341	26	31S	42
P07355	11	19T	29
P07355	11	12S	29
P07355	11	26S	29
Q9Y3Q8	218	229T	235
Q14669	310	312S	322
Q8NC51	388	392S	409
P42167	304	306S	320
P42167	61	67S	87
P42167	69	74T	87
P42167	61	66S	67S	87
P42167	61	67S	74T	87
P42167	158	159S	174
P42167	61	66S	74T	87
P42167	174	180S	184S	196
P42167	174	184S	196
P42167	151	154T	159S	174
P42167	151	158S	159S	174
Q9NX40	105	108S	116
Q9NX40	165	191S	194
Q13200	9	16S	32
P11274	92	122S	126
P29692	124	133S	137
P29692	144	162S	170
P29692	144	147T	162S	170
Q9UER7	495	495S	507
Q07960	49	51S	60
Q13330	446	449S	457
Q09472	1021	1038S	1046
P25205	701	711S	725
P25205	668	672S	674T	690
Q13595	200	202T	212
Q8NI35	639	645S	651
Q8NI35	1207	1212S	1226
Q8NI35	519	522S	529
P02686	38	40S	70
Q9H6Z4	331	333S	347
Q969X1	79	81S	93
Q969X1	79	83S	93
Q9H7L9	231	234S	253
Q9H7L9	231	234S	237S	253
Q9H7L9	231	234S	236S	253
P35221	652	655S	658T	671
P35221	634	641S	652
P35221	654	655S	671
P35221	652	652S	655S	671
O15439	634	646T	651
Q9NX63	49	50S	64
Q7Z3B3	248	249S	263
Q14694	561	576S	587
Q14694	364	365S	377
Q8N3E9	494	496S	519
Q9NQC3	1	15S	25
P05387	99	105S	116
P05387	99	102S	116
Q01196	12	21S	25
Q01196	12	14T	25
Q9Y6D5	275	277S	291
Q9Y6D5	211	218S	227S	230
Q9Y6D5	216	227S	230
Q6P4E1	360	366S	376
Q9UHW9	1027	1032S	1045
Q9UHW9	22	32S	39
O60885	457	470S	479
Q96PN7	1069	1072S	1090
Q9P2E9	609	615S	627
Q9P2E9	1263	1277S	1292
P35659	30	32S	49
P17706	295	304S	308
Q96AE4	621	630S	645
P29966	88	101S	106
P29966	12	27S	31
P29966	12	26S	31
P29966	12	29S	31
P29966	106	118S	138
P29966	56	81S	88
P29966	106	135S	138
P29966	163	167S	173
P29966	106	118S	135S	153
P29966	56	83S	88
P29966	106	134S	153
Q8TEA8	194	197S	210
Q96G74	63	64S	81
Q6R327	1591	1591S	1600
Q13459	1284	1290S	1300
Q13459	712	717S	730
Q02241	858	867S	875
P13861	97	99S	118
P13861	71	78S	80S	94
Q03252	382	385S	392
Q03252	9	17S	21
Q03252	382	385S	387S	392
Q03252	382	385S	390S	392
Q9H6H4	150	152S	158
Q15910	473	487T	491
Q08357	249	256S	259S	263
Q13501	268	272S	282
Q13501	266	269T	282
Q13501	266	269T	272S	282
Q13501	266	266S	272S	282
Q13501	266	266S	282
P18669	11	14S	22
P18669	118	118S	139
Q00587	189	192S	198
Q00587	98	101S	113S	118
Q00587	349	350S	360
Q8N3F8	571	578S	585
Q8N3F8	612	621S	628
Q8N3F8	482	486S	495
Q8N3F8	290	295S	307
Q8TF74	257	267S	280
Q06210	259	261S	272
O94964	1014	1017S	1023
P49736	20	27S	31
P49736	134	139S	150
P49736	19	25T	31
O00193	15	17S	38
Q92805	28	30S	54
P11387	2	10S	18
Q9HAW4	1282	1289S	1293
Q14244	356	365S	374
Q9H5H4	121	125S	132
Q9H5H4	79	83S	90
Q9C0C7	632	639S	645
A1L390	73	76S	82
P11717	2398	2409S	2421
O95359	2510	2512S	2521
O95359	2311	2317S	2321S	2333
O95359	1946	1947S	1964
Q13610	43	50S	68
Q96JP5	82	83S	101
O60504	520	530S	533
O95295	122	133S	137
P19012	20	34S	43
O43318	388	389S	399
O43318	439	439S	457
P33316	85	88S	103
P33316	85	99S	104
Q8N9T8	166	171S	188
Q86UE4	415	426S	431
Q86UE4	132	143T	151
Q9Y4E8	229	229S	241
Q9HB09	238	242S	249
Q8N7R7	342	344S	354
Q13283	230	232S	248
Q13283	133	149S	160
Q53GS7	88	88S	108
O75391	145	158S	165
Q9UJZ1	322	327T	338
Q96C90	28	32S	53
P29323	770	776S	788
Q86X29	493	493S	512
Q86X29	314	332S	336
Q86X29	493	515S	520
P14618	33	37S	44
Q05519	424	434S	437
Q05519	470	483S	485
Q05519	198	207S	212
Q9UNZ2	114	114S	125
P53621	171	173S	183
Q6NV74	90	92S	111
Q9ULS5	214	216S	225
O14497	694	696S	711
P18887	437	447S	459
P18887	437	447S	453T	459
P18887	437	447S	458K	459
Q9BTC0	1040	1040S	1053
Q9BTC0	1454	1456S	1478
Q9BTC0	1712	1714S	1743
Q9Y2K6	371	372S	373S	388
Q9NR30	117	121S	132
Q9Y266	134	139S	155
Q9Y266	134	139S	145T	155
Q9Y266	134	145T	155
Q9Y266	134	136S	145T	155
Q9Y266	134	136S	155
Q5VZL5	117	122S	134
Q15398	322	329T	332
P46100	666	677S	687
O75509	530	541S	546
Q9BRS2	11	22S	31
Q8NFH5	295	308T	311
Q7Z422	37	39S	62
Q8N3X1	12	18S	24
Q8N3X1	475	479T	495
Q8N3X1	495	499S	508S	512
Q8N3X1	514	517T	528
Q8N3X1	495	499S	512
Q8N3X1	420	432S	435
Q9UDY2	244	244S	252
Q9UDY2	1155	1159S	1168
Q9UDY2	984	986S	998
Q9UDY2	122	130S	139
Q9UDY2	1052	1068S	1077
Q9UDY2	976	978S	986S	998
Q8NBJ4	253	255T	268
Q15223	428	435S	452
Q15223	427	434S	435S	452
Q8IYJ3	389	392S	400
Q13573	221	224S	234S	236
Q01813	386	386S	396
Q8WWA1	135	137S	151
Q9UKN8	606	611S	630
P21291	179	192S	194
Q8IX07	786	786S	800
Q8IX07	894	894T	909S	916
Q9BUH6	139	148S	151
Q9BUH6	152	152S	170
Q9BUH6	139	148S	152S	155
P57682	244	250S	256
O60437	1657	1657S	1668
O60437	883	887S	895
Q9Y5Q9	40	43S	64
Q92769	373	394S	405
Q6Y7W6	17	26S	36
Q6Y7W6	362	377S	397
Q6Y7W6	362	373T	397
P22314	44	46S	58
P22314	11	13S	44
Q7Z2Z1	1294	1303S	1307T	1310
Q9Y2W1	253	253S	262
Q9Y2W1	236	243S	246
Q9Y2W1	315	315S	320S	334
Q9Y2W1	927	939S	948
Q9Y2W1	376	379S	388
Q9Y2W1	246	248S	253S	262
O75376	2184	2184S	2198
O75376	153	158S	174S	176
O75376	1469	1472S	1483
Q9UBB5	175	181S	187
Q6KC79	2649	2658S	2661
Q6KC79	342	352S	354
Q96KN1	288	289T	311
P18858	193	195T	209
P18858	63	76S	80
P18858	63	66S	80
P18858	174	183T	190
P18858	41	51S	55
P18858	193	197T	209
O75822	107	109T	118
O75822	2	13S	28
O75822	2	11S	28
Q9UBC2	238	255S	258
Q9UBC2	238	241S	258
Q9UBC2	217	229S	238
Q9UBC2	592	593S	603
Q9UBC2	238	247S	255S	258
Q9BTA9	523	535S	551
Q9BTA9	519	523S	525S	551
Q9BTA9	523	525S	551
Q9BTA9	518	520S	551
Q9BTA9	487	511S	514
Q9BTA9	518	523S	538S	551
Q14980	154	169S	177
Q14980	1744	1760S	1763
Q14980	1990	2000T	2005
Q14980	154	172S	177
Q9ULH0	1410	1411S	1436
P51858	158	165S	168
Q8WX92	555	557S	581
Q8TDB6	522	532S	537
Q8TDB6	2	9S	15
Q9H0G5	254	255S	265
Q5VTR2	126	138S	143
Q96HR8	303	315S	320
Q9NPQ8	424	436S	441T	448
P49790	678	687S	690
P49790	512	516S	527
P49790	201	209S	215
Q6PD62	913	925T	934
Q9H4M9	444	456S	462
O43719	672	676S	688
O43719	637	642S	655
O43719	520	529S	538
O43719	610	616S	624S	637
O43719	706	714S	717
O43719	451	453S	474
O75151	897	899S	910
P18031	351	352S	372
Q6ZRV2	912	914S	923
Q6ZRV2	521	523S	533
Q6ZRV2	1001	1003S	1018
Q6ZRV2	785	785S	795
Q6ZRV2	890	892S	902
Q6ZRV2	1056	1068S	1088
Q6ZRV2	980	998S	1001
Q99081	555	559S	572
Q96PU5	446	448S	463
O76080	47	48S	69
Q14004	379	383S	394
Q14004	861	871T	874
Q14004	1142	1146S	1170
Q9NQ84	410	423T	430
Q96E09	136	147S	151
Q96E09	35	37S	60
Q9BYG5	7	11S	21
Q96FJ0	233	242S	248
Q15554	312	323S	328
Q9Y657	123	124S	136
Q9NYB0	195	203S	209
Q9NYB0	154	156S	166
Q96K21	351	354S	367
P21796	97	104S	110
P12268	413	416S	423
P27824	574	583S	586
P27824	552	554S	571
P27824	552	562T	571
P27824	554	554S	564S	571
Q9BRJ6	169	175S	183
Q9BRJ6	44	59S	65
Q9UKA4	1240	1242S	1255
Q9UKA4	1240	1240S	1255
Q9BX95	111	112S	123
Q9UJU6	224	232S	247
Q9UJU6	281	283S	289
Q9Y6M1	152	162S	169
Q9Y6M1	152	164S	169
Q92974	682	696S	707
P19634	701	703S	712
P19634	768	785S	791
P19634	768	787S	791
Q99567	510	517S	521
Q5VUA4	2099	2101S	2107
Q9NVR2	213	231S	235
Q9NPH3	555	557S	569
Q9NPH3	555	556S	569
Q71RC2	593	597S	616
Q71RC2	573	583S	593
Q71RC2	593	595T	616
Q7L8J4	356	362S	372
Q8IZ21	116	118S	129
Q5SXM2	585	599S	603
O96013	178	181S	199
Q6ZN18	204	206S	219
Q9UKE5	766	769S	779
Q9C0C2	1380	1385S	1392
Q9C0C2	1664	1666S	1677
Q9C0C2	1099	1103S	1112
Q9C0C2	836	836S	848
Q9C0C2	684	691S	701
Q9C0C2	1023	1024S	1044
Q9C0C2	1615	1620S	1621S	1633
Q9C0C2	590	601S	609
Q9C0C2	892	893S	912
Q9C0C2	663	672S	684
Q9C0C2	976	984S	1001
Q9C0C2	1645	1652S	1658
Q9C0C2	976	983S	1001
Q9C0C2	1023	1029S	1044
Q9C0C2	1380	1383S	1392
Q9C0C2	976	987S	1001
O00161	101	110S	118
O94804	429	438S	444
Q969G5	198	205T	212
Q969G5	60	62S	70
Q15637	67	80S	82S	93
Q5T4S7	606	620S	623
Q5T4S7	360	362S	381
P49019	326	328S	338
Q6NZI2	300	302T	311
Q6NZI2	162	167S	171
Q6NZI2	162	169S	171
Q8NC74	195	196S	206
P52948	883	888S	899
P52948	617	623S	634
P52948	604	612S	617
P52948	839	839S	852
Q03468	1336	1348S	1353
Q03468	1336	1346S	1353
Q9UMD9	83	85S	101
Q9UMD9	83	85S	93S	101
Q9UMD9	144	148S	150S	155
Q9UMD9	83	93S	101
Q9UMD9	55	61S	73
Q9UMD9	55	61S	64Y	73
Q9UMD9	55	56S	73
Q2KHR2	1079	1081S	1094
Q8WUA4	883	893S	897
Q9P1Y6	907	915S	932
Q9P1Y6	1355	1360S	1371S	1378
Q9P1Y6	1200	1202S	1220
Q6PKG0	766	774S	779
Q6PKG0	766	766S	779
Q6PKG0	74	90S	114
Q6PKG0	130	143S	153
Q6PKG0	524	526T	540
P10644	75	83S	93
P26358	698	714S	717
Q29RF7	1299	1305S	1316
Q8IYB3	426	429S	431S	435
Q8IYB3	220	220T	230
Q8IYB3	459	463S	465S	470
Q8IYB3	871	874S	886
Q8IYB3	250	260S	264
Q8IYB3	870	872T	874S	886
Q8IYB3	763	769S	775S	788
Q8IYB3	763	769S	778T	788
Q8IYB3	603	605S	607S	612
Q8IYB3	459	465S	470
Q8IYB3	612	614T	616S	623
Q8IYB3	763	769S	781S	788
Q8IYB3	426	426S	431S	435
Q8IYB3	763	769S	789
P50552	277	284T	299
Q9H0B6	589	589S	606
Q9H0B6	580	582S	589
Q7Z434	219	222S	233
Q12893	318	329T	334
P55884	117	119S	135
P55884	68	81S	114
P55884	68	78S	114
P55884	68	83S	114
Q8IWT6	217	217S	227
Q5VSL9	333	335S	350
P58107	4850	4852S	4869
O15234	140	148S	162
O15234	263	265S	278
P30622	191	204S	207
P30622	145	147S	178
Q9BY44	506	506S	521
Q9BY44	503	503S	521
P02533	418	435S	440
P67809	157	165S	171
P67809	157	167S	186
P67809	157	174S	186
Q9BRQ0	299	302T	314
Q92903	23	37S	47
Q96JC9	157	158S	176
Q96JC9	157	158S	165S	176
Q8NHG8	82	82S	96
Q92667	142	151S	154
Q92667	529	533T	550
O95171	463	475S	478
O95171	289	289S	300
P11137	1644	1649T	1659
P35606	847	859S	873
Q13242	210	211S	222
P78347	207	210S	220
P78347	556	558T	568
Q9H788	313	315S	325
O60333	1054	1057S	1063
Q9H8Y8	213	225T	229
Q8N3D4	267	285S	290
Q9UHB6	130	132S	142
Q9UHB6	486	490S	501
Q9UHB6	486	487T	501
Q9UHB6	350	362S	367
Q15019	210	218S	226
P14859	437	448S	452
O00505	50	60S	68
Q6P6C2	60	64S	79
O95361	51	62S	74
O95361	51	60S	74
Q14186	16	23S	27
Q8TDS4	326	328S	338
Q9BVC5	189	189S	202
Q9BVC5	182	189S	193S	202
Q9ULM3	365	367S	384
Q8WUX9	416	417S	428
Q9Y446	312	313S	327
Q9Y446	312	314S	327
Q9Y446	226	238S	242
Q9Y446	226	240S	242
Q53EZ4	428	428S	443
Q8N556	246	265S	270
P28715	373	384S	387
P28715	521	526S	536
Q6P9B6	445	446S	457
Q9Y3Z3	577	592T	597
Q07955	194	199S	201S	205
Q9Y2U8	201	209T	214
Q9Y2U8	172	187S	191
Q9Y2U8	256	261S	274
Q9Y2U8	256	259S	274
Q9Y2U8	135	144S	152
O95817	171	173S	194
O95817	366	386S	389
O95817	366	377S	389
O95817	396	406T	419
Q9H910	91	97S	105
O95674	27	37S	58
Q02818	365	369S	378
P12830	785	793S	797
Q15758	493	493S	503
Q9UKS6	333	354S	362
Q9UKS6	316	319S	333
O75643	222	225S	238
Q04637	1224	1231S	1235
Q04637	1185	1187S	1194
Q04637	1185	1185S	1194
Q9BXB4	172	181S	187
Q92625	661	663S	674
Q92625	314	318T	336
Q92934	73	75S	95
Q92934	99	99S	110
Q92934	73	76Y	95
Q9UQ88	581	583T	593
Q9UJA5	296	298S	332
Q96ST3	4	10S	19
Q1KMD3	161	161S	175
Q96D71	270	272S	281
Q96EV2	200	205S	218
Q96EV2	726	744S	746
Q9Y3L3	550	550S	564
Q9Y3L3	585	586S	608
P30050	32	38S	41
P05187	110	114S	127
Q13112	408	410S	424
Q5JSZ5	385	388S	399
Q5JSZ5	216	226S	234
Q5JSZ5	1690	1691S	1711
Q5JSZ5	478	480S	492
Q9P206	861	862S	877
Q9P206	969	979S	985
Q9P206	922	929S	939
Q9P206	667	669S	673S	687
Q9P206	557	562S	587
Q9P206	557	559S	587
Q9P206	538	545S	557
Q9P206	607	612S	620
O14737	115	119S	126
P15924	2207	2209S	2215
P15924	168	176S	186
P15924	2812	2825S	2827
Q9BYX2	912	920S	929
O15173	200	211T	218
O15173	200	208S	211T	218
Q15785	182	186S	193
Q14498	136	136S	151
Q14498	95	97S	104
P07814	871	886S	890
Q13895	93	98S	111
Q9UEW8	377	385S	393
Q12872	279	283S	306
O43765	77	81T	94
O43765	77	77S	84S	94
Q96NE9	541	544S	550
Q9UNE7	13	19S	23S	31
Q9UNE7	13	19S	31
P10696	107	111S	124
Q15477	254	256S	264
Q9NYV4	422	423S	430
Q9NYV4	883	893T	896
Q9NYV4	1069	1083S	1094
Q9UKM9	132	135S	142
Q12982	113	114S	125
Q96C19	63	76S	78
Q96HC4	102	111S	117
Q96HC4	360	362S	376
Q8IU89	334	340S	359
Q6UN15	255	259S	266
Q6UN15	490	492S	505
Q7Z460	598	600S	612
P17275	251	255T	269
P17275	251	255T	259S	269
Q99708	325	327S	338
Q99708	308	315T	325
Q99708	308	313S	325
Q5SYE7	1167	1193S	1195
O95490	1428	1430S	1440
Q92785	138	142S	153
Q92785	157	176T	181
P42566	802	814S	817
Q5T1M5	1161	1162S	1174
Q5T1M5	1161	1164S	1174
Q5T1M5	954	956S	975
Q5T1M5	975	979S	1008
P38398	1460	1461S	1477
P08238	224	226S	235
P08238	250	255S	264
Q9BRD0	318	325S	329
Q9BRD0	269	271S	285
Q5TDH0	94	106S	109
Q32MZ4	516	521S	555
Q32MZ4	726	733S	750
Q32MZ4	11	16S	22
Q01650	31	31S	49
Q01650	31	35S	49
Q92793	121	121S	136
P04049	257	259S	276
P35269	445	446T	461
P35269	383	385S	389T	403
P35269	383	385S	403
P35269	383	389T	403
P35269	436	442S	446T	461
P35269	383	385S	391S	403
Q96GN5	113	117S	128
Q14247	415	418S	429
Q14247	399	401T	415
Q14247	399	401T	405S	415
Q14247	397	399T	415
Q14247	397	401T	418S	429
Q9Y3R0	41	43S	50
Q13111	775	777S	796
Q13111	136	143S	152
P19338	63	67S	71
P19338	555	563S	566
P19338	23	28S	41S	53
P19338	142	145S	153S	177
P19338	578	580S	590
P19338	611	619S	625
P55081	127	132S	133S	148
O76094	618	625S	646
O76094	618	621S	646
O76094	618	621S	625S	646
O76094	618	630S	635S	646
O95365	505	526S	531
O95365	330	337S	355
Q9C0B5	618	621S	634
O75410	24	44S	50
O75410	262	276S	284
O75410	293	316S	320
Q9H0D6	495	499S	501S	511
Q96A49	302	313S	319
P25788	242	250S	256
P14625	304	306S	320
Q6ZSS7	6	10T	18
Q9UHD8	30	30S	46
Q9UHD8	30	30S	42T	47
Q12906	588	592T	601
Q12906	475	482S	524
Q12906	475	476S	524
Q86WB0	381	395S	400
Q86WB0	51	62S	76
Q86WB0	329	344S	352
Q86WB0	329	335S	344S	352
Q8NE01	682	700S	708
Q9BTE7	9	9S	24
Q9UKJ3	1105	1107S	1119
Q9UKJ3	730	740S	746
Q9UKJ3	730	738S	740S	746
Q9UKJ3	630	653S	661
Q9H223	447	459S	465
Q15773	230	238S	242
P09234	4	17S	22
Q9BXK5	418	420S	432
Q8N5I9	171	178S	183
Q8N5I9	9	15S	28
A0MZ66	506	506S	519
Q9C0D5	207	207S	223
P20020	1190	1193S	1213
Q96E39	204	208S	218
Q96T37	292	294S	304
Q96T37	566	568T	575
Q13263	473	473S	484
Q13263	2	19S	33
Q13263	2	26S	33
P61978	279	284S	287
P61978	208	216S	220
O14686	4736	4738S	4747
Q07157	1613	1617S	1638
Q07157	617	617S	630
Q99442	369	375T	394
P46937	107	109S	125
P46937	125	128S	162
P46937	125	127S	162
Q5VV41	177	191S	195
Q5VV41	223	230S	247
Q9NPR2	823	825S	833
Q27J81	1192	1204S	1210
Q27J81	1160	1188S	1192
Q27J81	1160	1179T	1188S	1192
Q27J81	1160	1187T	1188S	1192
Q92538	1289	1298S	1315
Q92538	1289	1300S	1315
Q99607	186	188S	199
Q13185	172	176S	184
Q9UPN3	4512	4521S	4524
Q8NCD3	469	473S	484
Q03111	263	267S	282
Q04726	282	286S	301
Q4G0J3	298	299S	310
Q4G0J3	254	261S	271
Q4G0J3	298	300S	310
Q4G0J3	254	258S	261S	271
Q15717	192	202S	206
Q8IXM2	84	96S	99
Q96CV9	525	526S	538
Q8IZH2	1622	1645S	1648
Q9BQE9	105	114S	120S	131
Q9NTJ3	39	41S	57
Q9NTJ3	39	39T	57
Q3KQU3	451	460S	463
Q3KQU3	93	97T	105
Q3KQU3	111	113S	130
Q3KQU3	111	113S	116S	130
Q3KQU3	538	544S	561
Q3KQU3	63	70S	86S	93
Q3KQU3	63	70S	88S	93
Q3KQU3	63	88S	93
Q96IF1	111	119S	122
Q96IF1	122	137S	140
Q96IF1	229	230S	255
Q12802	1925	1929S	1936
Q12802	2718	2728S	2731
Q12802	977	983S	993
Q12802	939	943S	967
O14545	407	415S	421
O14545	317	327S	330
Q14258	96	100S	113
P20042	2	2S	15
P54727	152	160S	174
P54727	145	155T	174
P54727	145	162T	174
P78344	506	508T	521
Q92692	388	410T	413
P35222	191	191S	201
P35222	551	552S	566
Q14C86	928	952S	954
Q8NHH9	22	24S	57
Q96CX2	185	185S	206
Q96CX2	185	187S	206
O95685	40	46S	64
Q99543	45	47S	58
Q9HCN4	327	338S	347
Q9HCN4	311	312S	327
Q92541	697	697S	705
Q14155	517	518S	526
Q14155	252	257S	270
Q9UHB7	1050	1058S	1061
P49792	2662	2668S	2683
P49792	2446	2454S	2456
Q9NZT2	349	349S	361
Q9NZT2	461	484S	493
P53396	472	481S	484
P53396	453	455S	469
Q15154	60	65S	75
Q86YP4	97	100S	107S	117
Q86YP4	97	100S	114S	117
Q86YP4	173	189T	196
P16989	34	34S	52
P16989	34	38S	85
P40818	715	719S	732
P40818	716	718S	733
Q68DK7	205	205S	224
Q9BUA3	306	308S	319
Q9BUA3	49	49T	69
Q9BQG0	1290	1290S	1298
Q9BQG0	1255	1267S	1276
Q9BQG0	1156	1163S	1168
Q6ZUT6	201	201S	215
Q6ZUT6	198	199T	215
Q9P270	390	391S	406
Q6P9G4	108	117S	131
Q9Y520	2101	2105S	2111
Q9Y520	184	187S	216
Q9Y520	2662	2673T	2680
Q9Y520	184	190S	216
P12694	347	347S	357
Q96MU7	306	308S	315
P35568	328	330S	354
Q96PK6	204	206T	213
Q96PK6	220	225S	239
P08729	2	7S	14
Q8ND76	324	326S	335
P11388	1374	1377S	1386
P11388	1386	1393S	1412
P11388	1239	1247S	1260
P05386	98	104S	115
P05386	98	101S	115
P02545	387	390S	398
P02545	387	390S	392S	398
P02545	387	390S	395S	398
P02545	458	458S	471
P02545	628	628S	645
P02545	387	392S	398
P02545	387	390S	394T	398
P02545	12	22S	26
P02545	628	636S	645
P49006	11	22S	26
P54105	86	102S	114
P17812	571	575S	585
Q9BW71	219	223S	227S	236
Q9BW71	118	125S	134
Q7KZI7	565	569S	585
O00567	565	570S	579
O00567	515	520S	534
P10075	86	86S	102
P49454	3116	3119S	3126
P49454	1750	1750S	1764
O76021	357	361S	374
O60248	33	37S	49
P10412	6	18T	22
P10412	34	36S	47
Q14676	360	376S	385
Q13425	90	95S	102
Q8NFC6	2982	2986S	3005
Q8NFC6	1515	1531S	1535
O00264	173	181S	188
O00264	48	57S	68
O00264	173	178T	193
Q8TBE0	182	184S	196
Q8IWW6	229	231T	240S	251
P21333	1453	1459S	1465
P21333	1072	1084S	1088
Q9P2B4	555	568S	574
Q9P2B4	486	488S	499
Q9H410	77	81S	93
O43237	180	194S	198
Q8TF01	209	211S	229
Q8IY57	165	167S	181
O15027	130	136S	141
O15027	387	391S	408
O00515	392	394S	404
O00515	345	356S	361
O00515	283	301S	307
O00515	113	121S	123S	131
O00515	172	177S	183
O00515	120	123S	136
Q6ZRP7	565	578S	587
O00559	34	36S	54
Q13188	308	316S	329
Q8N5F7	137	149S	152
Q9H4G0	67	75S	78
Q9H4G0	648	650S	660
Q9H4G0	575	578S	596
Q9H4G0	430	441S	455
Q9H4G0	782	784S	790
Q9H4G0	67	75S	79T	83
Q9H4G0	664	678S	697
Q9H4G0	664	686T	697
Q9H4G0	538	546S	550T	554
Q9H4G0	537	546S	549
Q9H4G0	639	639S	660
Q9H019	236	238S	248
Q9NWB6	75	77S	88
Q96EN8	528	528S	541
P35579	1938	1943S	1951
Q8WUI4	484	486S	505
Q8WUI4	356	358S	378
Q86U06	149	149S	164
P42166	417	424S	428
P42166	61	67S	87
P42166	69	74T	87
P42166	61	66S	67S	87
P42166	61	67S	74T	87
P42166	158	159S	174
P42166	61	66S	74T	87
P42166	345	351S	357
P42166	151	154T	159S	174
P42166	151	158S	159S	174
O94826	90	91S	110
Q13247	301	303S	312
Q13247	312	314S	316S	321
Q13247	112	119S	121
P25440	622	633S	648
Q9Y4F5	853	853S	866
Q9Y4F5	721	721S	736
Q8NC56	133	138S	139S	151
Q5T0W9	845	845S	866
P20810	410	411S	427
P20810	133	133S	151
P20810	225	243S	250
Q9NYL9	14	25S	31
Q5VT52	711	723T	730
Q5VT52	469	485S	495
Q5VT52	730	732T	756
Q5VT52	730	730S	756
Q15185	108	113S	123
Q9BR39	476	490T	496
Q9BR39	476	486S	490T	496
Q9BR39	476	477T	495K	496
Q9BR39	476	477T	490T	496
Q9Y478	173	182S	200
P50579	45	45S	70
Q7L4I2	2	17S	23
Q7L4I2	2	4S	16
Q7L4I2	2	4S	17S	23
Q7L4I2	2	6T	22K	23
P55327	176	176S	181
Q5T5P2	1640	1650S	1655
Q5T5P2	1040	1044S	1054
Q9NRF9	122	122S	148
O94762	804	815S	827
Q9BRG2	123	125S	136
Q9BRG2	187	201S	209
O43847	92	94S	106
Q9UHK0	385	403S	410
Q15942	344	344S	355
Q15942	273	281S	296
Q15942	254	267S	273
Q15942	296	308S	321
Q15942	296	306T	321
Q15942	168	170S	185
O15446	271	287T	289
Q6IQ49	271	278S	292
Q7Z2W4	386	387S	401
Q7Z2W4	375	378S	386
Q7Z2W4	283	284S	296
Q7Z2W4	271	273T	275S	283
Q7Z2W4	271	275S	283
O60934	426	432S	436
Q15054	304	307S	319
P15408	200	200S	211
Q00839	38	59S	70
Q07866	521	521S	532
Q9BQA1	3	5T	16
Q15831	29	31S	40
Q01167	396	398S	413
Q01167	369	369S	396
P07900	251	263S	270
P07900	251	252S	270
P07900	229	231S	239
Q86UU0	975	975S	987
Q86UU0	747	750S	760
Q86UU0	934	934S	954
Q86UU0	934	934S	949S	954
Q86UU0	934	947S	954
Q86UU0	84	88S	109
Q86UU0	17	21S	28
Q5JRA6	1886	1906S	1908
Q5JRA6	399	408S	425
Q9NQ55	356	359S	370
P21709	904	910S	917

## Sheet: Mascot_control
Protein ID	beginning of peptide on total protein sequence	Phosphosite	Phosphosite/end of peptide on total protein sequence	Phosphosite/end of peptide on total protein sequence	Phosphosite/end of peptide on total protein sequence
Q9BSJ8	1032	1034S	1041
P09651	4	6S	15
P09651	337	338S	351
Q16666	144	153S	166
Q16666	101	106S	117
Q8ND56	216	216S	230
Q8ND56	192	192S	215
Q8ND56	192	194T	215
Q8ND56	182	183S	191
Q9UQB8	452	454S	477
Q9UQB8	351	360T	364
Q8WVM8	292	303S	311
Q6NUK4	196	201T	219
Q6NUK4	201	210S	219
Q9UQN3	196	199S	206
Q5JTD0	299	300S	313
Q5JTD0	543	545S	558
Q5JTD0	417	422T	432
Q6VMQ6	101	113S	125
Q6VMQ6	471	474S	490
Q9Y6G9	193	207S	212
P46087	779	786S	790
P46087	722	732S	736
Q9H3N1	235	247S	255
Q9H3N1	270	270S	281
Q01082	2124	2138S	2141
Q01082	2326	2338S	2346
Q96JY6	120	129S	132
Q96JY6	83	87S	104
Q9NYF8	655	658S	664
Q9NYF8	507	512S	518
Q9NYF8	394	397S	410
Q9NYF8	168	177S	181
Q9NYF8	284	285S	290S	299
Q96T88	627	639S	642
Q96T88	85	93T	107
Q96QR8	294	304S	313
O75152	100	108S	115
P46013	573	584S	587
P46013	2105	2105S	2119
P46013	2411	2420S	2422
P46013	1916	1923T	1928
P46013	2588	2588S	2602
P46013	851	859S	868
P46013	1131	1131S	1145
P46013	2219	2223S	2241
P17096	31	36S	47
O14523	656	662S	677
Q9UHY1	431	433T	444
P82094	338	344S	352
Q86V48	625	639S	646
Q9H2G9	10	15S	32
P04259	60	60S	69
P04259	69	71S	87
Q9Y320	270	288S	294
Q13045	849	856S	863
O14974	414	422S	425
Q14134	104	104S	116
Q14134	18	23S	35
P22626	239	259S	267
O43583	68	73S	94
P21359	2556	2565T	2569
P21359	2499	2515S	2518
P50402	47	54S	69
Q15365	178	190S	201
O94776	523	534T	537
O60716	345	349S	355
O60716	920	920S	931
O60716	345	349S	352S	356
O60716	847	847S	859
O60716	899	899S	911
O60716	859	869T	876
O60716	216	230S	234
O60716	265	268S	269S	275
O60716	899	906T	911
O60716	859	864S	876
O60716	345	346S	355
O60716	265	268S	275
O60716	250	252S	265
Q00613	353	363S	369T	373
Q96PM9	157	160S	176
Q06265	301	306S	312
Q9HC35	143	146S	159
Q8N6N3	148	158S	163
Q6GYQ0	795	797S	810
Q6GYQ0	795	798T	810
Q92545	1357	1375S	1380
Q8IY81	580	584S	594
Q14160	846	853S	859
Q14160	1444	1448S	1460
Q14160	492	504S	513
Q14160	1484	1486S	1492
P84157	125	144S	148
O95297	199	210S	214
P16144	1523	1530T	1534
P16144	1447	1457S	1461
Q96I25	169	169S	185
Q8IZ73	65	68S	78
Q9H7N4	496	498S	500S	517
Q9UK76	86	87S	100
Q9UK76	70	71S	85
Q9UK76	85	88S	100
Q9UK76	47	54T	65
Q15648	1049	1051T	1063
Q8NEF9	259	264S	269
Q8NEF9	197	205S	221
Q96C57	163	179S	186
Q12962	43	44S	68
Q7Z4S6	851	855S	876
Q5JTV8	130	143S	149
Q5JTV8	153	156S	157S	175
Q5JTV8	212	220T	237
Q5JTV8	212	215S	237
Q5JTV8	212	215S	220T	237
Q99460	303	311T	315S	320
Q99460	270	273T	293
Q99460	303	311T	320
Q9Y2X7	359	362S	373
Q9Y2X7	373	388S	399
Q08174	952	962S	968
Q08174	918	918S	936
Q08174	971	973S	990
Q08174	971	984S	990
O15014	571	576S	578S	583
O15014	465	467S	480
O15014	1053	1055S	1062
Q8WXE1	215	224S	227
Q9NTI5	1356	1358S	1374
Q9NTI5	1356	1358S	1370T	1376
P49585	310	315S	318
P49585	342	343S	354
P22234	20	27S	31
Q58FF8	172	177S	186
Q8NC44	381	385S	396
P53985	488	498S	501
Q13541	70	77T	100
Q13541	70	70T	100
Q14839	1540	1553T	1566
P50479	102	112S	118
Q8IVF2	587	593S	597
Q8IVF2	4470	4477S	4481
Q8IVF2	289	296T	309
Q8IVF2	4305	4307S	4316
Q8IVF2	851	851S	863
Q9UQR1	292	306S	309
Q9UQR1	292	305T	315
Q5H9L2	123	127S	139
Q5UIP0	1046	1047T	1058
Q86TB9	176	179S	184S	189
Q86VM9	529	534S	538
Q86VM9	31	46S	57
O75381	247	275S	279
O75381	247	274S	279
Q9BZ23	187	189S	199
P28290	737	739S	750
Q6SPF0	151	161S	171
O95292	140	150T	156
O75683	136	138S	145
O75362	403	407S	416
O75362	643	662S	665
Q9BW04	518	519S	525
Q9BW04	381	385S	409
Q9BW04	451	456T	476
Q9BW04	33	35S	49
Q9BW04	451	462S	476
Q9BW04	451	456T	471T	476
O43933	1209	1211S	1225
Q86WR7	205	212S	219
O00151	88	90S	99
O00151	123	130S	139
Q96B36	183	183S	195
Q96B36	71	88S	92S	101
Q96B36	202	212S	218
Q8N2M8	283	285S	292
O60763	929	942S	958
Q9BWU0	307	312S	324
Q9BWU0	701	712S	719
Q13586	616	618S	635
Q13586	652	668S	672
Q13586	572	575S	581
Q13586	616	620S	635
Q13586	652	660S	672
P05455	364	366S	384
P05455	92	94S	110
P51532	1451	1452S	1461
P51532	1376	1382S	1387
Q13748	41	48S	61
P32519	420	432S	435
Q9H6F5	13	18S	28
Q9H6F5	72	91S	95
Q9H6F5	36	47S	54
Q9H6F5	95	102S	110S	116
Q9H6F5	95	102S	113S	116
P18615	113	115S	126
P18615	131	131S	143
P27816	519	521T	533
P27816	1071	1073S	1088
P27816	810	823S	833
P27816	277	280S	291
P27816	634	636S	648
Q9ULU4	399	406S	409
Q9ULU4	481	490S	506
Q12789	1650	1653S	1661
Q15527	180	195T	202
Q92733	147	157S	159S	167
P51991	355	356S	377
Q5T200	875	877S	886
Q9UGV2	329	335S	346
P00533	987	993T	1000
P00533	987	991S	1000
P00533	687	693T	706
P00533	1161	1166S	1180
P00533	1053	1064S	1069
Q9H3Z4	8	10S	25
Q9H3Z4	8	11T	25
Q9H3Z4	8	12S	25
Q8WWI1	1507	1510S	1519
Q8WWI1	704	704S	718
Q9H501	187	198S	201
O43294	26	33T	57
Q9H246	110	115S	122
O94979	789	799S	807
Q9UN86	225	227T	243
P13646	416	427S	430
P13646	416	425S	430
Q99700	666	667S	683
Q9NRL2	724	731T	742
Q9NRL2	1411	1413S	1424
Q7L2J0	54	60S	69S	87
Q7L2J0	234	254S	258
Q7L2J0	208	216S	223
Q7L2J0	54	60S	87
Q01664	115	123S	127
Q01664	116	124S	127
Q9UPT8	895	908S	917
Q9UPT8	1265	1269S	1275S	1289
Q9UPT8	1097	1114S	1125
Q9UPT8	1265	1275S	1289
Q9UPT8	1094	1110S	1125
Q9UPT8	1094	1106T	1114S	1125
Q86UP2	66	75S	83
Q86UP2	1300	1313S	1322
Q86UP2	143	153T	163
Q14157	602	609S	613
Q14157	439	453S	460
Q14157	460	467S	485
Q14157	460	470S	485
Q14157	460	471S	485
Q14157	460	477S	485
P49840	273	279Y	284
Q9Y463	270	273Y	278
Q9UQ35	2397	2398S	2405
Q9UQ35	1119	1124S	1129
Q9UQ35	1001	1003T	1014
Q9UQ35	2132	2132S	2144
Q9UQ35	2449	2449S	2461
Q9UQ35	2371	2382S	2385
Q9UQ35	871	876S	883
Q9UQ35	1316	1320S	1335
Q9UQ35	1394	1404S	1413T	1417
Q9UQ35	846	848T	854S	870
Q9UQ35	304	322S	330
Q9UQ35	304	322S	323S	330
Q9UQ35	1101	1103S	1112
Q9UQ35	1324	1329S	1335
Q9UQ35	2261	2272S	2275
Q9UQ35	871	871S	883
Q9UQ35	1001	1003T	1014S	1021
Q9UQ35	1378	1387S	1394
Q9UQ35	2275	2289T	2302
Q9UQ35	1488	1492T	1497
Q9UQ35	2578	2581S	2588
Q8NE71	224	228S	246
Q8NE71	104	109S	122
Q8NE71	104	108T	109S	122
Q8NE71	7	21T	30
Q96T60	111	118T	132
Q9NR48	22	24S	35
P60174	56	58S	71
Q9H6S3	565	570S	575
Q6UXH1	64	70S	75
O00273	308	315S	325
P85037	443	445S	457
P85037	416	420S	431
P85037	208	213S	227
P85037	431	441S	443
P85037	416	416S	420S	431
P85037	208	213S	223S	227
Q9HAU0	853	855S	871
O75676	681	687T	700
P51610	666	666S	683
O75369	977	983S	988
Q96CP2	16	21S	35
Q92598	807	809S	815
Q92598	530	557S	567
Q92598	530	562S	573
P13051	20	23S	50
Q9Y6Q9	709	728S	731
P16401	2	18S	22
P31943	99	104S	115
Q9H0X9	741	747S	752
P40222	18	19S	54
P40222	504	515S	518
P40222	18	35S	54
Q8TD19	331	333T	346
Q9BXF6	305	307S	315
Q9H4L5	301	304S	318
P10809	61	70S	73
Q7Z5L9	71	71S	90
Q7Z5L9	389	406S	412
Q7Z5L9	358	360S	372
Q9GZR7	78	82S	92
O43493	296	298S	314
O43493	346	351S	368
Q9BVS4	330	337S	345
Q9H307	447	450S	457
Q9H307	98	100S	122
Q9UPN6	604	617S	624
Q92890	241	247S	256
Q5JVS0	97	108S	120
O75815	368	370S	381
Q7Z6Z7	1366	1368S	1378
Q7Z6Z7	1902	1907S	1916
Q7Z6Z7	1719	1722T	1734
Q7Z6Z7	2885	2887S	2904
Q7Z6Z7	3805	3816S	3836
Q9P035	110	114S	122
P42695	1372	1384S	1388
Q7Z3K3	410	425S	429
Q6P597	464	466S	477
Q12770	820	826S	837
P19013	14	19S	27
P19013	28	34S	42
P19013	28	31S	42
Q9NWH9	553	553S	565
Q9NWH9	989	1002S	1007
Q8WWM7	107	111S	123
Q8WWM7	582	594S	600
Q8WWM7	554	559S	571
Q8WWM7	607	634S	642
O00499	296	296S	312
Q9NYB9	174	183S	190
Q9UP95	980	983T	987
Q9UP95	962	967S	980
Q92508	1644	1646S	1653
A6NMY6	11	19T	29
A6NMY6	11	12S	29
Q13620	134	145S	159
Q9H1C4	541	547S	550S	581
Q8WVC0	627	630S	640
Q8WVC0	654	658S	667
O43399	16	21S	35
O43399	160	166S	171
P04792	80	82S	90
Q9Y2D5	393	393S	415
Q9Y2D5	773	778S	803
Q9BZE9	497	500S	513
P55795	99	104S	115
P14923	663	665S	675
P14923	178	182S	192
Q8TEW0	852	852S	863
Q8TEW0	961	973S	977
Q9NRA8	562	564S	575
Q6WKZ4	183	202S	210
Q6WKZ4	542	545S	554
Q14814	251	251S	267
Q66PJ3	271	271S	287
Q9Y2X3	498	502S	514S	519
Q9Y2X3	498	502S	518
Q9Y2K7	549	550T	558S	566
Q9Y2K7	549	550T	566
Q8IX90	155	155S	166
Q9Y6M5	167	173S	204
Q96PY5	1002	1016S	1021
Q9Y2G3	1152	1154S	1165
P50851	1100	1100S	1115
O15320	533	536S	547
O15320	627	635S	642
Q9BUZ4	425	426S	439
Q16204	235	244S	247
Q16204	230	240S	244S	247
Q494U1	609	611S	623
Q9UMZ2	930	935S	947
Q12888	259	265S	268
Q12888	499	500S	515
Q12888	372	380S	388
Q12888	1085	1094S	1101S	1107
Q12888	536	552S	559
Q12888	1670	1673S	1678S	1682
Q12888	1016	1028S	1032
Q9UKY7	100	107S	117
Q9Y2V2	50	52S	57
Q7Z5K2	218	221S	230
Q9UK58	319	341S	345
Q9UK58	319	329S	330T	345
Q12959	562	575S	578
Q12959	562	573S	578
Q12959	562	571S	578
Q14469	9	12S	30
Q9Y4K1	325	329S	338
Q9Y4K1	64	75S	81S	86
Q9Y4K1	19	19S	36
Q9Y4K1	64	75S	86
P78536	791	791S	803
P31321	71	83S	93
P31321	71	77S	83S	93
Q3MHD2	73	75T	87
Q8IZP0	174	183S	190
Q8IZP0	200	216S	220
Q7Z6E9	1255	1277S	1282
P16949	30	38S	42
P16949	15	25S	28
P16949	14	16S	28
P23588	445	445S	454
P24534	79	95S	97
P24534	97	106S	117
P49023	302	303S	318
P49023	94	106S	111
P49023	76	85S	94
P49023	318	322S	348
Q9BPX3	664	674S	682
Q7L4E1	267	276S	279
Q9UN79	379	386S	392
Q14671	707	713S	719
Q9H4A3	163	167S	183
Q7Z417	650	652S	660
Q7Z417	571	572S	582
Q7Z417	110	112S	123
Q7Z417	618	629S	640
P08651	333	333S	346
P08651	312	323S	327
P08651	333	337S	346
P08651	333	339S	346
P15923	372	379S	393
Q9NQW6	181	182S	199
Q9NQW6	42	54S	60
Q9NQW6	293	295S	308
Q9NQW6	320	323S	336
Q86SQ0	467	468S	479
O14879	198	203S	211
P13647	16	21S	30
P13647	16	18S	30
P13647	64	64S	73
P13647	16	16S	30
P13647	74	82S	85
P13647	49	50S	64
P10314	341	359S	366
P23396	215	221T	228
Q9Y608	326	331T	346
O95425	236	245S	248
P49916	202	210S	214
P46379	970	973S	987
P46379	88	113S	119
P46379	963	964S	970
Q99575	719	730S	735
Q99575	355	367S	371
P62070	178	186S	192
Q3L8U1	548	550S	563
P45880	108	115S	121
Q5VZK9	1080	1094S	1097
Q5VZK9	967	968S	981
Q96TC7	44	46S	62
Q9Y618	2269	2269S	2283
Q12846	103	117S	122
O15231	430	447T	451
O15231	151	155S	158T	176
O15231	463	465S	478
O15231	151	155S	176
O15231	430	447T	453S	463
P60468	2	17S	21
P60468	2	19S	21
Q5JSH3	46	50S	57
Q5JSH3	394	403S	409
Q96QC0	311	313S	326
Q9H1E3	202	214S	219
Q9H1E3	202	204S	214S	219
Q9H1E3	10	19S	29
Q9H1E3	202	202T	214S	219
Q9H1E3	176	181S	185
Q9H1E3	176	179T	181S	185
O15021	1768	1782S	1787
Q09666	3405	3412S	3415
Q09666	172	177S	182
Q09666	5726	5731S	5741
Q09666	5726	5739S	5741
Q09666	569	570S	583
Q09666	93	93S	103
Q09666	500	511S	514
Q09666	5834	5841S	5848
Q09666	5447	5448S	5461
Q09666	135	135S	150
Q09666	208	216S	226
Q09666	208	210S	226
Q09666	4096	4100T	4112
Q09666	5748	5752S	5766
Q09666	5748	5763S	5766
Q09666	5748	5749S	5766
Q09666	29	41S	46
Q09666	5745	5749S	5752S	5766
Q09666	4807	4812S	4816
Q09666	5102	5110S	5113
Q09666	5848	5851S	5857S	5860
Q09666	5745	5746S	5752S	5766
Q09666	5748	5752S	5763S	5768
Q09666	204	212S	216S	226
Q9H1B7	546	547S	560
Q9H1B7	655	657S	659S	671
Q9H1B7	655	658S	659S	671
Q9H1B7	655	659S	671
Q9UFC0	234	243S	247
O15018	1252	1270S	1273
Q13085	77	80S	87
Q13442	57	60S	74
Q13442	57	60S	63S	74
Q99613	34	39S	47
Q8N684	46	48S	67
Q13177	139	141S	148
Q13177	139	143T	161
O95793	383	390S	405
Q08945	432	444S	456
O95785	989	996S	1001
O95785	1139	1146S	1162
O95785	1092	1106S	1109
O95785	1006	1017S	1020
Q96JM3	421	427S	432
Q96JM3	400	405S	411
Q96JM3	458	459S	471
Q96JM3	280	282S	302
Q96JM3	474	476S	482
Q96JM3	199	204S	214S	220
Q96JM3	280	284S	302
Q96JM3	199	204S	220
Q04695	27	32S	42
Q04695	7	10S	27
P06400	799	807S	811
P06400	360	373T	377
P06400	342	350S	359
Q7Z4V5	238	240S	253
Q8N4C8	769	778S	787
Q13428	1225	1228S	1239
Q13428	1367	1378S	1382
Q13428	1245	1257S	1260
Q13428	503	503S	520
Q13428	967	983T	986
Q13428	1094	1111S	1121
Q13428	574	583S	587
Q13428	147	156S	159
Q13428	571	581T	592
Q69YN4	1572	1579S	1583
Q6VN20	358	369S	372
Q16513	581	583S	595
Q16513	581	582S	595
Q16555	497	509T	512
P11831	213	224S	236
Q9H7D7	119	121S	130
Q8TB61	422	427S	433
Q68EM7	674	676S	700
Q7Z309	108	115S	119S	123
Q7Z309	57	58S	69
P40855	139	147S	156
Q9ULW0	728	738S	741
Q9H3P2	351	363S	372
Q9H6Y2	4	14S	28
Q92945	178	181S	191
Q9Y5K6	458	458S	468
Q9Y6X9	615	615S	624
Q9Y6X9	739	743S	755
Q8N565	205	213S	215
Q6ZSZ5	1101	1103S	1110
Q8IVT2	392	394S	407
Q8IVT2	392	395S	407
Q8IVT2	375	377T	391
O95400	45	49S	63
Q15059	556	563S	579
Q86X53	245	254S	268
O95218	183	188S	196
O95218	147	153S	167
O95218	118	120S	130
Q9Y383	9	18S	20
Q9H3D4	450	463S	469
Q9UKV3	239	243S	258
O60841	106	113S	120
O60841	131	135S	146
O60841	131	137S	146
O60841	206	214S	225
Q6PJG2	459	461S	473
Q6PJG2	615	636S	640
Q9NXC5	757	766S	770
O75821	33	42S	58
Q8NI77	684	684S	699
Q9NVU0	497	503S	530
Q13033	219	229S	232
Q5T5Y3	548	563S	566
Q68CZ2	646	660S	664
Q6P2E9	870	879S	899
Q63ZY6	133	143S	147
Q9NZM1	168	174S	181
Q9NZM1	729	731S	740
Q08J23	738	743S	768
Q08J23	738	743S	751S	768
P06748	117	125S	135
P06748	104	112S	135
P06748	55	70S	74
P06748	251	254S	264
Q14181	141	141S	161
Q13671	349	351S	363
P54725	120	128S	150
P54725	120	123S	150
P02538	60	60S	69
P02538	31	37S	41
P02538	69	71S	87
Q13439	69	71S	78
Q13439	261	266S	280
Q96TA1	686	692S	696S	706
Q96TA1	655	665S	686
Q96TA1	686	691S	706
Q96TA1	655	665S	681S	686
Q8N6T3	343	343S	359
Q5T0Z8	655	661T	665
Q9NY27	150	159S	166
Q9NY27	211	226S	230
Q8NDX5	606	609T	625
Q8NDX5	606	609T	616S	625
Q99733	108	125S	133
Q99733	45	51T	62
O14639	429	431S	444
O14639	704	706S	715
O14745	271	280S	288
O14745	288	291S	306
O14745	288	290S	306
Q9UKL0	253	257S	279
Q15459	339	359S	368
Q9BTU6	460	461S	473
Q9BTU6	38	47S	51S	57
Q9BTU6	460	464S	473
Q9BTU6	460	462S	473
P51608	62	80S	83
P51116	598	601S	618
P16070	706	706S	716
P16070	682	686S	695
P16070	716	718S	732
P16070	682	697S	706
P16070	163	183S	187
P16070	716	720T	732
Q13547	372	393S	404
Q15629	349	365S	368
O75940	197	201S	209
Q15149	4384	4386S	4402
Q15149	4610	4623T	4628
Q15149	4384	4385S	4402
O00429	607	616S	620
Q99569	312	314S	325
Q9NRY4	1173	1179S	1188
Q92466	26	26S	36
Q5HYJ3	189	193S	203
P68363	41	48S	61
P52292	52	62S	69
Q96T23	1343	1345S	1357
Q96T23	599	604S	613
Q96T23	1303	1305T	1324
Q8TEM1	1836	1844T	1847
Q15366	186	189S	200
Q8N1F8	396	400S	411
O60832	481	494S	499
P50914	133	139S	142
A0FGR8	688	693S	720
Q9Y666	977	980T	984
Q13098	468	468S	487
Q9Y6A5	238	250S	258
Q9Y6A5	313	317S	333
Q9UM00	173	188S	189
Q9H2P0	706	709S	718
Q00341	26	31S	42
P07355	11	19T	29
P07355	11	12S	29
Q9Y3Q8	279	279S	291
Q14669	310	312S	322
Q8NC51	388	392S	409
P42167	158	160T	174
P42167	304	306S	320
P42167	61	67S	87
P42167	61	66S	87
P42167	69	74T	87
P42167	61	66S	67S	87
P42167	61	67S	74T	87
P42167	158	159S	174
P42167	61	66S	74T	87
P42167	151	156S	158S	174
Q9NX40	105	108S	116
Q13200	9	16S	32
P11274	92	122S	126
P29692	124	133S	137
P29692	144	162S	170
P29692	144	147T	162S	170
Q9UER7	495	495S	507
Q9UER7	491	498S	507
Q07960	49	51S	60
Q13330	446	449S	457
Q09472	1021	1038S	1046
P25205	701	711S	725
P25205	701	708Y	725
P25205	668	672S	689
Q8NI35	639	645S	651
Q8NI35	1207	1212S	1226
P02686	38	40S	70
Q9H6Z4	331	333S	347
Q969X1	79	81S	93
Q969X1	79	83S	93
Q9H7L9	231	234S	253
Q9H7L9	231	234S	237S	253
P35221	652	655S	658T	671
P35221	634	641S	652
P35221	654	655S	671
P35221	652	658T	671
O15439	634	646T	651
Q5TKA1	294	297T	301
Q9NX63	49	50S	64
Q7Z3B3	248	249S	263
Q14694	561	576S	587
Q8N3E9	494	496S	519
P05387	99	105S	116
P05387	99	102S	116
Q01196	12	21S	25
Q01196	12	14T	25
Q9Y6D5	216	227S	230
Q9UHW9	1027	1032S	1045
Q9UHW9	22	32S	39
O60885	593	601S	607
Q96PN7	1069	1077S	1090
Q9P2E9	609	615S	627
Q9P2E9	1263	1277S	1292
P35659	30	32S	49
Q96AE4	621	630S	645
Q96AE4	621	629T	645
P29966	88	101S	106
P29966	12	27S	31
P29966	12	26S	31
P29966	56	81S	88
P29966	106	120T	138
P29966	106	135S	138
P29966	106	132S	153
P29966	166	170S	174
P29966	106	128S	131S	153
P29966	106	120T	128S	153
Q8TEA8	194	197S	210
Q96G74	63	64S	81
Q6R327	1591	1591S	1600
Q13459	1284	1290S	1300
Q13459	712	717S	730
Q02241	858	867S	875
P13861	97	99S	118
P13861	71	78S	80S	94
Q03252	382	385S	392
Q03252	9	17S	21
Q9H6H4	150	152S	158
Q15910	473	487T	491
Q08357	249	256S	259S	263
Q13501	268	272S	282
Q13501	266	269T	282
Q13501	266	269T	272S	282
P18669	11	14S	22
Q00587	98	101S	113S	118
Q00587	190	190S	198
Q00587	349	350S	360
O14896	421	424S	430
Q8N3F8	571	578S	585
Q8N3F8	612	621S	628
Q8N3F8	482	486S	495
Q8TF74	257	267S	280
Q06210	259	261S	272
O94964	1014	1017S	1023
Q92560	581	582S	597S	602
P49736	20	27S	31
P49736	134	139S	150
O00193	15	17S	38
Q92805	28	33S	54
Q14244	274	277T	285
Q9H5H4	121	125S	132
Q9H5H4	79	83S	90
Q9C0C7	632	639S	645
A1L390	73	76S	82
P11717	2398	2409S	2421
P11717	2398	2401S	2421
P11717	2477	2484S	2492
O60231	153	160S	167
O95359	2510	2512S	2521
O95359	2311	2317S	2321S	2333
O95359	1946	1949S	1964
Q13610	43	50S	68
Q96JP5	82	83S	101
O60504	520	530S	533
Q58FF7	203	205S	214
O95295	122	133S	137
P19012	20	34S	43
Q9NVU7	580	585S	598
A7KAX9	887	892S	895
O43318	388	389S	399
O43318	439	439S	457
Q8N9T8	166	171S	188
Q86UE4	415	426S	431
Q86UE4	132	143T	151
Q9ULL5	875	884T	888
Q9Y4E8	229	229S	241
Q8N7R7	342	344S	354
P48634	1213	1219S	1224
P48634	1089	1089S	1100
Q13283	230	232S	248
Q13283	133	149S	160
Q53GS7	88	88S	108
Q00526	10	14T	21
Q00526	10	15Y	21
O75391	145	158S	165
Q9UJZ1	322	327T	338
Q96C90	28	32S	53
P29323	770	776S	788
Q86X29	493	493S	512
Q96KQ7	140	140S	151
P14618	33	37S	44
Q05519	424	434S	437
Q05519	198	207S	212
Q9UNZ2	114	114S	125
P53621	171	173S	183
O14497	694	696S	711
P18887	437	447S	459
P18887	437	447S	453T	459
Q9BTC0	1040	1040S	1053
Q9BTC0	1454	1456S	1478
Q8NFJ5	340	345S	349
Q9NR30	117	121S	132
Q9Y266	134	139S	155
Q9Y266	134	145T	155
Q9Y266	134	136S	145T	155
P07948	10	13S	21
Q5VZL5	117	122S	134
Q15398	322	329T	332
P46100	590	598S	602
P46100	666	677S	687
O75509	530	541S	546
Q8NFH5	66	73S	84
Q8NFH5	295	308T	311
Q8N3X1	12	18S	24
Q8N3X1	475	479T	495
Q8N3X1	495	499S	508S	512
Q8N3X1	514	517T	528
Q8N3X1	495	499S	512
Q8N3X1	420	431S	435
Q9UDY2	244	244S	252
Q9UDY2	1155	1159S	1168
Q9UDY2	984	986S	998
Q9UDY2	122	130S	139
Q9UDY2	1052	1068S	1077
Q9UDY2	976	979S	998
Q9UDY2	976	979S	986S	998
Q8NBJ4	253	255T	268
Q15223	428	435S	452
Q15223	427	434S	436Y	452
Q15223	428	434S	452
Q8IYJ3	389	392S	400
Q13573	221	224S	234S	236
Q13573	221	224S	232S	236
Q01813	386	386S	396
O14681	324	326S	330S	334
Q8WWA1	135	137S	151
Q8WWA1	135	141S	151
Q9UKN8	606	611S	630
P21291	179	192S	194
Q9BUH6	139	148S	151
P57682	244	250S	256
O60437	1657	1657S	1668
Q9Y5Q9	40	43S	64
Q92769	373	394S	405
Q6Y7W6	17	26S	36
Q6Y7W6	362	377S	397
Q6Y7W6	362	374S	397
P22314	44	46S	58
Q7Z2Z1	1294	1303S	1307T	1310
Q9Y2W1	253	253S	262
Q9Y2W1	236	243S	246
Q9Y2W1	679	682S	688
Q9Y2W1	315	315S	320S	334
Q9Y2W1	927	939S	948
Q9Y2W1	376	379S	388
O75376	2184	2184S	2198
O75376	2119	2120S	2128
O75376	1469	1472S	1483
O94876	404	414S	417
Q9UBB5	175	181S	187
Q6KC79	2649	2658S	2661
Q6KC79	342	350S	354
Q96KN1	288	288T	311
Q96KN1	288	289T	311
P18858	41	49S	55
P18858	193	195T	209
P18858	63	76S	80
P18858	63	66S	80
P18858	174	183T	190
O75822	107	109T	118
Q9NYQ8	4243	4258S	4261
Q9UBC2	238	241S	258
Q9BTA9	523	538S	551
Q9BTA9	518	535S	538S	551
Q9BTA9	523	525S	551
Q9BTA9	487	511S	514
Q14980	1744	1757S	1763
Q14980	154	169S	177
Q9ULH0	1410	1411S	1436
P51858	158	165S	168
Q8WX92	555	557S	581
Q9H0G5	272	275T	282
Q9H0G5	254	255S	265
Q5VTR2	126	138S	143
Q96HR8	303	315S	320
Q9NPQ8	424	436S	441T	448
P49790	678	687S	690
P49790	512	516S	527
P49790	201	209S	215
Q6PD62	913	925T	934
Q9H4M9	444	456S	462
P20700	388	391S	398
O43719	696	702S	706
O43719	672	676S	688
O43719	637	642S	655
O43719	706	713S	717
O43719	520	529S	538
P18031	351	352S	372
Q6ZRV2	912	914S	923
Q6ZRV2	521	523S	533
Q6ZRV2	1001	1003S	1018
Q6ZRV2	785	785S	795
Q6ZRV2	640	647S	665
A6NKT7	1471	1475T	1479S	1481
A6NKT7	1532	1535S	1548
Q99081	555	560T	572
Q15642	294	296S	312
Q96PU5	446	448S	463
O76080	47	48S	69
Q14004	379	383S	394
Q14004	1142	1147T	1170
Q9H8M9	110	114S	121
Q71U36	41	48S	61
Q9NQ84	410	423T	430
Q9NQ84	410	418S	430
P18462	341	359S	366
Q96E09	136	147S	151
Q96E09	35	47T	60
Q96E09	35	37S	60
Q96E09	136	149T	151
Q9BYG5	7	11S	21
Q15554	312	323S	328
Q9Y657	123	124S	136
Q9NYB0	195	203S	209
Q9NYB0	154	154S	166
Q96K21	351	354S	367
P21796	97	104S	110
P12268	413	416S	423
Q14684	702	706S	713
P27824	552	554S	571
P27824	552	562T	571
P27824	554	554S	564S	571
Q9BRJ6	169	175S	183
Q9BRJ6	44	59S	65
Q9UKA4	1240	1242S	1255
Q9BX95	111	112S	123
Q9BX95	110	114T	123
Q9UJU6	224	232S	247
Q9Y6M1	152	162S	169
Q9Y6M1	152	164S	169
Q92974	682	696S	707
P19634	701	703S	712
P19634	768	785S	791
Q99567	510	517S	521
Q5VUA4	2099	2101S	2107
Q9NVR2	213	231S	235
Q9NPH3	555	557S	569
Q71RC2	593	597S	616
Q71RC2	573	583S	593
Q71RC2	593	595T	616
Q8IZ21	116	118S	129
Q5SXM2	585	599S	603
O96013	178	181S	199
Q6ZN18	204	206S	219
Q9UKE5	766	766S	779
Q9C0C2	1380	1385S	1392
Q9C0C2	1664	1666S	1677
Q9C0C2	1099	1103S	1112
Q9C0C2	836	836S	848
Q9C0C2	684	691S	701
Q9C0C2	1023	1024S	1044
Q9C0C2	1615	1620S	1621S	1633
Q9C0C2	590	601S	609
Q9C0C2	892	893S	912
Q9C0C2	663	672S	684
Q9C0C2	976	984S	1001
Q9C0C2	1645	1652S	1658
Q9C0C2	976	983S	1001
Q9C0C2	1023	1029S	1044
Q9C0C2	976	987S	1001
O00161	101	110S	118
O94804	429	438S	444
Q969G5	198	205T	212
Q969G5	60	62S	70
Q15637	67	80S	82S	93
P26232	651	654S	657T	670
P26232	653	654S	670
P26232	651	657T	670
Q5T4S7	360	365S	381
Q5T4S7	606	620S	623
Q5T4S7	360	370Y	381
Q96NY8	444	444S	453
Q6NZI2	300	302T	311
Q6NZI2	162	167S	171
Q8NC74	195	196S	206
P52948	883	888S	899
P52948	617	623S	634
P52948	604	612S	617
Q9UMD9	83	85S	101
Q9UMD9	83	85S	93S	101
Q9UMD9	144	148S	150S	155
Q9UMD9	55	62S	73
Q9UMD9	55	61S	62S	73
Q9UMD9	370	387T	391
Q9UMD9	55	64Y	73
Q2KHR2	1079	1081S	1094
Q8WUA4	883	893S	897
Q9P1Y6	907	917T	932
Q9P1Y6	907	915S	932
Q9P1Y6	1200	1202S	1220
Q6PKG0	766	774S	779
Q6PKG0	766	766S	779
Q6PKG0	74	90S	114
Q6PKG0	130	143S	153
Q6PKG0	524	526T	540
P10644	75	83S	93
P26358	698	714S	717
Q29RF7	1299	1305S	1316
Q29RF7	1204	1208T	1212
Q8IYB3	426	429S	431S	435
Q8IYB3	220	220T	230
Q8IYB3	459	463S	465S	470
Q8IYB3	871	874S	886
Q8IYB3	250	260S	264
Q8IYB3	870	872T	874S	886
Q8IYB3	763	769S	775S	788
Q8IYB3	763	769S	778T	788
Q8IYB3	603	605S	607S	612
Q8IYB3	459	465S	470
Q8IYB3	595	597S	603
Q8IYB3	763	769S	789
Q9H0B6	589	589S	606
Q9H0B6	580	582S	589
Q9H0B6	606	610S	617
Q7Z434	219	222S	233
Q12893	318	329T	334
P55884	117	119S	135
P55884	68	85S	114
P55884	68	83S	114
Q8IWT6	217	217S	227
Q5VSL9	333	335S	350
P58107	4850	4852S	4869
O15234	140	148S	162
P30622	191	204S	207
P30622	145	147S	178
P30622	145	146T	178
Q9BY44	506	506S	521
P02533	418	435S	440
P67809	157	165S	171
P67809	157	167S	186
P67809	157	174S	186
Q9BRQ0	299	302T	314
Q92903	23	36T	47
Q8NHG8	82	82S	96
Q92667	142	151S	154
Q92667	529	533T	550
O95171	89	91S	98
P35606	847	861T	873
P35606	847	859S	873
P78347	207	210S	220
P78347	556	558T	568
Q9H788	313	315S	325
O60333	1054	1057S	1063
Q9H8Y8	213	225T	229
Q8N3D4	267	285S	290
Q9UHB6	130	132S	142
Q9UHB6	486	490S	501
Q15019	210	218S	226
P14859	436	447S	452
P14859	437	448S	452
O00505	50	60S	68
Q6P6C2	60	64S	79
O95361	51	62S	74
O95361	51	60S	74
Q14186	16	23S	27
Q8TDS4	326	328S	338
P12270	1657	1677T	1681
Q9BVC5	189	189S	202
Q9ULM3	365	367S	384
Q8WUX9	416	417S	428
Q9Y446	312	313S	327
Q9Y446	312	314S	327
Q9Y446	226	238S	242
Q53EZ4	428	430T	443
Q53EZ4	428	428S	443
Q8N556	246	265S	270
P28715	373	384S	387
P28715	521	526S	536
Q6P9B6	445	446S	457
Q9Y3Z3	577	592T	597
Q03135	2	2S	20
Q9Y2U8	201	209T	214
Q9Y2U8	172	187S	191
Q9Y2U8	256	261S	274
Q9Y2U8	135	144S	152
O95817	171	173S	194
O95817	366	386S	389
O95817	366	377S	389
Q9H910	91	97S	105
O95674	27	35S	58
Q02818	365	369S	378
P12830	785	793S	797
Q15758	493	494T	503
Q9UKS6	333	354S	362
Q9UKS6	316	319S	333
O75643	222	225S	238
Q04637	1224	1231S	1235
Q04637	1185	1187S	1194
Q04637	1185	1185S	1194
Q9BXB4	172	181S	187
Q92625	661	663S	674
Q92625	314	318T	336
Q92934	73	75S	95
Q9UQ88	581	583T	593
Q9UQ88	581	582Y	593
Q1KMD3	161	161S	175
Q96EV2	200	205S	218
Q96EV2	726	739S	746
Q9Y3L3	550	550S	564
Q9Y3L3	585	586S	608
P30050	32	38S	41
P05187	110	114S	127
Q13112	408	410S	424
Q5JSZ5	385	388S	399
Q5JSZ5	216	226S	234
Q5JSZ5	1690	1691S	1711
Q5JSZ5	852	853S	865
Q9P206	861	862S	877
Q9P206	969	979S	985
Q9P206	922	929S	939
Q9P206	667	669S	673S	687
Q9P206	557	562S	587
Q9P206	538	545S	557
Q9P206	607	612S	620
Q9P206	557	570S	587
O14737	115	119S	126
P15924	2207	2209S	2215
P15924	168	176S	186
P15924	2812	2825S	2827
Q9BYX2	912	920S	929
O15173	200	211T	218
O15173	200	208S	211T	218
Q15785	182	186S	193
Q14498	136	136S	151
Q8TD16	582	582S	589
O75494	133	133S	140
Q9UJX2	586	588S	598
P07814	871	886S	890
P07814	871	880S	903
Q13895	93	98S	111
Q9Y5K3	310	315S	318
Q9UEW8	377	385S	393
Q12872	279	283S	306
O43765	77	81T	94
O43765	77	81T	84S	94
O43765	77	77S	81T	94
Q96NE9	541	544S	550
Q9UNE7	13	19S	31
Q15477	254	256S	264
Q9NYV4	422	423S	430
Q9UKM9	132	135S	142
Q12982	113	114S	125
Q96C19	62	74S	78
Q9BQE3	41	48S	61
Q96HC4	102	111S	117
Q8IU89	334	340S	359
Q6UN15	255	259S	266
Q7Z460	598	600S	612
P17275	251	255T	259S	269
P17275	251	251S	269
Q99708	325	327S	338
Q99708	308	315T	325
Q99708	308	313S	325
Q5SYE7	1167	1191S	1195
O95490	1428	1430S	1440
Q92785	138	142S	153
P42566	802	814S	817
P42566	794	796S	802
Q5T1M5	1161	1162S	1174
Q5T1M5	1161	1164S	1174
Q5T1M5	954	956S	975
Q5T1M5	954	960S	975
P38398	1460	1461S	1477
P08238	224	226S	235
P08238	250	255S	264
Q9BRD0	318	325S	329
Q9BRD0	269	279T	285
Q5TDH0	94	106S	109
Q32MZ4	516	521S	555
Q32MZ4	726	733S	750
Q01650	31	31S	49
Q01650	31	35S	49
Q92793	121	121S	136
P04049	257	259S	276
P35269	445	446T	461
P35269	383	385S	389T	403
P35269	383	391S	403
P35269	383	385S	403
P35269	383	389T	403
P35269	436	445T	446T	461
Q96GN5	113	117S	128
Q14247	415	418S	429
Q14247	399	401T	415
Q14247	399	417S	429
Q14247	399	401T	405S	415
Q13111	136	141S	152
Q13111	775	775S	796
P19338	63	67S	71
P19338	555	563S	566
P19338	23	28S	41S	53
P19338	142	145S	153S	177
P19338	63	69T	71
P19338	578	580S	590
P19338	611	619S	625
P55081	127	132S	133S	148
O76094	618	625S	646
O76094	618	621S	624T	646
O76094	618	620S	621S	646
O95365	505	526S	531
Q9C0B5	618	621S	634
O75475	101	106S	114
O75410	24	44S	50
O75410	262	276S	284
O75410	293	316S	320
Q9H0D6	495	499S	501S	511
Q96A49	302	313S	319
Q96A49	235	248T	255
P25788	242	250S	256
P25788	242	243S	256
Q6ZSS7	6	10T	18
Q9UHD8	30	30S	46
Q8IXQ4	102	105S	122
Q12906	588	592T	601
Q12906	475	486T	524
Q12906	475	482S	524
Q86WB0	381	395S	400
Q86WB0	315	321S	324
Q86WB0	329	344S	352
Q86WB0	329	335S	344S	352
Q9P2R6	671	675S	679S	692
Q9BTE7	9	9S	24
Q9UKJ3	1105	1107S	1119
Q9UKJ3	730	740S	746
Q9UKJ3	730	738S	740S	746
Q9UKJ3	630	653S	661
Q9H223	447	459S	465
O96018	9	9S	23
Q15773	230	238S	242
P09234	4	17S	22
Q9BXK5	418	420S	432
Q8N5I9	171	178S	183
Q8N5I9	9	14S	28
A0MZ66	506	506S	519
P63165	2	2S	18
Q9C0D5	207	207S	223
P20020	1190	1193S	1213
Q96E39	204	208S	218
Q96T37	292	294S	304
Q13263	473	473S	484
P61978	279	284S	287
P61978	208	216S	220
O14686	4736	4738S	4747
Q07157	1613	1617S	1638
Q07157	617	617S	630
P16402	35	37S	48
Q99442	353	357S	369
Q99442	369	375T	394
P46937	107	109S	125
P46937	107	110T	125
P46937	125	128S	162
P46937	125	131S	162
P46937	107	114T	125
P46937	125	127S	162
Q5VV41	223	230S	247
Q5VV41	105	107S	116
Q9NPR2	823	825S	833
Q27J81	1192	1204S	1210
Q27J81	1160	1188S	1192
Q27J81	1160	1183S	1188S	1192
Q27J81	1160	1179T	1188S	1192
Q92538	1289	1300S	1315
Q99607	186	188S	199
Q13185	172	176S	184
Q9UPN3	4512	4521S	4524
Q8NCD3	469	473S	484
Q03111	263	267S	282
Q04726	282	286S	301
Q4G0J3	298	299S	310
Q4G0J3	254	261S	271
Q4G0J3	298	300S	310
Q4G0J3	254	257T	258S	271
Q15717	192	202S	206
Q8IXM2	84	96S	99
Q96GM8	2	5S	23
Q96CV9	525	528S	538
Q8IZH2	1622	1639S	1648
Q8IZH2	1622	1645S	1648
Q08170	106	113S	115
Q9BQE9	105	114S	118S	131
Q9NTJ3	39	41S	57
Q9NTJ3	39	39T	57
Q3KQU3	451	460S	463
Q3KQU3	93	97T	105
Q3KQU3	111	113S	130
Q3KQU3	111	113S	116S	130
Q3KQU3	538	544S	561
Q3KQU3	63	70S	86S	93
Q3KQU3	63	86S	93
Q3KQU3	93	93S	105
Q96IF1	111	119S	122
Q96IF1	229	231Y	255
Q96IF1	122	137S	140
Q96IF1	229	230S	255
Q12802	1925	1929S	1936
Q12802	2718	2728S	2731
Q12802	977	983S	993
Q12802	939	944S	967
O14545	317	326S	330
O14545	407	415S	421
O14545	317	327S	330
Q14258	96	100S	113
P20042	2	2S	15
P54727	152	160S	174
P78344	506	508T	521
Q9NZN4	426	438S	449
Q92692	388	410T	413
P35222	191	191S	201
P35222	551	552S	566
P35222	551	551T	566
P35222	550	556T	566
Q14C86	928	946S	954
Q8NHH9	22	24S	57
Q96CX2	185	185S	206
Q96CX2	185	187S	206
O95685	40	46S	64
Q9NXL9	866	883S	887
Q9BTX1	403	406S	417
Q99543	45	47S	58
Q9HCN4	327	338S	347
Q9HCN4	311	312S	327
Q92541	697	697S	705
Q14155	517	518S	526
Q9UHB7	692	694S	700
P49792	2446	2450T	2454S	2456
P49792	2662	2668S	2683
Q9NZT2	349	349S	361
Q9NZT2	461	484S	493
P53396	472	481S	484
Q15154	60	65S	75
Q86YP4	97	100S	107S	117
Q86YP4	97	100S	114S	117
Q86YP4	173	189T	196
Q86YP4	97	100S	113S	117
P16989	34	34S	52
P16989	34	67T	85
P16989	34	72S	85
P16989	34	38S	85
P40818	715	719S	732
P40818	716	718S	733
Q68DK7	205	205S	224
Q9BUA3	306	308S	319
Q9BUA3	49	55S	69
Q9BQG0	1255	1267S	1276
Q9BQG0	1156	1163S	1168
Q9BQG0	5	11S	26
Q6ZUT6	201	201S	215
Q9P270	390	391S	406
Q6P9G4	108	117S	131
Q9Y520	2101	2105S	2111
Q9Y520	184	187S	216
P12694	347	347S	357
Q96MU7	306	308S	315
Q96PK6	204	206T	213
Q96PK6	220	220S	239
Q96PK6	220	225S	239
Q8ND76	324	326S	335
P11388	1374	1377S	1386
P11388	1239	1244T	1260
P05386	98	104S	115
P05386	98	101S	115
P02545	387	390S	398
P02545	387	390S	392S	398
P02545	458	458S	471
P02545	628	628S	645
P02545	387	392S	398
P02545	387	390S	394T	398
P02545	12	22S	26
P02545	628	636S	645
P49006	11	22S	26
P54105	86	102S	114
P17812	571	575S	585
Q7KZI7	565	569S	585
O00567	565	570S	579
O00567	515	520S	534
O00567	515	519S	534
P10075	86	86S	102
P49454	3116	3119S	3126
P49454	1750	1750S	1764
O76021	357	361S	374
Q9H7D0	1766	1766S	1774
O60248	33	37S	49
P10412	6	18T	22
P10412	34	36S	47
Q14676	360	376S	385
Q13425	90	95S	102
Q8NFC6	2982	2986S	3005
O00264	173	181S	188
O00264	48	57S	68
Q8IWW6	229	231T	240S	251
P21333	1453	1459S	1465
P21333	1072	1084S	1088
Q9P2B4	555	568S	574
Q9P2B4	486	488S	499
Q9H410	77	81S	93
Q8IY57	165	167S	181
O15027	387	391S	408
O00515	392	394S	404
O00515	345	356S	361
O00515	283	301S	307
O00515	113	121S	123S	131
O00515	120	123S	136
O00515	266	274T	283
Q6ZRP7	565	578S	587
O00559	34	36S	54
Q13188	308	316S	329
Q8N5F7	137	149S	152
Q9H4G0	67	75S	78
Q9H4G0	648	650S	660
Q9H4G0	575	578S	596
Q9H4G0	430	441S	455
Q9H4G0	782	784S	790
Q9H4G0	67	75S	79T	83
Q9H4G0	664	678S	697
Q9H4G0	664	686T	697
Q9H019	236	238S	248
Q96EN8	528	528S	541
P35579	1938	1943S	1951
Q8WUI4	484	487S	505
Q15311	455	463S	465
Q9Y2H0	907	915T	919
P42166	417	424S	428
P42166	158	160T	174
P42166	61	67S	87
P42166	61	66S	87
P42166	69	74T	87
P42166	61	66S	67S	87
P42166	61	67S	74T	87
P42166	158	159S	174
P42166	61	66S	74T	87
P42166	151	156S	158S	174
O94826	90	91S	110
O94826	85	85T	91S	114
O94826	90	96S	114
Q13247	301	303S	312
Q13247	112	119S	121
P25440	622	633S	648
Q9Y4F5	853	853S	866
Q9Y4F5	721	721S	736
Q9HCK8	2045	2046S	2057
P20810	410	411S	427
P20810	133	133S	151
Q09161	21	21T	38
Q9NYL9	14	25S	31
Q5VT52	659	665S	672
Q5VT52	711	723T	730
Q5VT52	469	485S	495
Q5VT52	730	732T	756
Q15185	108	113S	123
Q9BR39	476	490T	496
Q9Y478	173	182S	200
P55327	176	176S	181
Q5T5P2	1640	1650S	1655
O94762	804	815S	827
Q9BRG2	123	125S	136
Q9BRG2	187	201S	209
Q9UHK0	385	403S	410
Q15942	344	344S	355
Q15942	273	281S	296
Q15942	254	267S	273
Q15942	296	308S	321
O15446	271	285S	289
Q6IQ49	271	278S	292
Q7Z2W4	386	387S	401
Q7Z2W4	375	378S	386
Q7Z2W4	283	284S	296
Q7Z2W4	271	273T	275S	283
Q15054	304	307S	319
P15408	200	200S	211
Q00839	38	59S	70
Q07866	521	524S	532
Q15831	29	32T	40
Q01167	396	398S	413
Q01167	369	373S	396
Q93009	12	18S	36
P07900	251	263S	270
P07900	251	252S	270
P07900	229	231S	239
Q86UU0	975	975S	987
Q86UU0	747	750S	760
Q86UU0	934	934S	954
Q86UU0	934	934S	949S	954
Q86UU0	934	947S	954
Q86UU0	84	88S	109
Q9NQ55	356	359S	370
P21709	904	910S	917

## Sheet: Paragon_case
Protein ID	beginning of peptide on total protein sequence	Phosphosite	Phosphosite/end of peptide on total protein sequence	Phosphosite/end of peptide on total protein sequence	Phosphosite/end of peptide on total protein sequence
P09651	4	6S	15
P09651	2	4S	6S	15
P09651	337	338S	351
Q16666	144	153S	166
Q16666	144	145S	166
Q8ND56	216	216S	230
Q8ND56	192	192S	215
Q8ND56	175	178S	183S	192
Q9UQB8	333	340T	346
Q9UQB8	452	454S	477
Q9UQB8	452	453S	477
Q8WVM8	292	303S	311
Q6NUK4	196	201T	219
Q6NUK4	201	210S	219
Q9UQN3	196	199S	206
Q5JTD0	299	300S	313
Q5JTD0	543	545S	558
Q5JTD0	417	422T	432
Q6VMQ6	471	477S	490
Q6VMQ6	101	113S	125
Q9Y6G9	193	207S	212
Q9Y6G9	505	516S	524
P46087	779	786S	790
P46087	722	732S	736
P46087	722	734S	736
Q9H3N1	235	247S	255
Q9H3N1	270	270S	281
Q01082	2124	2138S	2141
Q01082	2326	2341S	2346
Q01082	2163	2165S	2169S	2176
Q96JY6	120	129S	132
Q96JY6	186	197S	202
Q96JY6	83	87S	104
Q9NYF8	655	658S	664
Q9NYF8	507	512S	518
Q9NYF8	394	397S	410
Q9NYF8	168	177S	181
Q96T88	627	639S	642
Q96T88	85	91S	107
Q96T88	280	287S	296
Q96QR8	294	304S	313
Q96QR8	2	8S	25
Q96QR8	2	6S	25
P46013	573	584S	587
P46013	2105	2105S	2119
P46013	851	859S	868
P46013	1131	1131S	1145
P46013	851	853S	868
P46013	296	308S	318
P46013	2101	2105S	2113T	2119
P46013	1857	1861S	1869T	1875
P46013	296	299S	320
P17096	31	36S	47
P17096	31	44S	56
P17096	31	36S	53T	56
P17096	31	53T	56
P17096	89	102S	103S	108
P17096	89	102S	108
P17096	89	103S	108
P17096	31	49S	56
O14523	656	660S	677
P82094	338	344S	352
Q6PJG6	741	742S	755
Q9Y320	270	288S	294
Q9NZM3	882	889S	903
Q96B23	64	66S	69S	84
Q13045	849	856S	863
Q01130	18	26S	32
O75448	860	862S	878
Q14134	104	104S	116
Q14134	166	168S	181
Q14134	18	21S	35
Q14134	166	166S	181
P22626	239	259S	267
O43583	68	73S	94
P50402	47	49S	69
Q15365	178	190S	201
O94776	523	534T	537
O60716	345	349S	355
O60716	920	920S	931
O60716	345	349S	352S	356
O60716	847	847S	859
O60716	899	899S	911
O60716	859	869T	876
O60716	216	230S	234
O60716	859	864S	876
Q00613	353	363S	372K	373
Q00613	353	363S	368S	373
Q00613	353	368S	369T	373
P15407	95	101S	108
Q06265	301	306S	312
Q9HC35	143	146S	159
Q9HC35	143	144S	159
Q8N6N3	148	158S	163
Q92545	1357	1375S	1380
Q8IY81	580	584S	594
Q14160	846	853S	859
Q14160	1444	1448S	1460
Q14160	492	504S	513
Q14160	1323	1348S	1356
Q14160	1484	1486S	1492
O95297	199	210S	214
P16144	1523	1530T	1534
P16144	1447	1457S	1461
P16144	1461	1474S	1481
Q96I25	150	155S	164
Q96I25	222	222S	242
Q92615	599	601S	611
Q8IZ73	65	68S	78
Q9NYZ3	571	575S	585
Q9H7N4	496	498S	500S	517
Q9UK76	86	87S	100
Q9UK76	70	71S	85
Q9UK76	85	88S	100
Q9UK76	47	54T	65
Q9UK76	123	131S	142
Q9UK76	70	80S	85
Q9UK76	70	70S	85
Q15648	1049	1051T	1063
Q15648	1205	1207S	1215T	1221
Q15648	1049	1049S	1063
Q8NEF9	259	264S	269
Q8NEF9	197	205S	221
Q96C57	163	179S	186
Q7Z4S6	851	853S	876
Q7Z4S6	851	854S	876
Q5JTV8	130	143S	149
Q5JTV8	153	157S	175
Q5JTV8	153	156S	157S	175
Q5JTV8	212	220T	237
Q5JTV8	212	215S	237
Q5JTV8	212	215S	220T	237
Q99460	303	311T	315S	320
Q99460	270	273T	293
Q99460	270	270T	293
Q08174	952	962S	968
Q08174	918	918S	936
Q08174	971	984S	990
Q08174	971	986S	990
Q08174	971	973S	986S	991
Q8N5P1	70	77S	93
O15014	571	576S	578S	583
O15014	465	467S	480
O15014	355	358S	367
O15014	1053	1055S	1062
Q8WXE1	215	224S	227
P04637	383	392S	394
Q9NTI5	1356	1358S	1374
Q9NTI5	1272	1283S	1288
Q9NTI5	1356	1358S	1369S	1376
P49585	310	315S	318
P49585	342	343S	354
P22234	20	27S	31
Q8NC44	381	385S	396
Q01518	299	308S	310S	313
Q92766	30	42S	52
Q5XXA6	967	974S	987
P53985	463	467S	480
P53985	488	498S	501
P53985	480	483S	501
Q13541	70	70T	100
Q14839	1585	1602S	1607
P50479	102	112S	118
Q8IV50	17	24S	29
P51149	70	72S	80
Q8IVF2	587	593S	597
Q8IVF2	4470	4477S	4481
Q8IVF2	289	294S	309
Q9UQR1	292	306S	309
Q9UQR1	292	311S	315
Q5H9L2	123	131S	139
Q5H9L2	123	127S	139
Q86TB9	176	179S	189
Q86VM9	790	796T	815
Q86VM9	529	534S	538
Q86VM9	790	795S	815
Q9HCM7	1032	1034S	1046
O75381	247	275S	279
Q9BZ23	187	189S	199
P30459	340	356S	359S	366
P30459	340	352S	366
P54259	73	77S	89
P54259	651	653T	661S	667
P28290	737	739S	750
Q6SPF0	151	161S	171
Q96ST2	394	398S	400S	410
Q9Y2W2	591	600S	611
O95292	201	206S	217
O95292	140	150T	156
O95292	156	158S	169
O75362	643	662S	665
Q9BW04	518	519S	525
Q9BW04	381	385S	409
Q9BW04	451	456T	476
Q9BW04	33	35S	49
Q9BW04	451	453S	476
Q9BW04	451	456T	471T	476
Q9BW04	409	429S	440
Q9BW04	487	502S	505
O43933	1209	1211S	1225
O43933	1179	1181S	1194
Q86WR7	41	43S	53
Q969T4	6	8S	39
O00151	88	90S	99
O00151	123	130S	139
Q96B36	198	203S	212S	218
Q96B36	71	88S	92S	101
O60763	929	942S	958
Q6UWZ7	399	406S	410
Q9BWU0	76	82S	87
Q9BWU0	307	312S	324
Q9BWU0	701	712S	719
Q13586	616	618S	635
Q13586	616	621S	635
Q13586	652	668S	672
Q13586	572	575S	581
P05455	364	366S	384
P05455	92	94S	110
P51532	1451	1452S	1461
P51532	1376	1382S	1387
Q9H6F5	13	18S	28
Q9H6F5	72	91S	95
Q9H6F5	36	47S	54
Q9H6F5	95	102S	113S	116
Q9H6F5	31	50S	54
Q9H6F5	54	58S	69S	72
P18615	113	115S	126
P18615	48	51S	67
P27816	505	507S	519
P27816	519	521T	533
P27816	1071	1073S	1088
P27816	810	827S	833
P27816	810	828T	833
P27816	277	280S	291
P27816	634	636S	648
Q9ULU4	423	425S	432
Q9ULU4	481	490S	506
Q15527	180	195T	202
Q15527	180	190T	202
Q15527	180	190T	195T	202
Q92733	147	157S	167
Q92733	147	157S	159S	167
P51991	355	358S	377
Q5T200	875	877S	886
Q5T200	260	263T	265S	279
Q9UGV2	329	335S	346
Q9UGV2	329	331S	346
P00533	987	991S	1000
P00533	687	693T	706
P00533	1161	1166S	1180
Q9H8G2	89	89S	105
Q8TAE6	28	33S	66
Q9H1E5	238	251S	258
Q9H3Z4	8	10S	25
Q8WWI1	1507	1510S	1519
Q8WWI1	1491	1493S	1507
Q9H501	691	694S	704
Q9H501	187	198S	201
O43294	26	33T	57
O43294	134	137S	141S	149
Q9H246	110	115S	122
O94979	789	799S	807
P13646	416	427S	430
Q99700	756	758S	778
Q99700	756	758S	774S	778
Q9NRL2	724	731T	742
P10071	664	664S	686
Q7L2J0	54	60S	69S	87
Q7L2J0	208	213T	217S	223
Q7L2J0	54	57S	69S	87
Q7L2J0	54	69S	87
Q7L2J0	208	217S	223
Q01664	134	139S	148
Q01664	116	124S	127
Q9UPT8	895	908S	917
Q9UPT8	1265	1269S	1275S	1289
Q9UPT8	1097	1114S	1125
Q9UPT8	1265	1275S	1289
Q9UPT8	1094	1104S	1114S	1125
Q9UPT8	157	159S	180
Q86UP2	66	75S	83
Q86UP2	143	153T	163
Q86UP2	66	77S	83
Q14157	602	609S	613
Q14157	460	467S	485
Q14157	439	454S	460
Q14157	460	460S	485
Q14157	460	471S	485
Q14157	460	462S	485
Q14157	439	458S	460
Q01831	869	883S	884S	899
Q9UQ35	2397	2398S	2405
Q9UQ35	1119	1124S	1129
Q9UQ35	1001	1003T	1014
Q9UQ35	2132	2132S	2144
Q9UQ35	2449	2449S	2461
Q9UQ35	2371	2382S	2385
Q9UQ35	871	876S	883
Q9UQ35	1316	1320S	1335
Q9UQ35	1394	1404S	1413T	1417
Q9UQ35	304	322S	323S	330
Q9UQ35	2261	2272S	2275
Q9UQ35	1001	1003T	1014S	1021
Q9UQ35	2405	2407S	2409T	2419
Q9UQ35	1185	1188S	1204
Q9UQ35	1316	1326S	1335
Q9UQ35	374	377S	398S	402
Q9UQ35	2654	2664S	2667
Q9UQ35	846	846S	857S	870
Q9UQ35	2044	2044S	2046S	2052
Q9UQ35	1878	1878S	1880T	1886
Q9UQ35	1378	1387S	1394
Q9UQ35	1960	1960S	1962T	1968
Q9UQ35	304	323S	330
Q9UQ35	1394	1404S	1415S	1417
Q9UQ35	846	848T	866T	871
Q9UQ35	2275	2289T	2302
Q9UQ35	2098	2100S	2102S	2114
Q9UQ35	2020	2020S	2022T	2028
Q9UQ35	286	295S	297S	303
Q9UQ35	286	289T	297S	303
Q8NE71	224	228S	246
Q8NE71	104	109S	122
Q8NE71	104	108T	109S	122
Q8NE71	7	24S	27
Q96T60	111	118T	132
P60174	56	58S	71
Q9H6S3	565	570S	575
Q2NKX8	1026	1028S	1039
Q6UXH1	64	70S	75
P38159	204	208S	218
O00273	308	315S	325
Q96CW6	297	308S	310
P42677	6	11S	17
Q8NEM2	35	42S	50
P85037	443	445S	457
P85037	416	420S	431
P85037	208	213S	227
P85037	416	420S	428S	431
P85037	416	416S	428S	431
Q9HAU0	853	855S	871
O75676	681	682S	700
P51610	595	598S	609
O75369	977	983S	988
Q8WUF5	100	102S	116
Q96CP2	16	21S	35
Q92598	807	809S	815
Q92598	530	557S	567
P13051	20	23S	50
P30453	340	356S	359S	366
P30453	340	352S	366
P16401	2	18S	22
P31943	99	104S	115
Q9H0X9	741	747S	752
P40222	18	19S	54
P40222	504	515S	518
Q8TD19	853	869S	872
Q9H4L5	301	304S	318
P10809	61	70S	73
Q7Z5L9	71	71S	90
Q7Z5L9	389	406S	412
Q7Z5L9	358	360S	372
Q7Z5L9	165	175S	180
Q9GZR7	78	82S	92
O43493	296	298S	314
O43493	65	71S	90
Q9BVS4	330	335S	345
Q9H307	341	347S	352
Q9H307	98	100S	122
Q9UPN6	604	617S	624
Q92890	241	247S	256
Q9Y580	134	136S	144
Q9Y580	202	204S	212
Q8WXX7	1211	1233S	1236
P05783	15	15S	28
P05783	15	34S	46
Q5JVS0	97	108S	120
Q7Z6Z7	1366	1368S	1378
Q7Z6Z7	1902	1907S	1916
Q7Z6Z7	1719	1722T	1734
Q7Z6Z7	2885	2887S	2904
Q9NXH8	44	63S	66
Q9P035	110	114S	122
P42695	1372	1384S	1388
Q7Z3K3	410	425S	429
Q6P597	464	466S	477
P16190	340	356S	359S	366
P16190	340	352S	366
P19013	14	19S	27
P19013	28	34S	42
Q9UHI6	711	714S	721
P62136	306	320T	324
Q8IV56	105	114S	130
Q9NWH9	989	1002S	1007
Q8WWM7	107	111S	123
Q8WWM7	582	594S	600
Q8WWM7	554	559S	571
Q9UP95	962	967S	980
Q92922	326	328S	330S	341
Q92508	1644	1646S	1653
Q8WVC0	654	658S	667
Q9BVG9	8	16S	23
O43399	160	166S	171
P04792	13	15S	21
P04792	80	82S	90
Q9Y2D5	393	393S	415
Q9Y2D5	773	778S	803
P14923	663	665S	675
Q8TEW0	961	967S	977
Q8TEW0	382	383S	393
Q8TEW0	961	973S	977
Q9NRA8	562	564S	575
Q6WKZ4	433	435S	444
Q6WKZ4	183	202S	210
Q6WKZ4	181	206S	212
Q6WKZ4	151	156S	166
Q14814	251	251S	267
Q66PJ3	271	271S	287
Q9Y2X3	498	502S	514S	519
Q9Y2K7	549	550T	558S	566
Q8IX90	155	155S	166
Q9BT81	160	166S	176
Q96PY5	1002	1016S	1021
Q6P158	130	132S	148
Q9BUZ4	425	426S	439
Q16204	235	244S	247
Q16204	230	240S	244S	247
P22528	8	11T	23
Q12888	259	265S	268
Q12888	809	809S	818
Q12888	499	500S	515
Q12888	372	380S	388
Q12888	1085	1094S	1101S	1107
Q12888	536	552S	559
Q12888	1085	1094S	1107
Q12888	1107	1114S	1133
Q12888	372	379S	388
Q9UKY7	100	107S	117
P49841	210	216Y	221
P49841	210	215S	221
Q9Y2V2	50	52S	57
Q9Y2V2	36	41S	48
Q9Y2V2	2	26S	28
Q7Z5K2	218	221S	230
Q7Z5K2	218	221S	226S	230
P16189	340	356S	359S	366
P16189	340	352S	366
Q9BSQ5	379	384S	388
Q12959	562	575S	578
Q12959	562	573S	578
Q04323	178	200S	210
Q14469	9	12S	30
Q9Y4K1	325	329S	338
Q9Y4K1	479	484S	496
Q9Y4K1	64	75S	81S	86
Q9Y4K1	19	19S	36
Q9Y4K1	64	78S	86
Q9Y4K1	64	75S	86
Q9Y4K1	515	533S	545
Q9Y4K1	64	78S	81S	86
P78536	791	791S	803
Q8TF72	906	910S	923
P31321	71	77S	83S	93
Q8IZP0	174	183S	190
Q8IZP0	200	216S	220
O43474	253	254S	273
P16949	44	46S	53
P16949	30	38S	42
P16949	15	25S	28
P16949	14	16S	28
P24534	79	95S	97
P24534	97	106S	117
P49023	302	303S	318
P49023	94	106S	111
P49023	76	85S	94
P49023	298	302S	318
Q9BPX3	664	674S	682
Q9UN79	379	386S	392
Q9UN79	301	308S	315
Q9Y5F8	536	547S	550
Q14671	707	709S	719
Q9H4A3	1997	2012S	2022
Q9H4A3	163	167S	183
Q9Y5G3	532	543S	546
Q7Z417	650	652S	660
Q7Z417	571	572S	582
Q7Z417	110	112S	123
Q7Z417	369	376S	398
Q7Z417	229	230S	244
P08651	333	333S	346
P08651	312	323S	327
P15923	372	379S	393
Q9NQW6	549	562S	564
Q9NQW6	181	182S	199
Q9NQW6	70	72S	86
Q9NQW6	42	54S	60
Q9NQW6	392	397T	401T	406
Q9NQW6	293	295S	308
Q9NQW6	320	323S	336
Q9NQW6	180	182S	194T	199
Q86SQ0	540	550T	561
Q8N1G0	423	433S	436
Q8TE68	180	182S	187T	193
Q8TE68	180	187T	193
P13647	16	21S	30
P13647	16	18S	30
P13647	64	64S	73
P13647	16	16S	30
P13647	74	82S	85
P13647	49	50S	64
P10314	340	356S	359S	366
P10314	340	352S	366
Q86U90	32	37S	47
P23396	215	221T	228
P23396	215	224S	228
O95425	236	245S	248
P49916	202	210S	214
P46379	970	973S	987
P46379	963	964S	973S	987
P46379	88	113S	119
P46379	963	964S	970
Q99575	719	730S	735
P62070	178	186S	192
P45880	108	115S	121
Q5VZK9	1080	1094S	1097
Q5VZK9	967	968S	981
Q96TC7	44	46S	62
P42694	1761	1763S	1786
Q9Y618	2269	2269S	2283
Q9Y618	953	956S	965
Q8WUZ0	110	126S	143
Q8WUZ0	110	114S	126S	143
O15231	151	155S	158T	176
O15231	430	446S	453S	463
O15231	463	465S	478
O15231	430	446S	451
O15231	151	153S	158T	176
O15231	151	153S	176
O15231	430	452S	453S	463
Q5JSH3	394	403S	409
Q96QC0	311	313S	326
Q9H1E3	202	214S	219
Q9H1E3	202	204S	214S	219
Q9H1E3	10	19S	29
Q9H1E3	200	202T	204S	214S	219
Q9H1E3	176	181S	185
Q9H1E3	176	179T	181S	185
Q9H1E3	174	177T	181S	187
Q09666	5822	5830S	5832
Q09666	3405	3412S	3415
Q09666	172	177S	182
Q09666	5726	5731S	5741
Q09666	5726	5739S	5741
Q09666	569	570S	583
Q09666	93	93S	103
Q09666	500	511S	514
Q09666	5834	5841S	5848
Q09666	5447	5448S	5461
Q09666	135	135S	150
Q09666	208	216S	226
Q09666	208	210S	226
Q09666	4096	4100T	4112
Q09666	5748	5752S	5766
Q09666	5748	5763S	5766
Q09666	5748	5749S	5766
Q09666	29	41S	46
Q09666	204	212S	226
Q09666	5745	5749S	5752S	5766
Q09666	5102	5110S	5113
Q09666	488	490T	498
Q09666	204	210S	216S	226
Q09666	204	204T	216S	226
Q09666	3712	3716T	3728
Q09666	5748	5752S	5763S	5768
Q09666	564	572S	583
Q09666	5726	5731S	5739S	5745
Q09666	3415	3426S	3429
Q09666	564	564T	583
Q9H1B7	546	547S	560
Q9H1B7	655	657S	659S	671
Q9H1B7	625	639S	642
Q9H1B7	655	658S	659S	671
Q9H1B7	655	659S	671
Q9H1B7	189	215S	229
O75153	654	664S	677
Q9UFC0	234	243S	247
P05787	402	410S	415
Q14802	69	76T	88
O15018	1252	1270S	1273
Q13085	77	80S	87
Q13442	57	63S	74
Q13442	57	60S	74
Q13442	57	60S	63S	74
Q99613	34	39S	47
Q8TAQ2	276	283S	290
Q8TAQ2	276	286S	290
Q13177	139	141S	148
Q13177	161	169T	192
Q9ULJ3	431	435S	446
Q9ULJ3	996	1003S	1018
Q9ULJ3	409	411S	422S	429
Q14444	343	343S	356
O95793	383	390S	405
Q08945	432	444S	456
O95785	989	996S	1001
O95785	1139	1151S	1162
O95785	1006	1017S	1020
Q96JM3	421	427S	432
Q96JM3	400	405S	411
Q96JM3	458	459S	471
Q96JM3	280	282S	302
Q96JM3	199	204S	214S	220
Q96JM3	280	284S	302
Q96JM3	199	204S	220
Q04695	27	32S	42
Q04695	7	13S	27
Q04695	27	28S	42
P06400	799	807S	811
P06400	360	373T	377
P06400	815	821T	826T	829
P06400	342	356T	359
P06400	815	823T	826T	829
P06400	815	826T	829
Q7Z4V5	238	240S	253
Q8N4C8	769	778S	787
Q13428	1225	1228S	1239
Q13428	1367	1378S	1382
Q13428	1245	1257S	1260
Q13428	503	503S	520
Q13428	1094	1111S	1121
Q13428	1406	1410S	1424
Q13428	574	583S	587
Q13428	967	982S	986
Q13428	147	156S	159
Q13428	898	906S	914T	919
Q13428	302	304S	323
Q13428	159	171S	188
Q13428	368	381S	384
Q13428	1225	1228S	1257S	1260
Q69YN4	1572	1579S	1583
Q6VN20	358	369S	372
Q16513	581	583S	595
Q16555	512	518S	533
Q16555	512	517S	522S	533
P11831	213	224S	236
Q9H7D7	119	121S	130
Q68EM7	674	676S	700
Q7Z309	108	115S	119S	123
P40855	139	147S	156
Q9ULW0	728	738S	741
Q9ULW0	478	486S	493
Q9H3P2	351	363S	372
Q9NUL3	430	440S	443
Q9NXG2	82	86S	88S	102
Q9H6Y2	4	14S	28
Q92945	178	181S	191
Q9Y5K6	458	458S	468
Q9Y6X9	615	615S	624
Q9Y6X9	739	743S	755
P07910	251	260S	289
P05114	72	86S	96
Q53GA4	36	42S	45
Q53GA4	117	144S	149
Q53GA4	117	141S	144S	153
Q53GA4	117	151T	153
Q96BD0	33	43S	46
Q8IVT2	392	394S	407
Q8IVT2	392	395S	407
O95400	45	49S	63
Q15059	261	263S	272
O95218	183	188S	196
O95218	147	153S	167
O95218	118	120S	130
Q9H3D4	450	463S	469
Q9UKV3	239	240S	258
Q9UKV3	236	240S	243S	258
Q9UKV3	236	240S	254T	258
O60841	106	113S	120
O60841	131	137S	146
O60841	206	214S	225
Q6PJG2	459	461S	473
Q6NYC8	365	368S	381
Q9NXC5	757	766S	770
Q9NWV8	49	66S	72
Q9NWV8	1	8S	27
Q9NW97	224	234T	246
Q5T5Y3	548	563S	566
Q68CZ2	774	776S	793
Q68CZ2	646	662S	664
Q8N4S9	108	116S	120S	128
Q6P2E9	870	879S	899
O95155	103	105S	116
Q96N66	272	285S	289
Q9NZM1	168	174S	181
Q9NZM1	1770	1781T	1784
Q9NZM1	168	172T	181
Q08J23	451	456S	471
Q08J23	738	743S	768
Q08J23	738	743S	751S	768
Q8WXI9	117	122S	135S	138
Q9H7F0	813	817S	826
P06748	117	125S	135
P06748	104	112S	135
P06748	104	106S	135
P06748	251	254S	264
P06748	231	234T	237T	249
Q14181	141	141S	161
Q14181	123	126S	130T	135
Q14181	124	127T	130T	136
P54725	120	123S	150
P54725	120	125S	150
P02538	60	60S	69
P02538	31	37S	41
P02538	69	71S	87
Q13439	39	41S	54
Q13439	261	266S	280
Q96TA1	686	692S	706
Q96TA1	686	692S	696S	706
Q96TA1	655	665S	686
Q8N6T3	343	343S	359
Q5T0Z8	733	736S	750
Q5T0Z8	1009	1011S	1022
Q5T0Z8	268	275S	285
Q9NY27	150	159S	166
Q9NY27	211	226S	230
Q8NDX5	606	609T	625
Q8NDX5	606	609T	616S	625
Q99733	108	125S	133
Q99733	2	5S	20
Q99733	2	7S	20
Q99733	45	51T	62
O14639	429	431S	444
O14639	704	706S	715
O14745	271	280S	288
O14745	288	290S	306
Q9UKL0	253	257S	279
Q15459	339	359S	368
Q9BTU6	38	47S	51S	57
Q9BTU6	38	44S	51S	57
Q9BTU6	460	462S	473
Q9BTU6	38	51S	59
Q9BTU6	38	47S	57
P51608	62	80S	83
P51116	598	601S	618
P16070	706	706S	716
P16070	682	686S	695
P16070	682	697S	706
P16070	163	183S	187
P16070	716	717S	732
Q13547	372	393S	404
Q15629	349	365S	368
O75940	197	204S	209
Q15149	4610	4623T	4628
Q15149	4384	4385S	4402
Q15149	4640	4642S	4653
Q99569	312	314S	325
Q9NRY4	1173	1179S	1188
Q92466	26	26S	36
Q5HYJ3	189	193S	203
Q7Z2K8	606	615S	622
P52292	52	62S	69
Q96T23	1343	1345S	1357
Q8TEM1	1836	1844T	1847
Q15366	186	189S	200
Q8N1F8	396	398S	411
O60832	481	494S	499
P50914	133	139S	142
A0FGR8	688	699S	720
A0FGR8	688	691S	720
P30512	340	356S	359S	366
P30512	340	352S	366
Q13098	468	474S	487
Q13098	468	468S	487
Q9UM00	173	188S	189
Q00341	26	31S	42
P07355	11	19T	29
P07355	11	18S	29
P07355	11	26S	29
Q9Y3Q8	279	279S	291
Q9Y3Q8	218	233S	235
Q14669	310	312S	322
Q8NC51	388	392S	409
Q8NC51	241	243S	274
P42167	158	160T	174
P42167	158	168S	174
P42167	304	306S	320
P42167	61	67S	87
P42167	61	66S	87
P42167	69	74T	87
P42167	61	66S	67S	87
P42167	61	67S	74T	87
P42167	158	159S	174
P42167	174	180S	196
P42167	174	180S	184S	196
P42167	174	184S	196
Q9NX40	105	108S	116
Q13200	9	16S	32
P11274	92	122S	126
Q9BYG3	217	218S	245
P29692	124	133S	137
P29692	144	162S	170
P29692	144	147T	162S	170
Q9UER7	495	495S	507
Q13330	568	576S	583
Q09472	1021	1038S	1046
P25205	701	711S	725
P25205	668	672S	689
P25205	668	672S	674T	690
A8CG34	655	674S	679
Q8NI35	639	645S	651
Q8NI35	1207	1212S	1226
Q8NI35	519	522S	529
O15042	477	485S	489
P02686	38	40S	70
Q9H6Z4	331	333S	347
Q969X1	79	81S	93
Q969X1	79	83S	93
Q9H7L9	231	234S	253
Q9H7L9	231	234S	237S	253
Q9H7L9	231	234S	236S	253
P35221	652	655S	658T	671
P35221	634	641S	652
P35221	652	652S	655S	671
P35221	652	652S	658T	671
P35221	652	654T	671
P98179	139	147S	158
O15439	634	646T	651
Q9NX63	49	50S	64
Q14694	561	576S	587
Q8N3E9	494	496S	519
Q9NQC3	1	15S	25
P05387	99	105S	116
P05387	99	102S	116
Q01196	12	21S	25
Q9Y6D5	275	277S	291
Q9Y6D5	211	218S	227S	230
Q9Y6D5	216	227S	230
Q9UHW9	1027	1032S	1045
Q9UHW9	22	32S	39
Q9UHW9	1045	1048T	1052
A2RRP1	463	473S	483
O43896	908	915S	924
Q96PN7	1069	1075T	1090
Q9P2E9	609	615S	627
Q9P2E9	1263	1277S	1292
P35659	30	32S	49
Q96AE4	621	630S	645
P29966	88	101S	106
P29966	12	27S	31
P29966	12	29S	31
P29966	106	118S	138
P29966	56	81S	88
P29966	106	135S	138
P29966	163	167S	173
P29966	12	26S	29S	30
P29966	106	134S	135S	153
P29966	106	118S	135S	153
P29966	106	132S	134S	153
P29966	106	135S	153K	154
P29966	56	83S	88
P29966	41	46S	83S	106
P29966	41	46S	52S	106
Q8TEA8	194	197S	210
Q14847	97	104T	110
Q14847	60	68T	74
Q96G74	63	64S	81
Q13459	1284	1290S	1300
Q02241	858	867S	875
P13861	97	99S	118
P13861	71	78S	80S	94
Q9H6H4	150	152S	158
Q15910	473	487T	491
Q08357	249	256S	259S	263
Q13501	268	272S	282
Q13501	266	269T	282
Q13501	266	269T	272S	282
Q13501	314	332S	345
P18669	11	14S	22
Q00587	189	192S	198
Q00587	98	101S	113S	118
Q8N3F8	571	578S	585
Q8N3F8	612	621S	628
Q8N3F8	290	295S	307
Q6IPX3	117	125S	133
Q6IPX3	117	121S	133
Q06210	259	261S	272
P49736	20	27S	31
P49736	134	139S	150
O00193	15	17S	38
O00193	145	147S	165
Q92805	28	28S	41S	54
P11387	2	10S	18
Q9HAW4	1282	1289S	1293
Q14244	356	365S	374
Q14244	274	277T	285
P53999	115	118S	126
Q9H5H4	121	125S	132
Q9H5H4	79	83S	90
Q9C0C7	632	639S	645
A1L390	73	76S	82
P11717	2398	2409S	2421
O60231	99	103S	114
O95359	2510	2512S	2521
O95359	1755	1768S	1777
O95359	2311	2317S	2321S	2333
Q13610	43	50S	68
Q96JP5	82	83S	101
Q96JP5	82	85S	101
Q8NDI1	424	426S	436S	442
O60504	520	530S	533
O95295	122	133S	137
A7KAX9	887	892S	895
O43318	388	389S	399
Q32P44	174	176S	184
Q86UE4	415	426S	431
Q86UE4	132	143T	151
Q86UE4	132	146S	151
Q86UE4	293	298S	315
Q9Y4E8	229	229S	241
Q9HB09	238	242S	249
Q8N7R7	342	344S	354
Q13283	230	232S	248
Q13283	230	231S	248
Q00526	10	14T	21
Q00526	10	15Y	21
O75391	145	158S	165
Q96C90	28	32S	53
P29323	770	776S	788
Q86X29	493	493S	512
Q86X29	493	501T	515S	520
Q96KQ7	140	140S	151
Q07666	18	20S	32
P14618	33	37S	44
Q05519	424	434S	437
Q05519	470	483S	485
Q05519	198	207S	212
Q15052	487	488S	496
Q6NV74	90	92S	111
Q9ULS5	214	216S	225
O14497	694	696S	711
P18887	437	447S	459
P18887	437	447S	453T	459
P18887	437	447S	457T	459
Q9BTC0	1040	1040S	1053
Q9BTC0	1454	1456S	1478
Q9BTC0	1712	1714S	1743
Q8NFJ5	340	345S	349
Q9NR30	61	71S	74
Q9NR30	117	121S	132
P50502	71	79S	86
Q9Y266	134	139S	155
Q9Y266	134	139S	145T	155
Q9Y266	134	145T	155
Q9Y266	134	136S	155
P07948	10	13S	21
Q5VZL5	117	122S	134
Q15398	652	662S	673
P46100	590	598S	602
P46100	886	889S	898
P46100	666	677S	687
O75509	530	541S	546
Q8NFH5	66	73S	84
Q8NFH5	295	308T	311
Q7Z422	37	39S	62
Q8N3X1	12	18S	24
Q8N3X1	475	479T	495
Q8N3X1	495	499S	508S	512
Q9UDY2	244	244S	252
Q9UDY2	1155	1159S	1168
Q9UDY2	984	986S	998
Q9UDY2	122	130S	139
Q9UDY2	976	978S	986S	998
Q9UDY2	976	979S	998
Q9UDY2	1048	1067S	1077
Q9UDY2	976	978S	998
Q9BUJ2	691	727S	732
Q9NZB2	434	450S	480
Q8NBJ4	253	255T	268
Q15223	428	435S	452
Q8IYJ3	389	392S	400
Q13573	221	224S	234S	236
Q13573	221	224S	232S	236
Q13573	221	224S	236
Q01813	386	386S	396
O14681	324	326S	330S	334
Q8WWA1	135	137S	151
Q86VR2	305	320S	329
Q9UKN8	606	611S	630
P21291	179	192S	194
Q9BUH6	139	148S	151
Q9BUH6	152	152S	170
P57682	244	250S	256
Q86U86	8	10S	34
O60437	1657	1657S	1668
O60437	883	887S	895
Q9Y5Q9	40	43S	64
Q92769	373	394S	405
Q92769	415	422S	424S	434
Q6Y7W6	17	26S	36
Q6Y7W6	362	377S	397
Q6Y7W6	362	384S	397
P22314	11	13S	44
Q9Y2W1	253	253S	262
Q9Y2W1	236	243S	246
Q9Y2W1	679	682S	688
Q9Y2W1	315	315S	320S	334
Q9Y2W1	927	939S	948
Q9Y2W1	246	248S	253S	262
O75376	153	158S	176
O75376	153	158S	172S	176
O94876	404	414S	417
O94876	380	382S	391
Q6KC79	2649	2658S	2661
Q6KC79	342	350S	354
Q96KN1	288	289T	311
P18858	193	195T	209
P18858	63	76S	80
P18858	63	66S	80
P18858	174	183T	190
P18858	41	51S	55
Q9NYQ8	4243	4258S	4261
Q9UBC2	238	255S	258
Q9UBC2	238	241S	258
Q9UBC2	217	229S	238
Q9UBC2	238	244S	255S	258
P62750	40	43S	48
Q9BTA9	523	523S	551
Q9BTA9	519	523S	525S	551
Q9BTA9	487	511S	514
Q9BTA9	518	519S	551
Q14980	1744	1757S	1763
Q14980	154	169S	177
Q14980	1990	2000T	2005
Q9H5V8	788	790T	820
P51858	158	165S	168
Q8TDB6	199	202S	209
Q8TDB6	522	532S	537
Q8TDB6	2	9S	15
Q9H0G5	240	248S	254
Q5VTR2	126	138S	143
Q96HR8	303	315S	320
Q9NPQ8	424	436S	441T	448
P04083	30	37S	54
P49790	678	687S	690
P49790	512	516S	527
P49790	512	518S	527
Q6PD62	913	925T	934
Q9H4M9	444	456S	462
P20700	388	391S	393S	398
O43719	672	676S	688
O43719	520	521S	538
O43719	637	642S	655
O43719	610	616S	624S	637
O43719	451	452S	474
P18031	351	352S	372
Q6ZRV2	912	914S	923
Q6ZRV2	521	523S	533
Q6ZRV2	1001	1003S	1018
Q6ZRV2	890	892S	902
Q6ZRV2	924	925S	934
Q6ZRV2	1056	1068S	1088
A6NKT7	1532	1535S	1548
O43150	693	701S	709
Q96PU5	302	303S	314
Q96PU5	446	448S	463
O76080	47	48S	69
Q14004	379	383S	394
Q14004	861	871T	874
Q14004	1242	1246T	1254
Q9NQ84	410	423T	430
Q9NQ84	410	415S	430
Q96E09	69	76S	80
Q96E09	136	147S	151
Q96E09	35	37S	60
Q96E09	136	149T	151
Q15554	312	323S	328
Q9Y657	123	124S	136
Q9BU76	210	217S	220S	226
Q9NYB0	195	203S	209
Q96K21	351	354S	367
Q96K21	143	144S	151
P21796	97	104S	110
Q9UH99	8	12S	37
P27824	574	583S	586
P27824	552	554S	571
P27824	552	554S	562T	571
P27824	554	554S	564S	571
Q8N357	359	365T	372
Q9BRJ6	169	175S	183
Q9BRJ6	44	59S	65
Q9UKA4	442	448S	452
Q9UKA4	1240	1242S	1255
Q9BX95	111	112S	123
Q9UJU6	224	232S	247
Q9UJU6	281	283S	289
Q9Y6M1	152	162S	169
Q9Y6M1	152	164S	169
Q92974	682	696S	707
P19634	701	703S	712
P19634	680	693S	699
P19634	768	785S	791
Q99567	510	517S	521
Q9NPH3	555	557S	569
Q9NPH3	554	555S	569
Q71RC2	573	583S	593
Q71RC2	593	594S	616
Q7L8J4	356	362S	372
Q8IZ21	116	118S	129
Q8IZ21	116	117S	129
Q86YS7	267	281S	284S	289
O96013	178	181S	199
P23497	350	362S	367
Q6ZN18	204	206S	219
Q6ZN18	139	141S	166
Q9UKE5	766	769S	779
Q9C0C2	1380	1385S	1392
Q9C0C2	1664	1666S	1677
Q9C0C2	1099	1103S	1112
Q9C0C2	836	836S	848
Q9C0C2	684	691S	701
Q9C0C2	1023	1024S	1044
Q9C0C2	1615	1620S	1621S	1633
Q9C0C2	590	601S	609
Q9C0C2	892	893S	912
Q9C0C2	663	672S	684
Q9C0C2	1615	1621S	1633
Q9C0C2	709	710T	727
Q9C0C2	219	221S	228
Q9C0C2	427	429S	443
Q9C0C2	976	983S	1001
Q9C0C2	918	920S	933
Q9C0C2	1023	1029S	1044
O00161	101	110S	118
O94804	429	438S	444
Q969G5	198	205T	212
Q15637	67	80S	82S	93
Q5T4S7	606	619S	623
Q5T4S7	606	620S	623
Q5T4S7	360	362S	381
Q5T4S7	2713	2719S	2722
P49019	326	328S	338
Q6NZI2	300	302T	311
Q6NZI2	162	167S	171
Q8NC74	195	196S	206
P52948	883	888S	899
P52948	617	623S	634
P52948	604	612S	617
P52948	839	839S	852
Q9UMD9	83	85S	101
Q9UMD9	83	85S	93S	101
Q9UMD9	370	384S	391
Q9UMD9	144	148S	150S	155
Q9UMD9	83	93S	101
Q8WUA4	883	893S	897
Q9P1Y6	1355	1360S	1373S	1378
Q9P1Y6	907	915S	932
Q9P1Y6	1355	1360S	1371S	1378
Q6PKG0	766	774S	779
Q6PKG0	766	766S	779
Q6PKG0	74	90S	114
Q6PKG0	130	143S	153
Q6PKG0	643	649T	655
Q6PKG0	524	526T	540
P10644	75	83S	93
P26358	698	714S	717
P30305	353	353S	368
Q29RF7	1299	1305S	1316
Q8IYB3	426	429S	431S	435
Q8IYB3	459	463S	465S	470
Q8IYB3	871	874S	886
Q8IYB3	250	260S	264
Q8IYB3	870	872T	874S	886
Q8IYB3	763	769S	775S	788
Q8IYB3	603	605S	607S	612
Q8IYB3	612	614T	616S	623
Q8IYB3	595	597S	603
P50552	277	284T	299
Q9H0B6	589	589S	606
Q9H0B6	580	582S	589
Q9H0B6	606	611S	617
Q96RK0	494	496S	501
Q7Z434	219	222S	233
Q7Z434	219	224S	233
Q99590	767	776S	784
P55884	117	119S	135
P55884	68	85S	114
P55884	68	83S	114
P55884	68	95S	114
Q5VSL9	333	335S	350
P58107	4850	4852S	4869
O15234	140	148S	162
O15234	263	265S	278
Q5H9R7	607	617S	627
P30622	191	204S	207
P30622	145	147S	178
Q9BY44	506	506S	521
Q9BY44	503	503S	521
P02533	418	435S	440
P02533	7	12S	31
P67809	157	165S	171
P67809	157	167S	186
P67809	157	174S	186
P67809	157	167S	176S	186
P67809	157	176S	186
P67809	2	3S	54
Q9BRQ0	299	302T	314
Q92903	23	37S	47
Q96JC9	162	165S	176
Q96JC9	157	158S	176
Q96JC9	157	158S	165S	176
Q9UKV5	507	523S	537
Q92667	142	150S	154
Q92667	529	533T	550
O95171	306	312S	316
O95171	463	475S	478
P11137	1644	1649T	1659
P35606	847	859S	873
Q13242	210	211S	222
P78347	207	210S	220
Q9H788	313	315S	325
O60333	1054	1057S	1063
P52907	2	9S	16
Q9H8Y8	213	225T	229
Q8N3D4	267	285S	290
Q9UHB6	130	132S	142
Q9UHB6	486	490S	501
Q9UHB6	350	362S	367
Q15019	210	218S	226
P14859	437	448S	452
O00505	50	60S	68
O95361	51	62S	74
O95361	51	60S	74
Q969E4	117	125S	133
Q969E4	117	121S	133
Q14186	16	23S	27
Q8TDS4	326	328S	338
P12270	1657	1679S	1681
Q9BVC5	189	189S	202
Q9BVC5	182	189S	193S	202
Q9UBF8	428	428S	443
Q9ULM3	365	367S	384
Q8WUX9	416	417S	428
Q9Y446	312	313S	327
Q9Y446	312	314S	327
Q9Y446	226	238S	242
Q9Y446	226	240S	242
Q53EZ4	428	428S	443
Q8N556	246	265S	270
P28715	373	384S	387
P28715	521	526S	536
Q9Y3Z3	577	592T	597
Q9Y2U8	201	209T	214
Q9Y2U8	172	187S	191
Q9Y2U8	256	261S	274
O95817	171	173S	194
O95817	396	406T	419
O95817	171	171S	194
O95817	194	195S	204
Q9BWW4	346	347S	363
Q9H910	91	97S	105
Q9H910	68	76T	82
O95674	27	33S	58
P12830	785	793S	797
Q15758	493	493S	503
P52701	219	227S	235
Q9UKS6	333	354S	362
Q9UKS6	333	344S	362
O75643	222	225S	238
Q04637	1224	1231S	1235
Q04637	1185	1185S	1194
Q9BXB4	172	181S	187
Q92934	73	75S	95
Q92934	99	99S	110
Q96ST3	829	832S	854
Q1KMD3	161	161S	175
P49768	359	366S	378
P16403	34	36S	47
Q14204	4366	4368S	4379
Q96EV2	726	741S	746
Q96EV2	200	205S	218
Q96EV2	726	744S	746
Q9Y3L3	550	550S	564
P30050	32	38S	41
P05187	110	114S	127
Q5JSZ5	385	388S	399
Q5JSZ5	216	226S	234
Q5JSZ5	1690	1691S	1711
Q5JSZ5	478	480S	492
Q9P206	861	862S	877
Q9P206	969	979S	985
Q9P206	922	929S	939
Q9P206	667	669S	673S	687
Q9P206	557	562S	587
Q9P206	538	545S	557
Q9P206	607	612S	620
Q9P206	969	971S	979S	985
O14737	115	119S	126
P15924	2207	2209S	2215
P15924	2812	2825S	2827
O15173	200	211T	218
Q9HB58	254	256S	277
Q14498	136	136S	151
Q14498	95	97S	104
O75494	133	133S	140
Q9UJX2	586	588S	598
P07814	871	886S	890
P07814	871	891S	903
P35251	101	108S	121
Q9UEW8	377	385S	393
O43765	77	81T	94
O43765	70	77S	94
Q96NE9	541	544S	550
Q9UNE7	13	19S	23S	31
Q9UNE7	13	19S	31
Q15477	254	256S	264
Q9NYV4	422	423S	430
Q9NYV4	883	893T	896
Q9NYV4	1069	1083S	1094
Q9UKM9	132	135S	142
Q12982	113	114S	125
Q96C19	62	74S	78
Q96HC4	102	111S	117
Q96HC4	360	360S	376
Q96HC4	128	137S	140
Q8IU89	334	340S	359
Q6UN15	255	259S	266
Q6UN15	490	492S	505
Q7Z460	598	600S	612
Q53SF7	1144	1146S	1159
Q53SF7	880	897S	905
Q53SF7	362	364S	378
P17275	251	255T	269
P17275	251	255T	259S	269
P17275	251	251S	269
Q99708	325	327S	338
Q99708	308	315T	325
Q5SYE7	1384	1386S	1388S	1405
Q5SYE7	1230	1233S	1246
Q92785	138	142S	153
P42566	802	814S	817
P42566	775	777T	789
O60341	150	166S	183
Q5T1M5	1161	1162S	1174
Q5T1M5	1161	1164S	1174
Q5T1M5	954	956S	975
P08238	224	226S	235
P08238	250	255S	264
Q9BRD0	318	325S	329
Q5TDH0	94	106S	109
Q9UN36	330	332S	344
Q9UN36	328	332S	334T	344
Q32MZ4	726	735S	750
Q01650	31	31S	49
Q01650	31	35S	49
P04049	257	259S	276
P35269	445	446T	461
P35269	383	385S	389T	403
P35269	383	385S	403
P35269	383	389T	403
P35269	423	433S	436
P35269	436	442S	446T	461
Q9UGY1	120	139S	147
Q96GN5	113	117S	128
Q14247	415	418S	429
Q14247	399	401T	415
Q14247	399	401T	405S	415
Q14247	397	399T	415
Q14247	397	399T	405S	415
Q14247	397	401T	418S	429
Q14247	397	401T	411T	429
Q14247	397	401T	405S	418S	429
Q14247	397	398K	418S	429
Q9Y3R0	41	43S	50
Q13111	775	777S	796
P19338	63	67S	71
P19338	555	563S	566
P19338	23	28S	41S	53
P19338	142	145S	153S	177
P43487	58	60S	69
P55081	127	132S	133S	148
O76094	618	621S	646
O76094	618	621S	625S	646
O76094	618	625S	630S	646
O95365	505	526S	531
O95365	330	341S	355
Q9C0B5	618	621S	634
Q9C0B5	679	694S	698
O75410	24	44S	50
P17987	542	544S	557
Q96A49	235	248T	255
P25788	242	250S	256
P25788	242	243S	256
Q6ZSS7	6	10T	18
Q9UHD8	30	30S	46
Q9UHD8	30	30S	38T	47
Q9UHD8	30	30S	41S	47
Q8IXQ4	102	105S	122
Q12906	475	486T	524
Q12906	475	482S	524
Q86WB0	381	395S	400
Q86WB0	315	321S	324
Q86WB0	329	344S	352
Q86WB0	329	335S	344S	352
Q96C92	239	243S	247S	263
Q9P2R6	671	675S	681S	692
Q9P2R6	671	679S	692
Q9BTE7	9	9S	24
Q9UKJ3	1105	1107S	1119
Q9UKJ3	730	740S	746
Q9UKJ3	730	738S	740S	746
Q9UKJ3	630	653S	661
Q15773	230	240S	242
Q9BXK5	418	420S	432
Q9BXK5	418	426S	432
Q8N5I9	171	178S	183
Q8N5I9	9	12S	28
A0MZ66	506	506S	519
P63165	2	2S	18
P63165	2	9S	24
P20020	1190	1193S	1213
Q96T37	292	294S	304
Q96T37	566	568T	575
Q13263	473	473S	484
Q13263	525	541T	555
Q13263	2	19S	33
P61978	279	284S	287
P61978	208	216S	220
Q07157	1613	1617S	1638
Q07157	112	125S	141
Q07157	617	617S	630
P16402	35	37S	48
P16402	2	18T	23
Q99442	353	357S	369
Q99442	369	375T	394
P46937	107	109S	125
P46937	125	128S	162
P46937	107	109S	119T	125
P46937	125	127S	162
P46937	273	289S	308
P46937	125	138S	162
Q5VV41	177	191S	195
Q5VV41	223	230S	247
Q5VV41	105	107S	116
Q27J81	1192	1204S	1210
Q27J81	1160	1188S	1192
Q27J81	1160	1183S	1188S	1192
Q27J81	1160	1179T	1188S	1192
Q92538	1289	1298S	1315
Q92538	1289	1300S	1315
Q99607	186	188S	199
Q9Y5G0	532	543S	546
Q13185	172	176S	184
Q9UPN3	4512	4521S	4524
Q03111	263	267S	282
Q03111	260	266T	282
Q04726	282	286S	301
Q04726	193	203S	210
Q4G0J3	298	299S	310
Q4G0J3	254	261S	271
Q4G0J3	254	258S	261S	271
Q15717	192	202S	206
Q8IXM2	84	96S	99
Q8IXM2	103	110S	134
Q8IXM2	84	102K	103
Q8TDM6	1007	1011T	1018
Q96RU3	330	359S	362
Q9NTJ3	39	41S	57
Q3KQU3	451	460S	463
Q3KQU3	93	97T	105
Q3KQU3	111	113S	130
Q3KQU3	111	113S	116S	130
Q3KQU3	63	70S	86S	93
Q3KQU3	111	113S	123S	130
Q3KQU3	63	86S	93
Q3KQU3	93	93S	97T	105
Q96GV9	11	25S	36
Q96IF1	111	119S	122
Q96IF1	122	137S	140
Q96IF1	229	230S	255
Q12802	1925	1929S	1936
Q12802	2718	2728S	2731
Q12802	977	983S	993
Q12802	939	944S	967
O14545	317	326S	330
O14545	407	415S	421
O14545	317	327S	330
O14545	468	470S	486
O14545	468	480S	486
Q14258	96	100S	113
P20042	2	2S	15
P20042	103	105S	126
P54727	152	160S	174
P54727	148	159T	168S	174
P54727	148	155T	160S	174
P78344	506	508T	521
Q92692	388	410T	413
P35222	191	191S	201
P35222	551	552S	566
Q14C86	928	952S	954
P49757	631	634S	646
Q8NHH9	22	27S	57
Q96N67	896	898S	917
Q96CX2	185	185S	206
Q96CX2	185	187S	206
O95685	40	46S	64
Q6PID6	187	197S	200
Q9NXL9	898	915S	920
Q53H80	9	21S	24
Q99543	45	47S	58
Q99543	45	47S	49S	58
Q9HCN4	327	338S	347
Q92541	697	697S	705
Q14155	517	518S	526
Q14155	252	257S	270
Q9NZT2	349	349S	361
P53396	472	481S	484
Q15154	60	65S	75
Q9NW82	631	638S	645
Q86YP4	97	100S	107S	117
Q86YP4	97	100S	114S	117
Q86YP4	173	189T	196
P16989	34	34S	52
P40818	715	719S	732
P40818	716	718S	733
Q68DK7	205	205S	224
Q9BUA3	306	308S	319
Q9BUA3	49	49T	69
Q9BUA3	144	148S	154S	171
Q9UKX7	215	221S	230
Q9BQG0	1290	1290S	1298
Q9BQG0	1255	1267S	1276
Q9BQG0	5	11S	26
Q6ZUT6	201	201S	215
Q6ZUT6	198	201S	212S	215
Q9P270	390	391S	406
Q9P270	370	377S	385
Q9Y520	184	187S	216
Q9Y520	2662	2673T	2680
Q9Y520	805	822T	825
P12694	347	347S	357
Q96MU7	306	308S	315
P33240	500	524S	538
Q96PK6	204	206T	213
Q96PK6	220	226Y	239
Q96PK6	579	582S	586
P08729	2	7S	14
Q8ND76	324	326S	335
P98172	277	287S	290
P05386	98	104S	115
P05386	98	101S	115
P02545	387	390S	398
P02545	387	390S	392S	398
P02545	387	390S	395S	398
P02545	458	458S	471
P02545	628	628S	645
P02545	387	392S	398
P02545	387	390S	394T	398
P02545	12	22S	26
P02545	387	392S	395S	398
P02545	387	392S	394T	398
P49006	11	22S	26
P49006	100	104S	108
P54105	86	102S	114
P18621	136	142S	154
P17812	571	575S	585
P17812	565	568S	574S	585
Q9BW71	219	223S	227S	236
Q9BW71	118	125S	134
O00567	565	570S	579
P10075	86	86S	102
O76021	357	361S	374
O76021	357	358T	374
O60248	33	37S	49
P10412	6	18T	22
P10412	34	36S	47
Q13425	90	95S	102
Q13425	393	393S	406
Q8NFC6	2982	2986S	3005
Q8NFC6	1515	1531S	1535
O00264	173	181S	188
O00264	48	57S	68
O00264	173	178T	193
Q9Y5S9	50	56S	69
Q8IWW6	229	231T	240S	251
P21333	1453	1459S	1465
P21333	1072	1084S	1088
Q9UN71	534	545S	548
Q9P2B4	555	568S	574
O43237	180	194S	198
Q8TF01	209	211S	229
Q8IY57	165	167S	181
O15027	879	891S	898
O00515	392	394S	404
O00515	345	356S	361
O00515	283	301S	307
O00515	113	121S	123S	131
O00515	120	123S	136
Q6ZRP7	565	579S	587
Q9UHR4	248	261S	267
Q9UHR4	329	331S	341
O00559	34	36S	54
Q13188	308	316S	329
Q8N5F7	137	149S	152
Q9H4G0	67	75S	78
Q9H4G0	648	650S	660
Q9H4G0	67	79T	83
Q9H4G0	575	578S	596
Q9H4G0	430	441S	455
Q9H4G0	782	784S	790
Q9H4G0	538	546S	550T	554
Q9H4G0	537	546S	549
Q9NWB6	75	77S	88
P35579	1938	1943S	1951
Q8WUI4	484	486S	505
Q15311	455	463S	465
Q86U06	149	149S	164
Q9Y2H0	907	915T	919
P42166	417	424S	428
P42166	158	160T	174
P42166	158	168S	174
P42166	61	67S	87
P42166	61	66S	87
P42166	69	74T	87
P42166	61	66S	67S	87
P42166	61	67S	74T	87
P42166	158	159S	174
P42166	345	351S	357
O94826	90	91S	110
Q13247	301	303S	312
Q13247	312	314S	316S	321
Q13247	112	119S	121
P25440	622	633S	648
Q5THJ4	1040	1042S	1062
Q9Y4F5	853	853S	866
Q9Y4F5	721	721S	736
Q9HCK8	2513	2519S	2531
Q9HCK8	1993	1995S	2008
Q9Y5G2	536	547S	550
Q5T0W9	845	845S	866
Q09161	21	22S	38
Q5VT52	659	665S	672
Q5VT52	711	723T	730
Q5VT52	589	593S	609
Q5VT52	469	485S	495
Q5VT52	730	732T	756
Q15185	108	113S	123
Q9BR39	476	490T	496
Q9BR39	476	486S	490T	496
Q9BR39	476	477T	490T	496
Q9Y478	173	182S	200
Q9Y478	173	181S	200
P50579	74	74S	99
P50579	45	45S	70
O95243	422	428S	432
P04406	67	83S	87
P55327	176	176S	181
Q5T5P2	1640	1650S	1655
Q9BY77	125	127S	145
O94762	804	815S	827
Q9BRG2	123	125S	136
Q9BRG2	187	201S	209
O43847	81	96S	106
O43847	92	94S	106
Q9UHK0	385	403S	410
Q15942	344	344S	355
Q15942	273	281S	296
Q15942	254	267S	273
Q15942	254	259S	267S	273
Q15942	296	306T	321
O15446	271	285S	289
Q6IQ49	271	278S	292
Q7Z2W4	386	387S	401
Q7Z2W4	375	378S	386
Q7Z2W4	283	284S	296
Q7Z2W4	271	273T	275S	283
O60934	426	432S	436
Q66K74	750	759S	770
P15408	200	200S	211
Q00839	38	59S	70
Q07866	455	460S	469
Q9BQA1	3	5T	16
Q01167	396	398S	413
Q01167	369	369S	396
Q93009	12	18S	36
P07900	251	263S	270
P07900	251	252S	270
Q86UU0	975	975S	987
Q86UU0	747	750S	760
Q86UU0	934	934S	954
Q86UU0	934	934S	949S	954
Q86UU0	934	942S	954
Q86UU0	84	88S	109
Q12774	1115	1125S	1129
Q5JRA6	1886	1906S	1908
Q5JRA6	399	408S	425
Q9BXK1	89	109S	126
P62241	129	130T	140
Q9NQ55	356	359S	370
P21709	904	910S	917
Q14573	932	937S	954
Q14573	932	934S	954

## Sheet: Mascot_case
Protein ID	beginning of peptide on total protein sequence	Phosphosite	Phosphosite/end of peptide on total protein sequence	Phosphosite/end of peptide on total protein sequence	Phosphosite/end of peptide on total protein sequence
Q9BSJ8	1032	1034S	1041
P09651	337	338S	351
Q16666	144	153S	166
Q8ND56	216	216S	230
Q8ND56	192	192S	215
Q8ND56	192	194T	215
Q9UQB8	333	340T	346
Q9UQB8	351	356T	364
Q9UQB8	452	454S	477
Q8WVM8	292	303S	311
Q6NUK4	196	201T	219
Q9UQN3	196	199S	206
Q5JTD0	299	300S	313
Q5JTD0	543	545S	558
Q5JTD0	417	422T	432
Q6VMQ6	471	477S	490
Q6VMQ6	101	113S	125
Q9Y6G9	193	207S	212
Q9Y6G9	505	516S	524
P46087	779	786S	790
P46087	722	732S	736
Q9H3N1	235	247S	255
Q01082	2124	2138S	2141
Q01082	2326	2341S	2346
Q96JY6	120	129S	132
Q96JY6	186	197S	202
Q96JY6	83	87S	104
Q9NYF8	655	658S	664
Q9NYF8	507	512S	518
Q9NYF8	394	397S	410
Q96T88	627	639S	642
Q96T88	85	91S	107
Q96QR8	294	304S	313
P46013	573	584S	587
P46013	2105	2105S	2119
P46013	851	858T	868
P46013	851	859S	868
P46013	1131	1131S	1145
P17096	31	36S	47
O14523	656	662S	677
Q9UHY1	431	433T	444
P82094	338	344S	352
Q6PJG6	741	742S	755
P04259	60	60S	69
Q9Y320	270	288S	294
Q96B23	64	66S	67S	84
Q13045	849	856S	863
O14974	414	422S	425
Q01130	18	26S	32
O75448	860	862S	878
Q14134	104	104S	116
Q14134	166	168S	181
Q14134	18	23S	35
P22626	239	259S	267
O43583	68	73S	94
P50402	47	54S	69
Q15365	178	190S	201
O94776	523	534T	537
O60716	345	349S	355
O60716	920	920S	931
O60716	345	349S	352S	356
O60716	847	847S	859
O60716	899	899S	911
O60716	859	861S	876
O60716	859	869T	876
O60716	216	230S	234
O60716	265	268S	269S	275
Q00613	353	363S	369T	373
Q00613	353	357T	369T	373
P15407	95	101S	108
Q06265	301	306S	312
Q9HC35	143	144S	159
Q8N6N3	148	158S	163
Q9UBU7	353	359S	368
Q92545	1357	1375S	1380
Q8IY81	580	584S	594
Q14160	846	853S	859
Q14160	1444	1448S	1460
Q14160	492	504S	513
Q14160	1323	1348S	1356
O95297	199	210S	214
O95297	199	206S	218
P16144	1523	1530T	1534
P16144	1447	1457S	1461
Q96I25	150	155S	164
Q96I25	222	222S	242
Q8IZ73	65	68S	78
Q9H7N4	496	498S	500S	517
Q9UK76	86	87S	100
Q9UK76	70	71S	85
Q9UK76	85	88S	100
Q9UK76	47	54T	65
Q9UK76	70	80S	85
Q15648	1049	1051T	1063
Q8NEF9	259	264S	269
Q8NEF9	197	205S	221
Q96C57	163	179S	186
Q7Z4S6	851	855S	876
Q5JTV8	130	143S	149
Q5JTV8	153	157S	175
Q5JTV8	153	156S	157S	175
Q5JTV8	212	220T	237
Q5JTV8	212	215S	237
Q5JTV8	212	215S	220T	237
Q99460	303	311T	315S	320
Q99460	270	273T	293
Q08174	952	962S	968
Q08174	918	918S	936
Q8N5P1	70	77S	93
O75691	1732	1741T	1754
O15014	571	576S	578S	583
O15014	465	467S	480
O15014	355	358S	367
P04637	383	392S	394
Q9NTI5	1356	1358S	1374
Q9NTI5	1272	1283S	1288
P49585	310	315S	318
P49585	342	343S	354
P22234	20	27S	31
Q58FF8	172	177S	186
Q8NC44	381	385S	396
P53985	463	467S	480
Q14839	1585	1602S	1607
P50479	102	112S	118
Q8IV50	17	24S	29
P51149	70	72S	80
Q8IVF2	587	593S	597
Q8IVF2	4470	4477S	4481
Q8IVF2	289	296T	309
Q8IVF2	289	294S	309
Q9UQR1	292	306S	309
Q9UQR1	292	311S	315
Q5H9L2	123	131S	139
Q5H9L2	123	127S	139
Q5UIP0	1046	1047T	1058
Q86TB9	176	179S	189
Q86VM9	790	796T	815
Q9HCM7	1032	1034S	1046
O75381	247	275S	279
Q9BZ23	187	189S	199
P54259	73	77S	89
P28290	737	739S	750
Q6SPF0	151	161S	171
O95292	201	206S	217
O95292	140	150T	156
O95292	156	158S	169
O75683	136	138S	145
O75362	643	662S	665
Q9BW04	518	519S	525
Q9BW04	33	36S	49
Q9BW04	381	385S	409
Q9BW04	451	456T	476
Q9BW04	451	462S	476
Q9BW04	451	453S	476
Q9BW04	451	456T	471T	476
O43933	1209	1211S	1225
O43933	1179	1181S	1194
Q86WR7	41	43S	53
O00151	88	90S	99
O00151	123	130S	139
Q96B36	198	203S	212S	218
Q96B36	71	88S	92S	101
Q8N2M8	283	285S	292
O60763	929	942S	958
Q9BWU0	76	82S	87
Q9BWU0	307	312S	324
Q9BWU0	701	712S	719
Q13586	616	618S	635
Q13586	616	621S	635
Q13586	652	668S	672
Q13586	572	575S	581
P05455	92	92S	110
P51532	1451	1452S	1461
Q9H6F5	13	18S	28
Q9H6F5	72	91S	95
Q9H6F5	31	37S	54
Q9H6F5	36	47S	54
Q9H6F5	95	102S	110S	116
Q9H6F5	54	58S	66S	72
P18615	113	115S	126
P18615	48	51S	67
P27816	505	507S	519
P27816	519	521T	533
P27816	1071	1073S	1088
P27816	810	823S	833
P27816	277	280S	291
P27816	634	636S	648
Q9ULU4	423	425S	432
Q15527	180	195T	202
Q15527	180	190T	202
Q15527	180	190T	195T	202
Q92733	147	157S	167
Q92733	147	157S	159S	167
P51991	355	358S	377
P51991	355	356S	377
Q5T200	875	877S	886
Q9UGV2	329	334S	346
Q9UGV2	329	335S	346
P00533	987	993T	1000
P00533	987	991S	1000
P00533	687	693T	706
P00533	1161	1166S	1180
Q9H8G2	89	90T	105
Q8TAE6	28	33S	66
Q9H3Z4	8	10S	25
Q9H3Z4	8	11T	25
Q8WWI1	1507	1510S	1519
Q8WWI1	1491	1493S	1507
Q9H501	691	694S	704
Q9H501	187	198S	201
O43294	26	33T	57
Q9H246	110	115S	122
O94979	789	799S	807
P13646	416	427S	430
P10071	664	669T	686
Q7L2J0	54	60S	69S	87
Q7L2J0	54	69S	87
Q7L2J0	54	57S	60S	87
Q01664	115	123S	127
Q01664	134	139S	148
Q01664	116	124S	127
Q9UPT8	895	908S	917
Q9UPT8	1265	1269S	1275S	1289
Q9UPT8	1097	1114S	1125
Q9UPT8	1094	1104S	1110S	1125
Q9UPT8	1094	1106T	1114S	1125
Q9UPT8	157	159S	180
Q86UP2	66	75S	83
Q14157	602	609S	613
Q14157	439	453S	460
Q14157	460	467S	485
Q01831	869	883S	884S	899
P49840	273	279Y	284
Q9UQ35	2397	2398S	2405
Q9UQ35	1119	1124S	1129
Q9UQ35	1001	1003T	1014
Q9UQ35	2132	2132S	2144
Q9UQ35	2449	2449S	2461
Q9UQ35	2371	2382S	2385
Q9UQ35	871	876S	883
Q9UQ35	1316	1320S	1335
Q9UQ35	1394	1404S	1413T	1417
Q9UQ35	846	848T	854S	870
Q9UQ35	304	322S	330
Q9UQ35	304	322S	323S	330
Q9UQ35	374	377S	400T	402
Q9UQ35	2261	2272S	2275
Q9UQ35	2098	2102S	2104T	2114
Q9UQ35	2275	2289T	2302
Q8NE71	7	22S	27
Q8NE71	224	228S	246
Q8NE71	7	20S	30
Q96T60	111	118T	132
P60174	56	58S	71
Q9H6S3	565	570S	575
Q2NKX8	1026	1028S	1039
Q6UXH1	64	70S	75
Q96CW6	297	308S	310
P42677	6	11S	17
Q8NEM2	35	42S	50
P85037	443	445S	457
P85037	416	420S	431
P85037	208	213S	227
P85037	208	213S	223S	227
Q9HAU0	853	855S	871
O75676	681	682S	700
O75676	681	687T	700
P51610	595	598S	609
O75369	977	983S	988
Q96CP2	16	21S	35
Q92598	807	809S	815
Q92598	530	557S	567
Q92598	530	562S	573
P13051	20	23S	50
P16401	2	18S	22
P31943	99	104S	115
Q9NZH5	158	165S	169
Q9H0X9	741	747S	752
P40222	18	19S	54
Q8TD19	853	868S	872
Q9H4L5	301	304S	318
P10809	61	70S	73
Q7Z5L9	71	71S	90
Q7Z5L9	389	404T	412
Q9GZR7	78	82S	92
O43493	296	298S	314
O43493	346	358T	368
Q9BVS4	330	337S	345
Q9H307	341	347S	352
Q9H307	98	100S	122
Q9UPN6	604	617S	624
Q9Y580	134	136S	144
Q9Y580	202	204S	212
Q8WXX7	1211	1233S	1236
P05783	15	34S	46
Q5JVS0	97	108S	120
Q7Z6Z7	1366	1368S	1378
Q7Z6Z7	1902	1907S	1916
Q7Z6Z7	1719	1722T	1734
Q9P035	110	114S	122
Q7Z3K3	410	425S	429
Q6P597	464	466S	477
P19013	14	19S	27
P19013	28	34S	42
Q9UHI6	711	714S	721
P33527	913	921S	927
Q9NWH9	989	1002S	1007
Q8WWM7	107	111S	123
Q8WWM7	582	594S	600
Q8WWM7	554	559S	571
Q8WWM7	554	558S	571
Q9UP95	980	983T	987
Q9UP95	962	967S	980
Q92922	326	328S	330S	341
A6NMY6	11	19T	29
A6NMY6	11	18S	29
Q8WVC0	627	630S	640
Q8WVC0	654	658S	667
O43399	160	166S	171
P04792	13	15S	21
P04792	80	82S	90
Q9Y2D5	393	393S	415
Q9Y2D5	773	781T	803
Q53EL6	87	94S	97
P55795	99	104S	115
P14923	663	665S	675
Q9NRA8	562	564S	575
Q6WKZ4	433	435S	444
Q6WKZ4	183	202S	210
Q14814	251	251S	267
Q66PJ3	271	271S	287
Q9Y2X3	498	502S	514S	519
Q9Y2K7	549	550T	558S	566
Q5SNT2	452	454S	464
Q8IX90	155	155S	166
P36578	292	295S	301
Q9BT81	160	166S	176
Q96PY5	1002	1016S	1021
Q6P158	130	132S	148
Q9BUZ4	425	426S	439
Q16204	235	244S	247
Q16204	230	240S	244S	247
P22528	8	11T	23
Q9UMZ2	1073	1075S	1084
Q12888	259	265S	268
Q12888	809	809S	818
Q12888	499	500S	515
Q12888	372	380S	388
Q12888	1085	1094S	1101S	1107
Q12888	536	552S	559
Q12888	1085	1094S	1107
Q12888	1107	1114S	1133
Q9UKY7	100	107S	117
Q9Y2V2	36	41S	48
Q7Z5K2	218	223S	226S	230
Q7Z5K2	218	223S	230
Q9UK58	352	352S	360
Q12959	562	575S	578
Q12959	562	573S	578
Q14469	9	12S	30
Q9Y4K1	325	329S	338
Q9Y4K1	19	20T	36
Q9Y4K1	479	484S	496
Q9Y4K1	64	75S	81S	86
Q9Y4K1	64	75S	86
P78536	791	791S	803
O43474	253	254S	273
Q9ULX3	198	201S	216
P16949	44	46S	53
P16949	30	38S	42
P16949	15	25S	28
P16949	14	16S	28
P23588	445	445S	454
P24534	79	95S	97
P24534	97	106S	117
P49023	302	303S	318
P49023	94	106S	111
P49023	76	85S	94
Q9BPX3	664	674S	682
Q7L4E1	267	276S	279
Q9UN79	301	310S	315
Q9UN79	379	386S	392
Q14671	707	709S	719
Q9H4A3	1997	2012S	2022
Q9H4A3	163	167S	183
Q7Z417	650	652S	660
Q7Z417	571	572S	582
Q7Z417	110	112S	123
Q7Z417	369	376S	398
Q7Z417	369	379S	398
P08651	333	333S	346
P08651	312	323S	327
P15923	372	381S	393
P15923	372	379S	393
Q9NQW6	549	562S	564
Q9NQW6	181	182S	199
Q9NQW6	70	72S	86
Q9NQW6	42	54S	60
Q9NQW6	293	295S	308
Q9NQW6	293	294T	308
Q9NQW6	320	323S	336
Q9NQW6	180	182S	194T	199
Q86SQ0	540	550T	561
P13647	16	21S	30
P13647	16	18S	30
P13647	64	64S	73
P13647	16	16S	30
P13647	74	82S	85
P13647	49	50S	64
P23396	215	221T	228
O95425	236	245S	248
P49916	202	210S	214
P46379	970	973S	987
P46379	963	964S	973S	987
P46379	88	108T	119
P46379	88	113S	119
Q99575	719	730S	735
P62070	178	186S	192
P45880	108	115S	121
Q5VZK9	1080	1094S	1097
Q96TC7	44	46S	62
P42694	1761	1766S	1786
Q9Y618	2269	2269S	2283
Q8WUZ0	110	126S	143
Q8WUZ0	110	114S	126S	143
O15231	463	468S	478
O15231	430	447T	451
O15231	151	152S	176
O15231	151	155S	158T	176
O15231	430	446S	453S	463
O15231	463	465S	478
O15231	151	154T	176
O15231	430	453S	455S	463
P60468	2	17S	21
P60468	2	19S	21
Q5JSH3	394	403S	409
Q96QC0	311	313S	326
Q9H1E3	202	214S	219
Q9H1E3	202	204S	214S	219
Q9H1E3	10	19S	29
Q9H1E3	176	181S	185
Q9H1E3	176	179T	181S	185
Q09666	5822	5830S	5832
Q09666	3405	3412S	3415
Q09666	172	177S	182
Q09666	5726	5731S	5741
Q09666	5726	5739S	5741
Q09666	569	570S	583
Q09666	93	93S	103
Q09666	500	511S	514
Q09666	5834	5841S	5848
Q09666	5447	5448S	5461
Q09666	135	135S	150
Q09666	208	216S	226
Q09666	208	210S	226
Q09666	4096	4100T	4112
Q09666	5748	5752S	5766
Q09666	5748	5763S	5766
Q09666	5748	5749S	5766
Q09666	29	41S	46
Q09666	204	212S	226
Q09666	5745	5749S	5752S	5766
Q09666	5102	5110S	5113
Q09666	3712	3716T	3728
Q09666	5088	5099S	5102
Q09666	5748	5752S	5763S	5768
Q09666	564	572S	583
Q09666	5745	5745S	5752S	5766
Q09666	204	212S	216S	226
Q9H1B7	546	547S	560
Q9H1B7	655	658S	659S	671
Q9H1B7	655	659S	671
O75153	654	664S	677
Q9UFC0	234	243S	247
O15018	1252	1270S	1273
Q13085	77	80S	87
Q13442	57	57S	74
Q13442	57	63S	74
Q13442	57	60S	74
Q13442	57	60S	63S	74
Q99613	34	39S	47
Q13177	139	141S	148
Q13177	161	169T	192
Q9ULJ3	431	435S	446
Q9ULJ3	996	1005T	1018
Q08945	432	444S	456
P00558	200	203S	217
O95785	989	996S	1001
O95785	1139	1146S	1162
O95785	1006	1017S	1020
Q96JM3	421	427S	432
Q96JM3	400	405S	411
Q96JM3	458	459S	471
Q96JM3	280	282S	302
Q96JM3	199	204S	214S	220
Q04695	27	32S	42
Q04695	7	10S	27
P06400	799	807S	811
P06400	360	373T	377
P06400	342	353T	359
P06400	342	350S	359
Q7Z4V5	238	240S	253
Q8N4C8	769	778S	787
Q13428	1225	1228S	1239
Q13428	1367	1378S	1382
Q13428	1245	1257S	1260
Q13428	503	503S	520
Q13428	967	983T	986
Q13428	1094	1111S	1121
Q13428	574	583S	587
Q13428	967	982S	986
Q13428	147	156S	159
Q13428	571	582S	592
Q13428	1094	1110T	1121
Q6VN20	358	369S	372
Q16513	581	583S	595
P11831	213	224S	236
Q9H7D7	119	121S	130
Q8TB61	422	427S	433
Q53EP0	206	208S	216
Q68EM7	674	676S	700
Q7Z309	108	115S	121T	123
Q7Z309	108	115S	119S	123
P40855	139	147S	156
Q9ULW0	728	738S	741
Q9H3P2	351	363S	372
Q9NUL3	430	440S	443
Q9NXG2	82	86S	88S	102
Q9H6Y2	4	14S	28
Q92945	178	181S	191
Q9Y5K6	458	458S	468
Q9Y6X9	615	615S	624
Q9Y6X9	739	743S	755
Q6ZSZ5	1101	1103S	1110
O75351	89	102S	114
P05114	72	86S	96
Q53GA4	36	42S	45
Q53GA4	117	144S	149
Q96BD0	33	43S	46
Q8IVT2	392	394S	407
O95400	45	49S	63
Q15059	261	263S	272
O95218	183	188S	196
O95218	147	153S	167
O95218	118	120S	130
Q9H3D4	450	463S	469
Q9UKV3	239	243S	258
Q9UKV3	236	240S	243S	258
Q9UKV3	236	240S	254T	258
O60841	106	113S	120
O60841	131	135S	146
O60841	131	137S	146
O60841	206	214S	225
Q6PJG2	459	461S	473
Q6NYC8	365	368S	381
Q9NXC5	757	766S	770
Q9NWV8	49	66S	72
Q13033	219	229S	232
Q9NW97	224	234T	246
Q5T5Y3	548	563S	566
Q68CZ2	1144	1154S	1159
Q68CZ2	646	660S	664
Q68CZ2	774	776S	793
Q6P2E9	870	879S	899
Q63ZY6	133	143S	147
O95155	103	105S	116
Q96N66	272	285S	289
Q9NZM1	168	174S	181
Q9NZM1	1770	1781T	1784
Q08J23	451	456S	471
Q08J23	738	743S	768
Q08J23	738	743S	751S	768
Q8WXI9	117	122S	135S	138
P06748	117	125S	135
P06748	104	112S	135
P06748	251	254S	264
Q14181	141	141S	161
P54725	120	128S	150
P54725	120	123S	150
P02538	60	60S	69
P02538	31	37S	41
Q13439	69	71S	78
Q13439	39	41S	54
Q13439	261	266S	280
Q96TA1	686	692S	706
Q96TA1	686	692S	696S	706
Q96TA1	686	691S	696S	706
Q96TA1	655	665S	686
Q8N6T3	343	345S	359
Q5T0Z8	655	661T	665
Q9NY27	150	159S	166
Q9NY27	211	226S	230
Q8NDX5	606	609T	625
Q8NDX5	606	609T	616S	625
Q99733	108	125S	133
Q99733	45	51T	62
O14639	429	431S	444
O14639	704	706S	715
O14745	271	280S	288
O14745	288	291S	306
O14745	288	290S	306
Q9UKL0	253	257S	279
Q15459	339	359S	368
Q9BTU6	460	461S	473
Q9BTU6	38	47S	51S	57
Q9BTU6	38	44S	51S	57
Q9BTU6	460	462S	473
P51608	62	80S	83
P51116	598	601S	618
P16070	706	706S	716
P16070	682	686S	695
P16070	716	718S	732
P16070	682	697S	706
P16070	163	183S	187
Q13547	372	393S	404
O75940	197	201S	209
Q15149	4384	4386S	4402
Q15149	4610	4623T	4628
O00429	607	616S	620
Q99569	312	314S	325
Q9NRY4	1173	1179S	1188
Q92466	26	26S	36
Q5VZ89	987	989S	995
Q5HYJ3	189	193S	203
Q7Z2K8	606	615S	622
P52292	52	62S	69
Q96T23	1343	1345S	1357
Q15366	186	189S	200
Q8N1F8	396	398S	411
Q8N1F8	396	400S	411
O60832	481	497T	499
P50914	133	139S	142
Q13098	468	474S	487
Q9UM00	173	188S	189
Q00341	26	31S	42
P07355	11	19T	29
P07355	11	18S	29
Q9Y3Q8	279	279S	291
Q02297	434	435S	443S	447
Q14669	310	312S	322
Q8NC51	388	392S	409
Q8NC51	241	243S	274
P42167	158	160T	174
P42167	158	168S	174
P42167	304	306S	320
P42167	61	67S	87
P42167	61	66S	87
P42167	69	74T	87
P42167	61	66S	67S	87
P42167	61	67S	74T	87
Q9NX40	105	108S	116
Q13200	9	16S	32
P11274	92	122S	126
Q9BYG3	217	223T	245
P29692	124	133S	137
P29692	144	162S	170
P29692	144	147T	162S	170
Q9UER7	495	495S	507
Q13330	568	576S	583
Q09472	1021	1038S	1046
P25205	701	711S	725
P25205	668	672S	689
A8CG34	655	674S	679
Q8NI35	639	645S	651
Q8NI35	1207	1212S	1226
O15042	477	485S	489
P02686	38	40S	70
Q9H6Z4	331	333S	347
Q969X1	79	81S	93
Q969X1	79	83S	93
Q9H7L9	231	234S	253
Q9H7L9	231	236S	237S	253
P35221	652	655S	658T	671
P35221	652	654T	655S	671
P35221	634	641S	652
P35221	652	654T	671
O15439	634	646T	651
Q5TKA1	294	297T	301
Q9NX63	49	50S	64
Q9NX63	46	46S	64
Q14694	561	576S	587
Q8N3E9	494	496S	519
P05387	99	105S	116
P05387	99	102S	116
Q01196	12	21S	25
Q9Y6D5	275	277S	291
Q9Y6D5	216	227S	230
Q6P4E1	360	366S	376
Q9UHW9	22	36S	39
Q9UHW9	1027	1032S	1045
A2RRP1	463	473S	483
Q96PN7	1069	1070S	1090
Q9P2E9	609	615S	627
Q9P2E9	1263	1277S	1292
P35659	30	32S	49
Q96AE4	621	630S	645
P29966	88	101S	106
P29966	12	27S	31
P29966	12	26S	31
P29966	12	29S	31
P29966	106	118S	138
P29966	56	81S	88
P29966	106	135S	138
P29966	106	132S	153
P29966	106	134S	135S	153
Q8TEA8	194	197S	210
Q14847	97	104T	110
Q14847	60	68T	74
Q96G74	63	64S	81
Q13459	1284	1290S	1300
Q02241	858	867S	875
P13861	97	99S	118
P13861	71	78S	80S	94
Q03252	382	385S	392
Q9H6H4	150	152S	158
Q15910	473	487T	491
Q08357	249	256S	259S	263
Q08357	249	253S	259S	263
Q13501	268	272S	282
Q13501	266	269T	282
Q13501	266	269T	272S	282
Q13501	314	328S	345
P18669	11	14S	22
Q00587	189	192S	198
Q00587	98	101S	113S	118
Q8N3F8	571	578S	585
Q8N3F8	612	621S	628
Q06210	259	262T	272
Q06210	259	261S	272
O94964	1014	1017S	1023
P49736	20	27S	31
O00193	15	17S	38
Q92805	28	36S	41S	54
Q14244	274	277T	285
P53999	115	118S	126
Q93045	78	80S	87
Q9H5H4	121	125S	132
Q9H5H4	79	83S	90
Q9C0C7	632	639S	645
A1L390	73	76S	82
P11717	2398	2409S	2421
O60231	99	103S	114
O95359	2510	2512S	2521
O95359	1755	1768S	1777
O95359	2311	2317S	2321S	2333
Q13610	43	50S	68
Q96JP5	82	83S	101
O60504	520	530S	533
Q58FF7	203	205S	214
O95295	122	133S	137
A7KAX9	887	892S	895
O43318	388	389S	399
Q32P44	174	176S	184
Q86UE4	415	426S	431
Q86UE4	132	143T	151
Q86UE4	293	298S	315
Q9Y4E8	229	229S	241
Q9HB09	238	242S	249
Q8N7R7	342	344S	354
P48634	1213	1219S	1224
Q13283	230	232S	248
Q13283	230	231S	248
Q00526	10	14T	21
Q00526	10	15Y	21
O75391	145	158S	165
Q96C90	28	32S	53
P29323	770	776S	788
Q86X29	493	493S	512
Q86X29	493	505T	508S	520
Q96KQ7	140	140S	151
Q07666	18	20S	32
P14618	33	37S	44
Q05519	424	434S	437
P53621	171	173S	183
Q6NV74	90	92S	111
Q9ULS5	214	216S	225
O14497	694	696S	711
P18887	437	447S	459
P18887	437	447S	453T	459
Q9BTC0	1040	1040S	1053
Q9BTC0	1454	1456S	1478
Q8NFJ5	340	345S	349
Q9Y2K6	371	373S	377T	388
Q9NR30	61	71S	74
Q9NR30	117	121S	132
Q9Y266	134	139S	155
Q9Y266	134	139S	145T	155
P07948	10	13S	21
Q5VZL5	117	122S	134
Q15398	652	662S	673
P46100	590	598S	602
P46100	886	889S	898
P46100	666	677S	687
O75509	530	541S	546
Q8NFH5	66	73S	84
Q8NFH5	295	308T	311
Q8N3X1	12	18S	24
Q8N3X1	475	479T	495
Q8N3X1	495	499S	508S	512
Q9UDY2	244	244S	252
Q9UDY2	1155	1159S	1168
Q9UDY2	984	986S	998
Q9UDY2	122	130S	139
Q9UDY2	976	978S	986S	998
Q9UDY2	1048	1067S	1077
Q9BUJ2	691	718S	732
Q9NZB2	434	450S	480
Q8NBJ4	253	255T	268
Q15223	428	436Y	452
Q15223	428	435S	452
Q8IYJ3	389	392S	400
Q13573	221	224S	232S	236
Q13573	221	224S	236
Q01813	386	386S	396
Q8WWA1	135	137S	151
Q9UKN8	606	611S	630
P21291	179	192S	194
Q9BUH6	139	148S	151
Q9BUH6	152	152S	170
P57682	244	250S	256
Q86U86	8	10S	34
O60437	1657	1657S	1668
Q9Y5Q9	40	43S	64
Q92769	373	394S	405
Q6Y7W6	17	26S	36
Q6Y7W6	362	382T	397
Q6Y7W6	362	377S	397
Q9Y2W1	253	253S	262
Q9Y2W1	236	243S	246
Q9Y2W1	679	682S	688
Q9Y2W1	315	315S	320S	334
Q9Y2W1	927	941T	948
Q9Y2W1	927	939S	948
O75376	153	158S	176
O75376	206	224S	232
O94876	404	414S	417
Q6KC79	2649	2658S	2661
Q6KC79	342	350S	354
Q96KN1	288	288T	311
Q96KN1	288	289T	311
P18858	41	49S	55
P18858	193	195T	209
P18858	63	76S	80
P18858	63	66S	80
O75822	107	109T	118
Q9NYQ8	4243	4258S	4261
Q9UBC2	238	255S	258
Q9UBC2	238	247S	258
Q9UBC2	238	238S	255S	258
Q9BTA9	523	535S	551
Q9BTA9	523	523S	551
Q9BTA9	519	523S	525S	551
Q9BTA9	523	525S	551
Q9BTA9	487	511S	514
Q14980	1744	1757S	1763
Q14980	154	169S	177
Q14980	1744	1750S	1763
P51858	158	165S	168
Q8TDB6	199	202S	209
Q8TDB6	522	532S	537
Q9H0G5	240	248S	254
Q9H0G5	272	275T	282
Q5VTR2	126	138S	143
Q96HR8	303	315S	320
Q9NPQ8	495	502S	505
Q9NPQ8	424	436S	441T	448
P04083	30	37S	54
P49790	678	687S	690
P49790	512	516S	527
P49790	512	518S	527
Q6PD62	913	925T	934
Q9H4M9	444	456S	462
O43719	696	702S	706
O43719	672	676S	688
O43719	520	521S	538
O43719	637	642S	655
P18031	351	352S	372
Q6ZRV2	912	914S	923
Q6ZRV2	521	523S	533
Q6ZRV2	1001	1003S	1018
Q6ZRV2	924	925S	934
Q6ZRV2	890	895T	902
A6NKT7	1532	1535S	1548
O43150	693	701S	709
Q15642	294	296S	299S	312
Q96PU5	302	303S	314
Q96PU5	446	448S	463
O76080	47	48S	69
Q14004	379	383S	394
Q14004	861	871T	874
Q9NQ84	410	423T	430
Q9NQ84	410	415S	430
Q96E09	69	76S	80
Q96E09	136	147S	151
Q96E09	35	37S	60
Q15554	312	323S	328
Q9Y657	123	124S	136
Q9NYB0	195	203S	209
Q96K21	351	354S	367
Q9UH99	8	19S	37
P27824	574	583S	586
P27824	552	554S	571
P27824	552	562T	571
P27824	552	554S	562T	571
P27824	554	554S	564S	571
P27824	552	562T	564S	571
Q9BRJ6	169	175S	183
Q9BRJ6	44	59S	65
Q9UKA4	442	448S	452
Q9UKA4	1240	1242S	1255
Q9BX95	111	112S	123
Q9BX95	110	114T	123
Q9UJU6	224	232S	247
Q9UJU6	267	275S	281
Q9Y6M1	152	162S	169
Q9Y6M1	152	164S	169
Q92974	682	696S	707
P19634	701	703S	712
P19634	680	693S	699
P19634	768	785S	791
Q99567	510	517S	521
Q9NPH3	555	557S	569
Q71RC2	593	597S	616
Q71RC2	593	595T	616
Q8IZ21	116	118S	129
Q86YS7	248	260S	264
O96013	178	181S	199
P23497	350	362S	367
Q6ZN18	204	206S	219
Q9UKE5	766	769S	779
Q9C0C2	1380	1385S	1392
Q9C0C2	1664	1666S	1677
Q9C0C2	1099	1103S	1112
Q9C0C2	836	836S	848
Q9C0C2	684	691S	701
Q9C0C2	918	918Y	933
Q9C0C2	709	712S	727
Q9C0C2	1023	1024S	1044
Q9C0C2	1615	1620S	1621S	1633
Q9C0C2	590	601S	609
Q9C0C2	892	893S	912
Q9C0C2	663	672S	684
Q9C0C2	976	984S	1001
Q9C0C2	427	429S	443
Q9C0C2	1380	1383S	1392
Q9C0C2	976	987S	1001
O00161	101	110S	118
O94804	429	438S	444
Q969G5	198	205T	212
Q15637	67	80S	82S	93
P26232	651	654S	657T	670
P26232	651	653T	654S	670
P26232	651	653T	670
Q5T4S7	606	619S	623
Q5T4S7	360	365S	381
Q5T4S7	2713	2718S	2722
Q96NY8	444	444S	453
Q6NZI2	300	302T	311
Q8NC74	195	196S	206
P52948	883	888S	899
P52948	617	623S	634
P52948	604	612S	617
Q9UMD9	55	58T	73
Q9UMD9	83	85S	101
Q9UMD9	83	85S	93S	101
Q9UMD9	370	384S	391
Q9HAH7	428	448S	458
Q9P1Y6	907	917T	932
Q6PKG0	766	774S	779
Q6PKG0	766	766S	779
Q6PKG0	74	90S	114
Q6PKG0	524	526T	540
P10644	75	83S	93
P26358	698	714S	717
P30305	353	353S	368
Q29RF7	1299	1305S	1316
Q8IYB3	426	429S	431S	435
Q8IYB3	220	220T	230
Q8IYB3	459	463S	470
Q8IYB3	459	463S	465S	470
Q8IYB3	871	874S	886
Q8IYB3	250	260S	264
Q8IYB3	870	872T	874S	886
Q8IYB3	763	769S	775S	788
Q8IYB3	763	769S	778T	788
Q8IYB3	763	769S	777S	788
Q9H0B6	589	589S	606
Q9H0B6	580	582S	589
Q9H0B6	606	610S	617
Q96RK0	494	496S	501
Q7Z434	219	222S	233
Q12893	318	329T	334
P55884	117	119S	135
P55884	68	85S	114
P55884	68	83S	114
Q5VSL9	333	335S	350
P58107	4850	4852S	4869
O15234	140	148S	162
O15234	263	265S	278
O15234	140	143T	162
Q5H9R7	607	617S	627
P30622	191	204S	207
P30622	145	147S	178
Q9BY44	506	506S	521
Q9BY44	503	503S	521
P02533	418	435S	440
P02533	7	13S	31
P67809	157	165S	171
P67809	157	167S	186
P67809	157	174S	186
P67809	157	167S	174S	186
Q9BRQ0	299	302T	314
Q92903	23	37S	47
Q9UKV5	507	523S	537
Q92667	142	151S	154
Q92667	142	150S	154
Q92667	529	533T	550
O95171	306	312S	316
O95171	463	475S	478
P35606	847	861T	873
P35606	847	859S	873
P78347	207	210S	220
Q9H788	313	315S	325
O60333	1054	1057S	1063
Q9H8Y8	213	225T	229
Q8N3D4	267	285S	290
Q8N3D4	267	284T	290
Q2TBE0	474	479S	494
Q9UHB6	130	132S	142
Q9UHB6	486	490S	501
Q9UHB6	486	487T	501
Q15019	210	218S	226
O00505	50	60S	68
O95361	51	62S	74
Q14186	16	23S	27
Q8TDS4	326	328S	338
P12270	1176	1185S	1192
Q9BVC5	189	189S	202
Q9BVC5	182	189S	193S	202
Q9UBF8	428	428S	443
Q9ULM3	365	367S	384
Q8WUX9	416	417S	428
Q9Y446	312	313S	327
Q9Y446	312	314S	327
Q9Y446	226	238S	242
Q53EZ4	428	430T	443
Q8N556	246	264S	270
O95067	90	92S	102
P28715	373	384S	387
P28715	521	526S	536
Q9Y3Z3	577	592T	597
Q03135	2	2S	20
Q9Y2U8	201	209T	214
Q9Y2U8	172	187S	191
Q9Y2U8	256	261S	274
O95817	171	173S	194
Q9BWW4	346	347S	363
Q9H910	91	97S	105
Q9H910	68	76T	82
O95674	27	33S	58
O95674	27	37S	58
P12830	785	793S	797
Q15758	493	493S	503
Q15758	493	494T	503
P52701	219	227S	235
Q9UKS6	333	354S	362
O75643	222	225S	238
Q04637	1224	1231S	1235
Q04637	1185	1187S	1194
Q04637	1185	1185S	1194
Q9BXB4	172	181S	187
Q92934	73	75S	95
Q92934	99	99S	110
Q1KMD3	161	161S	175
P49768	359	366S	378
P16403	34	36S	47
Q96EV2	726	741S	746
Q96EV2	200	205S	218
Q96EV2	726	739S	746
Q9Y3L3	550	550S	564
P30050	32	38S	41
P05187	110	114S	127
Q5JSZ5	552	556S	562
Q5JSZ5	385	388S	399
Q5JSZ5	216	226S	234
Q5JSZ5	1690	1691S	1711
Q9P206	861	862S	877
Q9P206	969	979S	985
Q9P206	922	929S	939
Q9P206	667	669S	673S	687
Q9P206	557	562S	587
Q9P206	538	545S	557
O14737	115	119S	126
P15924	2207	2209S	2215
P15924	168	176S	186
P15924	2812	2825S	2827
O15173	200	211T	218
Q9HB58	254	256S	277
Q8TD16	582	582S	589
O75494	133	133S	140
Q9UJX2	586	588S	598
P07814	871	886S	890
Q8TC07	673	675S	688
Q9Y5K3	310	315S	318
Q9UEW8	377	385S	393
O43765	77	81T	94
Q96NE9	541	544S	550
Q9UNE7	13	19S	25S	31
Q9UNE7	13	19S	23S	31
Q9UNE7	13	19S	31
Q15477	254	256S	264
Q9NYV4	422	423S	430
Q9NYV4	1069	1083S	1094
Q9UKM9	132	135S	142
Q12982	113	114S	125
Q96C19	62	74S	78
Q96HC4	102	111S	117
Q8IU89	334	340S	359
Q6UN15	255	259S	266
Q6UN15	490	494T	505
Q7Z460	598	600S	612
Q53SF7	1144	1146S	1159
Q53SF7	880	897S	905
Q53SF7	362	364S	378
P17275	251	255T	269
P17275	251	255T	259S	269
Q99708	325	327S	338
Q99708	308	312T	325
Q99708	308	315T	325
Q5SYE7	1384	1386S	1388S	1405
Q92785	138	142S	153
P42566	802	814S	817
O60341	150	166S	183
Q5T1M5	1161	1162S	1174
Q5T1M5	1161	1164S	1174
Q5T1M5	954	956S	975
Q5T1M5	954	960S	975
P08238	224	226S	235
P08238	250	255S	264
Q9BRD0	157	159T	163S	167
Q9BRD0	318	325S	329
Q5TDH0	94	106S	109
Q9UN36	330	332S	344
Q9UN36	328	330T	335S	344
Q32MZ4	726	735S	750
Q01650	31	31S	49
P04049	257	260T	276
P35269	445	446T	461
P35269	383	385S	389T	403
P35269	383	391S	403
P35269	423	433S	436
P35269	383	389T	391S	403
P35269	436	445T	446T	461
Q96GN5	113	117S	128
Q14247	415	418S	429
Q14247	399	401T	415
Q14247	399	401T	405S	415
Q14247	397	399T	415
Q14247	397	399T	405S	415
Q13111	136	141S	152
Q13111	775	775S	796
Q13111	775	778T	796
P19338	63	67S	71
P19338	555	563S	566
P19338	23	28S	41S	53
P19338	142	145S	153S	177
P43487	58	60S	69
P55081	127	132S	133S	148
O76094	618	630S	646
O76094	618	624T	625S	646
O76094	618	621S	624T	646
O95365	505	526S	531
Q9C0B5	618	621S	634
Q9C0B5	679	694S	698
O75410	24	44S	50
P17987	542	544S	557
Q96A49	235	248T	255
P25788	242	250S	256
P25788	242	243S	256
Q6ZSS7	6	10T	18
Q9UHD8	30	30S	46
Q9UHD8	30	30S	38T	47
Q9UHD8	30	30S	42T	47
Q8IXQ4	102	105S	122
Q12906	588	592T	601
Q12906	475	486T	524
Q12906	475	482S	524
Q86WB0	381	395S	400
Q86WB0	329	344S	352
Q96C92	239	243S	249S	263
Q9P2R6	671	675S	679S	692
Q9P2R6	671	679S	692
Q9P2R6	671	671T	675S	692
Q9BTE7	9	9S	24
Q9UKJ3	1105	1107S	1119
Q9UKJ3	730	740S	746
Q9UKJ3	730	738S	740S	746
Q9UKJ3	630	653S	661
Q15773	230	238S	242
Q9BXK5	418	420S	432
Q9BXK5	418	426S	432
Q8N5I9	171	178S	183
A0MZ66	506	506S	519
P63165	2	2S	18
P20020	1190	1193S	1213
Q96E39	204	208S	218
Q96T37	292	294S	304
Q13263	473	473S	484
Q13263	525	541T	555
P61978	279	284S	287
P61978	208	216S	220
O14686	4736	4738S	4747
Q07157	1613	1617S	1638
Q07157	617	617S	630
P16402	35	37S	48
Q99442	353	357S	369
Q99442	369	375T	394
P46937	107	109S	125
P46937	107	110T	125
P46937	125	128S	162
P46937	125	131S	162
P46937	107	109S	119T	125
P46937	125	127S	162
P46937	273	289S	308
Q5VV41	177	191S	195
Q5VV41	223	230S	247
Q5VV41	105	107S	116
Q5VV41	177	185S	195
Q9NPR2	823	825S	833
Q27J81	1192	1204S	1210
Q27J81	1192	1206T	1210
Q27J81	1160	1188S	1192
Q27J81	1160	1183S	1188S	1192
Q27J81	1160	1179T	1188S	1192
Q92538	1289	1298S	1315
Q99607	186	188S	199
Q13185	172	176S	184
Q9UPN3	4512	4521S	4524
Q03111	263	267S	282
Q04726	282	286S	301
Q04726	193	203S	210
Q4G0J3	298	299S	310
Q4G0J3	254	261S	271
Q4G0J3	254	254S	257T	271
Q15717	192	202S	206
Q8IXM2	84	96S	99
Q96GM8	2	5S	23
Q08170	106	113S	115
Q96RU3	330	359S	362
Q9NTJ3	39	41S	57
Q9NTJ3	39	44T	57
Q9NTJ3	39	48T	57
Q3KQU3	451	460S	463
Q3KQU3	93	97T	105
Q3KQU3	111	113S	130
Q3KQU3	111	113S	116S	130
Q3KQU3	63	70S	86S	93
Q3KQU3	111	116S	130
Q3KQU3	63	86S	93
Q96GV9	11	25S	36
Q96IF1	111	119S	122
Q96IF1	229	230S	255
Q12802	1925	1929S	1936
Q12802	2718	2728S	2731
Q12802	977	983S	993
Q12802	939	944S	967
O14545	317	326S	330
O14545	407	415S	421
O14545	317	327S	330
Q15036	323	336S	340
Q14258	96	97S	113
Q14258	96	100S	113
Q14153	165	167S	174
P20042	2	2S	15
P20042	103	111T	126
P54727	152	160S	174
P54727	145	155T	174
P78344	506	508T	521
Q92692	388	410T	413
P35222	191	191S	201
P35222	551	552S	566
P35222	551	551T	566
P35222	550	556T	566
Q14C86	928	946S	954
P49757	631	634S	646
Q8NHH9	22	27S	57
Q96N67	896	905S	917
Q96CX2	185	185S	206
Q6PID6	187	197S	200
Q9NXL9	898	915S	920
P31689	326	335S	339
Q9BTX1	403	406S	417
Q99543	45	47S	58
Q99543	45	47S	49S	58
Q9HCN4	327	338S	347
Q92541	697	697S	705
Q14155	517	518S	526
Q9UHB7	692	694S	700
Q9NZT2	349	349S	361
Q6IQ23	900	903S	907S	911
Q15154	60	65S	75
Q9NW82	631	638S	645
Q86YP4	97	100S	107S	117
Q86YP4	97	100S	114S	117
Q86YP4	173	189T	196
P16989	34	34S	52
P40818	715	719S	732
P40818	716	718S	733
Q68DK7	205	205S	224
Q9BUA3	306	308S	319
Q9BUA3	49	55S	69
Q9BUA3	144	148S	154S	171
Q9UKX7	215	221S	230
Q9BQG0	1290	1290S	1298
Q9BQG0	1255	1267S	1276
Q6ZUT6	198	204T	215
Q6ZUT6	201	201S	215
Q6ZUT6	198	204T	212S	215
Q9P270	390	391S	406
Q9Y520	2101	2105S	2111
Q9Y520	184	187S	216
P12694	347	347S	357
Q96MU7	306	308S	315
P33240	500	524S	538
Q96PK6	204	206T	213
Q96PK6	220	225S	239
Q8ND76	324	326S	335
P08779	7	13S	31
P98172	277	287S	290
P05386	98	104S	115
P05386	98	101S	115
P02545	387	390S	398
P02545	387	390S	392S	398
P02545	387	390S	395S	398
P02545	458	458S	471
P02545	628	632S	645
P02545	628	628S	645
P02545	387	390S	394T	398
P02545	12	22S	26
P49006	11	22S	26
P54105	86	102S	114
P17812	571	575S	585
P17812	571	574S	592
Q9BW71	219	223S	227S	236
O00567	565	570S	579
P10075	86	86S	102
O76021	357	361S	374
O60248	33	37S	49
P10412	6	18T	22
P10412	34	36S	47
Q13425	90	95S	102
Q8NFC6	2982	2986S	3005
O00264	173	181S	188
O00264	48	57S	68
O00264	48	54S	68
O00264	173	178T	193
Q9Y5S9	50	56S	69
Q8IWW6	229	231T	240S	251
P21333	1453	1459S	1465
P21333	1072	1081S	1088
P21333	1072	1084S	1088
Q9P2B4	555	568S	574
Q8IY57	165	167S	181
O15027	879	891S	898
O00515	392	394S	404
O00515	345	356S	361
O00515	283	301S	307
O00515	172	177S	183
O00515	120	123S	136
Q6ZRP7	565	578S	587
Q9UHR4	248	261S	267
O00559	34	36S	54
Q13188	308	316S	329
Q9H4G0	67	75S	78
Q9H4G0	648	650S	660
Q9H4G0	67	79T	83
Q9H4G0	575	578S	596
Q9H4G0	430	441S	455
P35579	1938	1943S	1951
Q8WUI4	484	487S	505
Q15311	455	463S	465
Q86U06	149	149S	164
Q9Y2H0	907	915T	919
P42166	417	424S	428
P42166	158	160T	174
P42166	158	168S	174
P42166	61	67S	87
P42166	61	66S	87
P42166	69	74T	87
P42166	61	66S	67S	87
P42166	61	67S	74T	87
O94826	90	91S	110
Q13247	301	303S	312
Q13247	112	119S	121
P25440	622	633S	648
Q9Y4F5	853	853S	866
Q9Y4F5	721	721S	736
Q9HCK8	2045	2046S	2057
Q9HCK8	2513	2519S	2531
Q5T0W9	845	845S	866
Q9NS91	463	471S	474
Q09161	21	22S	38
Q5VT52	659	665S	672
Q5VT52	711	723T	730
Q5VT52	589	593S	609
Q5VT52	469	485S	495
Q5VT52	730	730S	756
Q15185	108	113S	123
Q9BR39	476	490T	496
Q9BR39	476	484S	490T	496
Q9Y478	173	182S	200
P55327	176	176S	181
Q5T5P2	1640	1650S	1655
Q9BY77	125	127S	145
O94762	804	815S	827
Q9BRG2	123	125S	136
Q9BRG2	187	201S	209
Q9UHK0	385	405S	410
Q9UHK0	385	403S	410
Q15942	344	344S	355
Q15942	273	281S	296
Q15942	254	267S	273
Q15942	254	259S	267S	273
O15446	271	287T	289
Q96DY7	631	639S	643
Q6IQ49	271	278S	292
Q7Z2W4	386	387S	401
Q7Z2W4	375	378S	386
Q7Z2W4	283	284S	296
Q7Z2W4	271	273T	275S	283
O60934	426	432S	436
Q66K74	750	759S	770
P15408	200	200S	211
Q00839	38	59S	70
Q07866	455	460S	469
Q01167	396	398S	413
Q01167	369	373S	396
Q93009	12	18S	36
P07900	251	263S	270
P07900	251	252S	270
Q86UU0	975	975S	987
Q86UU0	747	750S	760
Q86UU0	934	938S	954
Q86UU0	934	934S	954
Q86UU0	84	93S	109
Q12774	1115	1125S	1129
Q9BXK1	89	109S	126
Q8IZP2	67	75S	82
P62241	129	130T	140
Q9NQ55	356	359S	370
P21709	904	910S	917
Q14573	932	937S	954
