# Supplementary material for: PhosFox: a bioinformatics tool for peptide-level processing of LC-MS/MS-based phosphoproteomic data
Source: Proteome Sci. 2014 Jun 26;12:36. doi: 10.1186/1477-5956-12-36 (PMC4098950; doi:10.1186/1477-5956-12-36)
Supplement: Additional file 5: Table S5 — Results from the qualitative phosphoproteomic case study example processed with PhosFox: the unique phosphoproteins identified from the control and case samples by Mascot and Paragon. [file 1477-5956-12-36-S5.xlsx]

## Sheet: Paragon_control
Swiss-Prot/UniProt accession number
Q9BSJ8
Q16666
Q8ND56
Q9UQB8
Q6VMQ6
Q9NYF8
O75152
P46013
P17096
O14523
Q9UHY1
Q86V48
Q9H2G9
O14974
Q01130
P21359
O60716
Q00613
Q96PM9
Q6GYQ0
P84157
Q96I25
Q12962
Q7Z4S6
Q5JTV8
Q99460
Q9Y2X7
Q08174
O15014
Q9NTI5
Q8WU90
Q01518
Q13541
Q14839
Q8IVF2
Q86TB9
Q86VM9
P06493
P30459
Q9BW04
Q7Z3J3
Q86WR7
Q96B36
Q8N2M8
Q13586
Q6NZY4
P32519
Q9H6F5
P18615
P27816
Q9ULU4
Q12789
P00533
Q8WWI1
Q9UN86
P13646
Q99700
Q7L2J0
Q9UPT8
Q86UP2
Q14157
O43290
Q9UQ35
Q8NE71
Q9H6S3
O00192
P85037
P52732
P51610
Q9Y6Q9
P30453
Q8TD19
Q9BXF6
Q7Z5L9
O43493
Q9BVS4
O75815
Q7Z6Z7
Q12770
P16190
P19013
Q9NWH9
Q8WWM7
O00499
Q13620
Q9H1C4
O43399
P04792
Q9BZE9
P14923
Q8TEW0
Q6WKZ4
Q9Y2X3
Q9Y2K7
P36578
Q9Y6M5
Q9Y2G3
P50851
O15320
Q8TEQ6
Q12888
Q9UK58
P31321
Q3MHD2
Q7Z6E9
P24534
Q7L4E1
Q7Z417
P08651
Q86SQ0
O14879
Q9Y608
P46379
Q99575
A6NFI3
Q3L8U1
Q5VZK9
Q8WUZ0
Q12846
O15231
P60468
Q5JSH3
Q9H1E3
O15021
Q09666
Q12857
Q9UFC0
Q14444
O95785
Q96JM3
Q04695
P06400
Q7Z4V5
Q13428
Q9Y314
O94885
Q16555
Q7Z309
Q96BD0
Q8IVT2
Q15059
Q86X53
O00178
Q9UKV3
Q6PJG2
O75821
Q8NI77
Q9NVU0
Q13033
Q68CZ2
Q6P2E9
P29590
Q9NZM1
P06748
Q13671
Q13439
Q96TA1
Q9NY27
P51636
Q9BTU6
P16070
O75940
Q15149
O00429
P68363
Q96T23
P24941
A0FGR8
Q9Y6A5
O75069
Q9H2P0
P07355
Q9Y3Q8
P42167
Q9NX40
Q07960
Q13330
Q13595
P35221
Q7Z3B3
Q14694
Q01196
Q6P4E1
O60885
Q96PN7
P17706
P29966
Q6R327
Q13459
Q03252
Q13501
P18669
Q00587
Q8N3F8
Q8TF74
O94964
P49736
Q92805
O95359
P19012
O43318
P33316
Q8N9T8
Q13283
Q53GS7
Q9UJZ1
Q86X29
Q9UNZ2
P53621
P18887
Q9Y2K6
Q9Y266
Q15398
Q9BRS2
Q8N3X1
Q9UDY2
Q15223
Q8IX07
Q9BUH6
Q6Y7W6
P22314
Q7Z2Z1
Q9Y2W1
O75376
Q9UBB5
Q6KC79
P18858
O75822
Q9UBC2
Q9BTA9
Q14980
Q9ULH0
Q8WX92
Q9H0G5
P49790
O43719
O75151
Q6ZRV2
Q99081
Q14004
Q9BYG5
Q96FJ0
Q9NYB0
P12268
P27824
Q9UKA4
P19634
Q5VUA4
Q9NVR2
Q9NPH3
Q71RC2
Q5SXM2
Q9C0C2
Q969G5
Q6NZI2
Q03468
Q9UMD9
Q2KHR2
Q9P1Y6
Q8IYB3
Q12893
P55884
Q8IWT6
Q8NHG8
Q92667
O95171
P78347
Q9UHB6
Q6P6C2
Q6P9B6
Q07955
Q9Y2U8
O95817
O95674
Q02818
Q9UKS6
Q04637
Q92625
Q92934
Q9UQ88
Q9UJA5
Q96ST3
Q96D71
Q9Y3L3
Q13112
Q9P206
P15924
Q9BYX2
O15173
Q15785
Q13895
Q12872
O43765
P10696
Q96C19
Q96HC4
Q99708
Q5SYE7
O95490
Q92785
Q5T1M5
P38398
Q9BRD0
Q32MZ4
Q92793
P35269
Q13111
P19338
O76094
O95365
O75410
Q9H0D6
Q96A49
P14625
Q9UHD8
Q12906
Q86WB0
Q8NE01
Q9H223
Q15773
P09234
Q8N5I9
Q9C0D5
Q96E39
Q13263
O14686
Q9NPR2
Q27J81
Q8NCD3
Q4G0J3
Q96CV9
Q8IZH2
Q9BQE9
Q9NTJ3
Q3KQU3
Q12802
P54727
Q8NHH9
Q9HCN4
Q9UHB7
P49792
Q9NZT2
P53396
P16989
Q9BQG0
Q6ZUT6
Q6P9G4
Q9Y520
P35568
Q96PK6
P11388
P02545
Q7KZI7
O00567
P49454
Q14676
Q8TBE0
Q9P2B4
Q9H410
O15027
O00515
Q6ZRP7
Q9H4G0
Q9H019
Q96EN8
Q8WUI4
P42166
Q8NC56
P20810
Q9NYL9
Q5VT52
Q9BR39
Q7L4I2
Q5T5P2
Q9NRF9
Q15942
O15446
Q7Z2W4
Q15054
Q07866
Q15831
P07900
Q86UU0

## Sheet: Mascot_control
Swiss-Prot/UniProt accession number
P09651
Q16666
Q8ND56
Q9UQB8
Q6NUK4
Q6VMQ6
Q9H3N1
Q01082
Q9NYF8
Q96T88
O75152
P46013
Q86V48
Q9H2G9
P04259
P21359
O60716
Q96PM9
Q9HC35
Q6GYQ0
Q14160
P84157
Q96I25
Q12962
Q99460
Q9Y2X7
Q08174
O15014
Q8WXE1
Q9NTI5
P53985
Q13541
Q14839
Q8IVF2
Q9UQR1
Q86TB9
Q86VM9
O75381
O75362
Q9BW04
Q86WR7
Q96B36
Q13586
P05455
P51532
Q13748
P32519
Q9H6F5
P18615
Q9ULU4
Q12789
P00533
Q9H3Z4
Q8WWI1
Q9UN86
P13646
Q99700
Q9NRL2
Q7L2J0
Q9UPT8
Q86UP2
Q14157
Q9Y463
Q9UQ35
Q8NE71
Q9NR48
O00273
P85037
P51610
Q9Y6Q9
P40222
Q8TD19
Q9BXF6
Q7Z5L9
O43493
Q9H307
Q92890
O75815
Q7Z6Z7
P42695
Q12770
P19013
Q9NWH9
Q8WWM7
O00499
Q9NYB9
Q92508
A6NMY6
Q13620
Q9H1C4
O43399
Q9Y2D5
Q9BZE9
P14923
Q8TEW0
Q6WKZ4
Q9Y2X3
Q9Y2K7
Q9Y6M5
Q9Y2G3
P50851
O15320
Q494U1
Q9UMZ2
Q12888
Q9Y2V2
Q7Z5K2
Q9UK58
Q12959
Q9Y4K1
P31321
Q3MHD2
Q8IZP0
Q7Z6E9
P49023
Q14671
Q7Z417
P08651
Q86SQ0
O14879
P10314
Q9Y608
P46379
Q99575
Q3L8U1
Q5VZK9
Q12846
O15231
Q5JSH3
Q9H1E3
O15021
Q09666
Q9H1B7
Q8N684
Q13177
O95793
O95785
Q96JM3
Q13428
Q69YN4
Q16513
Q16555
Q7Z309
Q8N565
Q8IVT2
Q15059
Q86X53
Q9Y383
Q6PJG2
O75821
Q8NI77
Q9NVU0
Q9NZM1
P06748
Q13671
P02538
Q96TA1
Q8N6T3
Q9BTU6
P16070
Q15629
Q15149
P68363
Q96T23
Q8TEM1
O60832
A0FGR8
Q9Y666
Q13098
Q9Y6A5
Q9H2P0
P07355
P42167
Q9UER7
Q07960
Q13330
P25205
Q9H7L9
P35221
Q7Z3B3
Q01196
Q9UHW9
O60885
Q96PN7
Q96AE4
P29966
Q6R327
Q13459
Q03252
Q00587
O14896
Q8N3F8
Q8TF74
Q92560
P49736
Q92805
P11717
O60231
O95359
P19012
Q9NVU7
O43318
Q8N9T8
Q9ULL5
P48634
Q13283
Q53GS7
Q9UJZ1
Q05519
Q9UNZ2
Q9Y266
Q15398
Q8N3X1
Q9UDY2
Q15223
Q13573
O14681
Q8WWA1
Q6Y7W6
P22314
Q7Z2Z1
Q9Y2W1
O75376
Q9UBB5
P18858
Q9UBC2
Q9BTA9
Q9ULH0
Q8WX92
Q9H0G5
P49790
P20700
O43719
Q6ZRV2
A6NKT7
Q99081
Q15642
Q14004
Q9H8M9
Q71U36
Q9NQ84
P18462
Q96E09
Q9BYG5
Q9NYB0
P21796
P12268
Q14684
Q5VUA4
Q9NVR2
Q71RC2
Q5SXM2
Q9UKE5
Q9C0C2
Q969G5
P26232
Q5T4S7
Q6NZI2
Q9UMD9
Q2KHR2
Q8WUA4
Q9P1Y6
Q6PKG0
Q29RF7
Q8IYB3
Q8IWT6
P30622
Q92903
Q8NHG8
O95171
P78347
P14859
Q6P6C2
O95361
P12270
Q53EZ4
Q8N556
Q6P9B6
Q9Y2U8
O95817
O95674
Q02818
Q9UKS6
Q92625
Q9UQ88
Q9Y3L3
Q13112
Q5JSZ5
Q9P206
Q9BYX2
O15173
Q15785
Q14498
P07814
Q13895
Q12872
O43765
Q9BQE3
P17275
Q99708
Q5SYE7
O95490
P42566
P38398
Q9BRD0
Q32MZ4
Q01650
Q92793
P04049
P35269
Q14247
P19338
O76094
O75475
O75410
Q9H0D6
Q96A49
Q86WB0
Q9H223
O96018
P09234
Q8N5I9
Q9C0D5
P46937
Q92538
Q8NCD3
Q4G0J3
Q96CV9
Q8IZH2
Q9BQE9
Q9NTJ3
Q3KQU3
Q96IF1
Q9NZN4
Q8NHH9
Q96CX2
O95685
Q9NXL9
Q9HCN4
P49792
Q9NZT2
P53396
Q86YP4
P16989
Q9BQG0
Q6P9G4
Q96PK6
P11388
P02545
Q7KZI7
O00567
P49454
Q9H7D0
Q14676
Q9P2B4
Q9H410
O15027
O00515
Q8N5F7
Q9H4G0
Q9H019
Q96EN8
P42166
O94826
P20810
Q09161
Q9NYL9
Q5VT52
Q15942
O15446
Q15054
Q07866
Q15831
P07900
Q86UU0

## Sheet: Paragon_case
Swiss-Prot/UniProt accession number
Q16666
Q8ND56
Q9UQB8
Q6VMQ6
Q9Y6G9
Q01082
Q96JY6
Q96T88
P46013
P17096
O14523
Q6PJG6
Q9NZM3
Q96B23
O75448
Q14134
Q00613
P15407
Q9HC35
Q14160
Q9NYZ3
Q9UK76
Q15648
Q8NEF9
Q7Z4S6
Q5JTV8
Q99460
Q08174
Q8N5P1
O15014
P04637
Q9NTI5
P49585
Q92766
Q5XXA6
P53985
P51149
Q5H9L2
Q86VM9
Q9HCM7
P54259
Q9Y2W2
O95292
Q9BW04
O43933
Q96B36
Q6UWZ7
Q9BWU0
P51532
P18615
P27816
Q15527
Q92733
Q5T200
Q9UGV2
Q9H8G2
Q8TAE6
Q9H1E5
Q9H501
O43294
Q99700
P10071
Q7L2J0
Q01664
Q14157
Q01831
Q9UQ35
Q8NE71
Q9H6S3
Q2NKX8
P38159
Q96CW6
Q8NEM2
P85037
P51610
Q8WUF5
P30453
Q8TD19
O43493
Q9BVS4
Q9Y580
Q8WXX7
P05783
Q9NXH8
P16190
Q9UHI6
Q9BVG9
P04792
Q8TEW0
Q6WKZ4
Q9BT81
Q6P158
P22528
Q12888
P49841
Q9Y2V2
P16189
Q9BSQ5
Q04323
Q14469
Q9Y4K1
Q8TF72
O43474
P16949
P49023
Q9UN79
Q9Y5F8
Q9H4A3
Q9Y5G3
Q7Z417
P08651
Q9NQW6
Q86SQ0
Q8N1G0
P10314
Q86U90
P23396
P46379
P42694
Q8WUZ0
O15231
Q9H1E3
Q09666
Q9H1B7
O75153
P05787
Q14802
Q13442
Q13177
Q9ULJ3
O95793
O95785
Q96JM3
Q04695
P06400
Q13428
Q69YN4
Q16555
Q9ULW0
Q9NUL3
P05114
Q53GA4
Q96BD0
O95400
Q9UKV3
Q6NYC8
Q9NWV8
Q9NW97
Q5T5Y3
Q68CZ2
O95155
Q96N66
Q9NZM1
Q8WXI9
P06748
Q14181
Q13439
Q5T0Z8
Q9BTU6
P16070
O75940
Q7Z2K8
A0FGR8
P30512
Q13098
P07355
Q9Y3Q8
Q8NC51
P42167
Q9BYG3
Q13330
P25205
A8CG34
O15042
P35221
P98179
Q9UHW9
A2RRP1
O43896
Q96PN7
P29966
Q14847
Q13501
Q6IPX3
O00193
Q92805
Q14244
P53999
O60231
O95359
Q96JP5
Q8NDI1
A7KAX9
Q32P44
Q86UE4
Q13283
Q00526
Q86X29
Q96KQ7
Q07666
Q15052
P18887
Q8NFJ5
Q9NR30
P50502
P07948
Q15398
P46100
Q8NFH5
Q9UDY2
Q9BUJ2
Q9NZB2
Q13573
O14681
Q86VR2
Q86U86
Q92769
Q6Y7W6
Q9Y2W1
O75376
O94876
Q6KC79
Q9NYQ8
Q9UBC2
P62750
Q9BTA9
Q14980
Q9H5V8
Q8TDB6
Q9H0G5
P04083
P49790
P20700
O43719
Q6ZRV2
A6NKT7
O43150
Q96PU5
Q14004
Q9NQ84
Q96E09
Q9BU76
Q96K21
Q9UH99
P27824
Q8N357
Q9UKA4
P19634
Q9NPH3
Q71RC2
Q8IZ21
Q86YS7
P23497
Q6ZN18
Q9C0C2
Q5T4S7
Q9UMD9
Q9P1Y6
Q6PKG0
P30305
Q8IYB3
Q9H0B6
Q96RK0
Q7Z434
Q99590
P55884
Q5H9R7
P02533
P67809
Q96JC9
Q9UKV5
Q92667
O95171
P52907
Q969E4
P12270
Q9UBF8
O95817
Q9BWW4
Q9H910
O95674
P52701
Q9UKS6
Q96ST3
P49768
P16403
Q14204
Q96EV2
Q9P206
Q9HB58
O75494
Q9UJX2
P07814
P35251
O43765
Q96C19
Q96HC4
Q53SF7
P17275
Q5SYE7
P42566
O60341
Q9UN36
Q32MZ4
P35269
Q9UGY1
Q14247
P43487
O76094
O95365
Q9C0B5
P17987
Q96A49
P25788
Q9UHD8
Q8IXQ4
Q12906
Q86WB0
Q96C92
Q9P2R6
Q15773
Q9BXK5
Q8N5I9
P63165
Q13263
Q07157
P16402
Q99442
P46937
Q5VV41
Q27J81
Q9Y5G0
Q03111
Q04726
Q8IXM2
Q8TDM6
Q96RU3
Q3KQU3
Q96GV9
Q12802
O14545
P20042
P54727
P49757
Q8NHH9
Q96N67
Q6PID6
Q9NXL9
Q53H80
Q99543
Q9NW82
Q9BUA3
Q9UKX7
Q9BQG0
Q6ZUT6
Q9P270
Q9Y520
P33240
Q96PK6
P98172
P02545
P49006
P18621
P17812
O76021
Q13425
Q9Y5S9
Q9UN71
O15027
Q6ZRP7
Q9UHR4
Q9H4G0
Q15311
Q9Y2H0
P42166
Q5THJ4
Q9HCK8
Q9Y5G2
Q09161
Q5VT52
Q9Y478
P50579
O95243
P04406
Q9BY77
O43847
Q15942
O15446
Q66K74
Q07866
Q93009
Q86UU0
Q12774
Q9BXK1
P62241
Q14573

## Sheet: Mascot_case
Swiss-Prot/UniProt accession number
Q9UQB8
Q6VMQ6
Q9Y6G9
Q01082
Q96JY6
Q96T88
P46013
Q6PJG6
Q96B23
Q01130
O75448
Q14134
O60716
Q00613
P15407
Q9HC35
Q9UBU7
Q14160
O95297
Q96I25
Q9UK76
Q5JTV8
Q8N5P1
O75691
O15014
P04637
Q9NTI5
P53985
Q14839
Q8IV50
P51149
Q8IVF2
Q9UQR1
Q5H9L2
Q86TB9
Q86VM9
Q9HCM7
P54259
O95292
Q9BW04
O43933
Q86WR7
Q96B36
Q9BWU0
Q13586
P05455
Q9H6F5
P18615
P27816
Q9ULU4
Q15527
Q92733
P51991
Q9UGV2
Q9H8G2
Q8TAE6
Q8WWI1
Q9H501
P10071
Q7L2J0
Q01664
Q9UPT8
Q01831
Q9UQ35
Q8NE71
Q2NKX8
Q96CW6
P42677
Q8NEM2
O75676
P51610
Q9NZH5
Q8TD19
Q7Z5L9
O43493
Q9H307
Q9Y580
Q8WXX7
P05783
Q9UHI6
P33527
Q8WWM7
Q92922
A6NMY6
P04792
Q9Y2D5
Q53EL6
Q6WKZ4
Q5SNT2
P36578
Q9BT81
Q6P158
P22528
Q9UMZ2
Q12888
Q9Y2V2
Q7Z5K2
Q9UK58
Q9Y4K1
O43474
Q9ULX3
P16949
Q9UN79
Q14671
Q9H4A3
Q7Z417
P15923
Q9NQW6
Q86SQ0
P46379
P42694
Q8WUZ0
O15231
Q09666
O75153
Q13442
Q13177
Q9ULJ3
P00558
P06400
Q13428
Q53EP0
Q7Z309
Q9NUL3
Q9NXG2
O75351
P05114
Q53GA4
Q96BD0
Q15059
Q9UKV3
Q6NYC8
Q9NWV8
Q9NW97
Q68CZ2
O95155
Q96N66
Q9NZM1
Q08J23
Q8WXI9
Q13439
Q96TA1
Q8N6T3
Q9BTU6
Q5VZ89
Q7Z2K8
Q8N1F8
O60832
Q13098
P07355
Q02297
Q8NC51
P42167
Q9BYG3
Q13330
A8CG34
O15042
Q9H7L9
P35221
Q9NX63
Q9Y6D5
Q6P4E1
Q9UHW9
A2RRP1
Q96PN7
P29966
Q14847
Q08357
Q13501
Q00587
Q06210
Q92805
P53999
Q93045
O60231
O95359
Q32P44
Q86UE4
Q9HB09
Q13283
Q86X29
Q07666
Q6NV74
Q9ULS5
Q9Y2K6
Q9NR30
Q9Y266
Q15398
P46100
Q9UDY2
Q9BUJ2
Q9NZB2
Q15223
Q13573
Q9BUH6
Q86U86
Q6Y7W6
Q9Y2W1
O75376
Q9UBC2
Q9BTA9
Q14980
Q8TDB6
Q9H0G5
Q9NPQ8
P04083
P49790
O43719
Q6ZRV2
O43150
Q15642
Q96PU5
Q14004
Q9NQ84
Q96E09
Q9UH99
P27824
Q9UKA4
Q9UJU6
P19634
Q86YS7
P23497
Q9UKE5
Q9C0C2
P26232
Q5T4S7
Q9UMD9
Q9HAH7
P30305
Q8IYB3
Q96RK0
O15234
Q5H9R7
Q9BY44
P02533
P67809
Q92903
Q9UKV5
Q92667
O95171
Q8N3D4
Q2TBE0
Q9UHB6
P12270
Q9BVC5
Q9UBF8
Q8N556
O95067
Q9BWW4
Q9H910
O95674
Q15758
P52701
Q92934
P49768
P16403
Q96EV2
Q5JSZ5
Q9HB58
Q8TC07
Q9UNE7
Q9NYV4
Q6UN15
Q53SF7
P17275
Q99708
Q5SYE7
O60341
Q9BRD0
Q9UN36
Q32MZ4
P04049
P35269
Q14247
Q13111
P43487
O76094
Q9C0B5
P17987
Q9UHD8
Q96C92
Q9P2R6
Q9BXK5
Q13263
P46937
Q5VV41
Q27J81
Q92538
Q04726
Q4G0J3
Q96RU3
Q9NTJ3
Q3KQU3
Q96GV9
Q15036
Q14258
Q14153
P20042
P54727
P49757
Q8NHH9
Q96N67
Q6PID6
Q9NXL9
P31689
Q99543
Q6IQ23
Q9NW82
Q9BUA3
Q9UKX7
Q9BQG0
Q6ZUT6
P33240
P08779
P98172
P02545
P17812
Q9BW71
O00264
Q9Y5S9
P21333
O15027
O00515
Q9UHR4
Q9H4G0
Q86U06
P42166
Q9HCK8
Q5T0W9
Q9NS91
Q09161
Q5VT52
Q9BR39
Q9BY77
Q9UHK0
Q15942
O15446
Q96DY7
O60934
Q66K74
Q07866
Q86UU0
Q12774
Q9BXK1
Q8IZP2
P62241
Q14573
