# Supplementary material for: PhosFox: a bioinformatics tool for peptide-level processing of LC-MS/MS-based phosphoproteomic data
Source: Proteome Sci. 2014 Jun 26;12:36. doi: 10.1186/1477-5956-12-36 (PMC4098950; doi:10.1186/1477-5956-12-36)
Supplement: Additional file 6: Table S6 — Mascot and Paragon confidence scores for the acetylated peptides identified by PhosFox in the qualitative phosphoproteomic case example. [file 1477-5956-12-36-S6.xlsx]

## Sheet: Sheet1
Mascot and Paragon confidence scores for the acetylated peptides identified by PhosFox in the qualitative case example
bilogical replicate 1= repl 1 and biological replicate 2= repl 2
Protein id	Protein name	Protein description	Peptide sequence	Modification sites	Cases				Controls				Unique case	Unique control	Total modifications
					Paragon	Paragon peptide confidence	Mascot	Mascot peptide score	Paragon	Paragon peptide confidence	Mascot	Mascot peptide score			S	T	Y	K
P55072	TERA_HUMAN	Transitional endoplasmic reticulum ATPase	ASGADSKGDDLSTAILK	8(K)	0		0		0		1	47.32 (repl 2)	0	1	0	0	0	1
Q86V81	THOC4_HUMAN	THO complex subunit 4	ADKMDMSLDDIIK	4(K)	0		1	71.82 (repl 2)	0		1	76.37 (repl 2)	0	0	0	0	0	1
Q6P3R8	NEK5_HUMAN	Serine/threonine-protein kinase Nek5	ISVPIKR	321(K)	0		1	35.55 (repl 2)	0		0		1	0	0	0	0	1
Q13428	TCOF_HUMAN	Treacle protein	TVANLLSGKSPR	155(K)	1	99.0000009536743 (repl 2)	1	65.69 (repl 2)	0		1	54.97 (repl 2)	0	0	0	0	0	1
Q13459	MYO9B_HUMAN	Unconventional myosin-IXb	EILVEVLTK	455(K)	0		2	41.76; 52.63 (repl 2)	0		0		1	0	0	0	0	1
P62328	TYB4_HUMAN	Thymosin beta-4	SDKPDMAEIEK	4(K)	0		1	51.58 (repl 1)	0		1	44.29 (repl 1)	0	0	0	0	0	1
Q09028	RBBP4_HUMAN	Histone-binding protein RBBP4	ADKEAAFDDAVEER	4(K)	0		1	71.87 (repl 2)	0		1	54.98 (repl 2)	0	0	0	0	0	1
P63313	TYB10_HUMAN	Thymosin beta-10	ADKPDMGEIASFDK	4(K)	0		4	77.52; 54.64 (repl 1): 51.79; 67.21 (repl 2)	0		4	56.47 (repl 1): 50.86; 57.86; 52.68 (repl 2)	0	0	0	0	0	1
Q03135	CAV1_HUMAN	Caveolin-1	SGGKYVDSEGHLYTVPIR	5(K)	0		1	44.65 (repl 2)	0		1	31.66 (repl 2)	0	0	0	0	0	1
Q00796	DHSO_HUMAN	Sorbitol dehydrogenase	AAAAKPNNLSLVVHGPGDLR	6(K)	0		1	64.18 (repl 2)	0		1	54.52 (repl 2)	0	0	0	0	0	1
P63165	SUMO1_HUMAN	Small ubiquitin-related modifier 1	SDQEAKPSTEDLGDKK	7(K)	1	99.0000009536743 (repl 2)	2	46.14 (repl 1): 33.97 (repl 2)	0		5	34.89; 37.31; 40.88; 43.24; 45.93 (repl 1)	0	0	0	0	0	1
P36956	SRBP1_HUMAN	Sterol regulatory element-binding protein 1	VKTSLPR	727(K)	0		1	39.75 (repl 2)	0		0		1	0	0	0	0	1
P07900	HS90A_HUMAN	Heat shock protein HSP 90-alpha	ESEDKPEIEDVGSDEEEEKK	255(K)	0		1	44.01 (repl 1)	0		1	38.01 (repl 1)	0	0	0	0	0	1
