# Supplementary material for: PhosFox: a bioinformatics tool for peptide-level processing of LC-MS/MS-based phosphoproteomic data
Source: Proteome Sci. 2014 Jun 26;12:36. doi: 10.1186/1477-5956-12-36 (PMC4098950; doi:10.1186/1477-5956-12-36)
Supplement: Additional file 8: Table S7 — The KEA kinase enrichment analysis results for the PhosFox-processed control and case datasets from the qualitative case study example. [file 1477-5956-12-36-S8.xlsx]

## Sheet: kinases
KEA analysis results: significantly (p-value < 0.01) enriched kinases in case dataset (red fill) and control dataset (blue fill) are written in bold.
The significant kinases which are not found in the comparison dataset are marked as "unique" with a cross.
Case dataset (426 phosphoproteins)									Control dataset (420 phopshoproteins)
Kinase	Substrates/Input	Substrates/Database	Fraction/Input	Fraction/Database	Difference	p-Value	Unique to case		Kinase	Substrates/Input	Substrates/Database	Fraction/Input	Fraction/Database	Difference	p-Value	Unique to control
CDK2	31	398	0.322917	0.100176	0.22274	3.9827e-09			CDK2	35	398	0.364583	0.100176	0.264407	9.73045e-12
GSK3B	35	501	0.364583	0.126101	0.238482	4.11759e-09			GSK3B	35	501	0.364583	0.126101	0.238482	4.11759e-09
PRKCB1	20	254	0.208333	0.0639315	0.144402	3.74409e-06	x		MAPK14	27	377	0.28125	0.0948905	0.186359	2.88974e-07
RPS6KA3	21	330	0.21875	0.0830607	0.135689	4.59348e-05			CDC2	27	421	0.28125	0.105965	0.175285	2.32082e-06
CDC2	23	421	0.239583	0.105965	0.133618	0.000178318			MAPK9	11	132	0.114583	0.0332243	0.0813591	0.000465432
MAPK14	21	377	0.21875	0.0948905	0.123859	0.000282391			RPS6KA3	18	330	0.1875	0.0830607	0.104439	0.00105157
MAPK10	9	109	0.09375	0.0274352	0.0663148	0.00166245			MAPK10	9	109	0.09375	0.0274352	0.0663148	0.00166245
MAPK8	13	234	0.135417	0.0588976	0.0765191	0.00481862			AURKA	5	34	0.0520833	0.00855776	0.0435256	0.00200818
MAPK9	9	132	0.09375	0.0332243	0.0605257	0.00556585			PRKD1	4	28	0.0416667	0.00704757	0.0346191	0.00630572	x
CSNK2A2	13	247	0.135417	0.0621696	0.073247	0.00739702	x		ABL2	3	16	0.03125	0.00402718	0.0272228	0.00937502	x
PRKG1	7	93	0.0729167	0.023408	0.0495087	0.00874848	x		MAPK8	12	234	0.125	0.0588976	0.0661024	0.01209
MAPK3	10	170	0.104167	0.0427888	0.0613778	0.00923788	x		ERBB4	4	40	0.0416667	0.010068	0.0315987	0.0192069
PRKDC	11	200	0.114583	0.0503398	0.0642435	0.0101321	x		ATR	3	22	0.03125	0.00553738	0.0257126	0.0200976
MARK1	2	5	0.0208333	0.00125849	0.0195748	0.0107089	x		RPS6KB2	2	8	0.0208333	0.00201359	0.0188197	0.0219143
TGFBR2	4	38	0.0416667	0.00956456	0.0321021	0.0164111			MAPK1	11	229	0.114583	0.0576391	0.0569443	0.0245195
CSNK1E	8	134	0.0833333	0.0337277	0.0496057	0.0179689			PRKDC	10	200	0.104167	0.0503398	0.0538269	0.0250042
ERBB4	4	40	0.0416667	0.010068	0.0315987	0.0192069			ATM	7	118	0.0729167	0.0297005	0.0432162	0.0270996
RPS6KB2	2	8	0.0208333	0.00201359	0.0188197	0.0219143			CSK	4	46	0.0416667	0.0115782	0.0300885	0.0292896
SGK	5	65	0.0520833	0.0163604	0.0357229	0.0238178			CHEK2	3	28	0.03125	0.00704757	0.0242024	0.0354984
SGK2	2	10	0.0208333	0.00251699	0.0183163	0.031173			STK11	3	28	0.03125	0.00704757	0.0242024	0.0354984
HIPK3	3	28	0.03125	0.00704757	0.0242024	0.0354984			CSNK2A2	11	247	0.114583	0.0621696	0.0524137	0.0389071
HSPB8	2	12	0.0208333	0.00302039	0.0178129	0.0416914			HSPB8	2	12	0.0208333	0.00302039	0.0178129	0.0416914
MAP2K2	2	12	0.0208333	0.00302039	0.0178129	0.0416914			PRKCB1	11	254	0.114583	0.0639315	0.0506518	0.0458506
NEK7	1	1	0.0104167	0.000251699	0.010165	0.0466351			CCRK	1	1	0.0104167	0.000251699	0.010165	0.0466351
SGK3	2	14	0.0208333	0.00352379	0.0173095	0.0533344			NEK7	1	1	0.0104167	0.000251699	0.010165	0.0466351
HIPK2	3	34	0.03125	0.00855776	0.0226922	0.055497			PIM3	1	1	0.0104167	0.000251699	0.010165	0.0466351
DMPK	2	15	0.0208333	0.00377548	0.0170578	0.059538			PLK1	4	54	0.0416667	0.0135917	0.0280749	0.046846
PRKACB	6	113	0.0625	0.028442	0.034058	0.060644			PIM1	2	13	0.0208333	0.00327209	0.0175612	0.0473804
AKT1	8	176	0.0833333	0.044299	0.0390343	0.0671172			HIPK2	3	34	0.03125	0.00855776	0.0226922	0.055497
SRC	10	247	0.104167	0.0621696	0.041997	0.0790914			MAPK3	8	170	0.0833333	0.0427888	0.0405445	0.0573931
PRKCA	14	382	0.145833	0.096149	0.0496843	0.079119			FER	2	15	0.0208333	0.00377548	0.0170578	0.059538
MARK4	2	18	0.0208333	0.00453058	0.0163028	0.0795013			JAK2	5	87	0.0520833	0.0218978	0.0301855	0.0648388
MAST1	1	3	0.0104167	0.000755097	0.00966157	0.0911169			CDC7	2	16	0.0208333	0.00402718	0.0168061	0.0659765
CSNK1D	4	70	0.0416667	0.0176189	0.0240477	0.0960284			AKT1	8	176	0.0833333	0.044299	0.0390343	0.0671172
RPS6KA2	2	21	0.0208333	0.00528568	0.0155477	0.10121			TGFBR2	3	38	0.03125	0.00956456	0.0216854	0.0712349
MAPK1	9	229	0.09375	0.0576391	0.0361109	0.106635			PRKCA	14	382	0.145833	0.096149	0.0496843	0.079119
CSK	3	46	0.03125	0.0115782	0.0196718	0.107876			MARK4	2	18	0.0208333	0.00453058	0.0163028	0.0795013
EPHB4	1	4	0.0104167	0.0010068	0.00940987	0.112581			CAMK2G	3	40	0.03125	0.010068	0.021182	0.0797779
KSR1	1	4	0.0104167	0.0010068	0.00940987	0.112581			PRKG1	5	93	0.0520833	0.023408	0.0286753	0.0803476
CAMK2A	4	75	0.0416667	0.0188774	0.0227892	0.114985			LYK5	1	3	0.0104167	0.000755097	0.00966157	0.0911169
PRKCE	3	48	0.03125	0.0120816	0.0191684	0.117996			SNF1LK2	1	3	0.0104167	0.000755097	0.00966157	0.0911169
PRKCD	5	106	0.0520833	0.0266801	0.0254032	0.120094			CDK6	2	21	0.0208333	0.00528568	0.0155477	0.10121
KSR2	1	5	0.0104167	0.00125849	0.00915817	0.133544			RPS6KA2	2	21	0.0208333	0.00528568	0.0155477	0.10121
LIMK2	1	5	0.0104167	0.00125849	0.00915817	0.133544			MAP4K3	1	4	0.0104167	0.0010068	0.00940987	0.112581
RP6-213H19.1	1	5	0.0104167	0.00125849	0.00915817	0.133544			SNF1LK	1	4	0.0104167	0.0010068	0.00940987	0.112581
STK3	1	5	0.0104167	0.00125849	0.00915817	0.133544			CAMK2A	4	75	0.0416667	0.0188774	0.0227892	0.114985
TTBK1	1	5	0.0104167	0.00125849	0.00915817	0.133544			SRPK1	2	23	0.0208333	0.00578908	0.0150443	0.116486
PRKCG	3	52	0.03125	0.0130883	0.0181617	0.139239			LIMK2	1	5	0.0104167	0.00125849	0.00915817	0.133544
RPS6KA1	3	53	0.03125	0.01334	0.01791	0.144743			MARK1	1	5	0.0104167	0.00125849	0.00915817	0.133544
MAPKAPK2	2	27	0.0208333	0.00679587	0.0140375	0.148574			PRKCG	3	52	0.03125	0.0130883	0.0181617	0.139239
PRKACA	7	180	0.0729167	0.0453058	0.0276109	0.150687			CDK7	2	26	0.0208333	0.00654417	0.0142892	0.140386
PRKCZ	4	84	0.0416667	0.0211427	0.020524	0.152836			MAPKAPK2	2	27	0.0208333	0.00679587	0.0140375	0.148574
BRD4	1	6	0.0104167	0.00151019	0.00890647	0.154016			ALS2CR2	1	6	0.0104167	0.00151019	0.00890647	0.154016
LATS1	1	6	0.0104167	0.00151019	0.00890647	0.154016			LATS1	1	6	0.0104167	0.00151019	0.00890647	0.154016
STK36	1	6	0.0104167	0.00151019	0.00890647	0.154016			TTK	1	6	0.0104167	0.00151019	0.00890647	0.154016
TRIO	1	6	0.0104167	0.00151019	0.00890647	0.154016			CAMK2D	2	28	0.0208333	0.00704757	0.0137858	0.156857
TTK	1	6	0.0104167	0.00151019	0.00890647	0.154016			HIPK3	2	28	0.0208333	0.00704757	0.0137858	0.156857
CAMK2D	2	28	0.0208333	0.00704757	0.0137858	0.156857			FYN	7	184	0.0729167	0.0463126	0.0266041	0.162692
FYN	7	184	0.0729167	0.0463126	0.0266041	0.162692			CAMK2B	2	29	0.0208333	0.00729927	0.0135341	0.165227
ATM	5	118	0.0520833	0.0297005	0.0223829	0.16356			ABL1	5	119	0.0520833	0.0299522	0.0221312	0.167443
CAMK2B	2	29	0.0208333	0.00729927	0.0135341	0.165227			RPS6KA5	2	30	0.0208333	0.00755097	0.0132824	0.173674
CIT	1	7	0.0104167	0.00176189	0.00865477	0.17401			ADRBK2	1	7	0.0104167	0.00176189	0.00865477	0.17401
PRKCI	2	31	0.0208333	0.00780267	0.0130307	0.182191			HIPK1	1	7	0.0104167	0.00176189	0.00865477	0.17401
PAK2	2	32	0.0208333	0.00805437	0.012779	0.190769			PTK6	1	7	0.0104167	0.00176189	0.00865477	0.17401
YES1	2	32	0.0208333	0.00805437	0.012779	0.190769			PTK2	4	89	0.0416667	0.0224012	0.0192655	0.17568
MARK2	1	8	0.0104167	0.00201359	0.00840307	0.193536			RPS6KB1	2	32	0.0208333	0.00805437	0.012779	0.190769
NEK9	1	8	0.0104167	0.00201359	0.00840307	0.193536			YES1	2	32	0.0208333	0.00805437	0.012779	0.190769
WNK1	1	8	0.0104167	0.00201359	0.00840307	0.193536			ERBB2	5	125	0.0520833	0.0314624	0.020621	0.191487
AURKA	2	34	0.0208333	0.00855776	0.0122756	0.208081			MAP2K5	1	8	0.0104167	0.00201359	0.00840307	0.193536
MAP2K1	2	34	0.0208333	0.00855776	0.0122756	0.208081			MARK2	1	8	0.0104167	0.00201359	0.00840307	0.193536
MAPKAPK3	1	9	0.0104167	0.00226529	0.00815138	0.212605			NEK9	1	8	0.0104167	0.00201359	0.00840307	0.193536
MELK	1	9	0.0104167	0.00226529	0.00815138	0.212605			PIM2	1	8	0.0104167	0.00201359	0.00840307	0.193536
TRPM7	1	9	0.0104167	0.00226529	0.00815138	0.212605			GSK3A	2	33	0.0208333	0.00830607	0.0125273	0.199402
EPHB2	2	35	0.0208333	0.00880946	0.0120239	0.2168			ERBB3	3	63	0.03125	0.015857	0.015393	0.203261
RPS6KA4	1	10	0.0104167	0.00251699	0.00789968	0.231228			MAPKAPK3	1	9	0.0104167	0.00226529	0.00815138	0.212605
MAST2	1	11	0.0104167	0.00276869	0.00764798	0.249415			MELK	1	9	0.0104167	0.00226529	0.00815138	0.212605
MKNK1	1	11	0.0104167	0.00276869	0.00764798	0.249415			CSNK1E	5	134	0.0520833	0.0337277	0.0183557	0.229685
OXSR1	1	11	0.0104167	0.00276869	0.00764798	0.249415			PRKCH	1	10	0.0104167	0.00251699	0.00789968	0.231228
PAK3	1	11	0.0104167	0.00276869	0.00764798	0.249415			MKNK1	1	11	0.0104167	0.00276869	0.00764798	0.249415
PAK1	3	72	0.03125	0.0181223	0.0131277	0.259819			PAK3	1	11	0.0104167	0.00276869	0.00764798	0.249415
CAMK2G	2	40	0.0208333	0.010068	0.0107654	0.260772			PAK7	1	11	0.0104167	0.00276869	0.00764798	0.249415
CDC42BPA	1	12	0.0104167	0.00302039	0.00739628	0.267176			PRKAA2	1	11	0.0104167	0.00276869	0.00764798	0.249415
EPHB1	1	12	0.0104167	0.00302039	0.00739628	0.267176			PRKCD	4	106	0.0416667	0.0266801	0.0149866	0.260581
NEK6	1	12	0.0104167	0.00302039	0.00739628	0.267176			LCK	5	142	0.0520833	0.0357413	0.0163421	0.265371
UHMK1	1	12	0.0104167	0.00302039	0.00739628	0.267176			CDC42BPA	1	12	0.0104167	0.00302039	0.00739628	0.267176
MYLK	1	13	0.0104167	0.00327209	0.00714458	0.284521			NEK6	1	12	0.0104167	0.00302039	0.00739628	0.267176
PBK	1	13	0.0104167	0.00327209	0.00714458	0.284521			PDK1	1	12	0.0104167	0.00302039	0.00739628	0.267176
PIM1	1	13	0.0104167	0.00327209	0.00714458	0.284521			TRRAP	1	12	0.0104167	0.00302039	0.00739628	0.267176
PRKAA1	1	13	0.0104167	0.00327209	0.00714458	0.284521			TAF1	2	42	0.0208333	0.0105714	0.010262	0.278429
HCK	3	77	0.03125	0.0193808	0.0118692	0.292132			MYLK	1	13	0.0104167	0.00327209	0.00714458	0.284521
LIMK1	1	14	0.0104167	0.00352379	0.00689288	0.301459			PBK	1	13	0.0104167	0.00327209	0.00714458	0.284521
PRKG2	1	14	0.0104167	0.00352379	0.00689288	0.301459			CASK	2	43	0.0208333	0.0108231	0.0100103	0.287251
CDK4	2	45	0.0208333	0.0113265	0.00950688	0.304861			PRKACB	4	113	0.0416667	0.028442	0.0132247	0.297729
CSNK2A1	6	194	0.0625	0.0488296	0.0136704	0.332793			BLK	1	14	0.0104167	0.00352379	0.00689288	0.301459
MAPK7	1	16	0.0104167	0.00402718	0.00638948	0.334155			BCR	2	45	0.0208333	0.0113265	0.00950688	0.304861
MAPKAPK5	1	16	0.0104167	0.00402718	0.00638948	0.334155			CDK4	2	45	0.0208333	0.0113265	0.00950688	0.304861
NEK1	1	16	0.0104167	0.00402718	0.00638948	0.334155			PDPK1	2	45	0.0208333	0.0113265	0.00950688	0.304861
MAPK13	1	17	0.0104167	0.00427888	0.00613778	0.34993			BMX	1	15	0.0104167	0.00377548	0.00664118	0.318001
INSR	5	163	0.0520833	0.0410269	0.0110564	0.363682			GRK6	1	15	0.0104167	0.00377548	0.00664118	0.318001
BRAF	1	19	0.0104167	0.00478228	0.00563439	0.380379			TRIB3	1	15	0.0104167	0.00377548	0.00664118	0.318001
MAP3K4	1	21	0.0104167	0.00528568	0.00513099	0.409416			ADRBK1	2	47	0.0208333	0.0118299	0.00900348	0.322396
MAP2K4	1	22	0.0104167	0.00553738	0.00487929	0.423426			CSNK2A1	6	194	0.0625	0.0488296	0.0136704	0.332793
SRPK1	1	23	0.0104167	0.00578908	0.00462759	0.437106			MAP3K2	1	16	0.0104167	0.00402718	0.00638948	0.334155
AURKB	1	24	0.0104167	0.00604078	0.00437589	0.450465			MAPKAPK5	1	16	0.0104167	0.00402718	0.00638948	0.334155
MAP4K1	1	24	0.0104167	0.00604078	0.00437589	0.450465			EGFR	7	236	0.0729167	0.059401	0.0135157	0.348877
LCK	4	142	0.0416667	0.0357413	0.00592541	0.454201			WEE1	1	17	0.0104167	0.00427888	0.00613778	0.34993
ERBB3	2	63	0.0208333	0.015857	0.0049763	0.456822			DAPK3	1	18	0.0104167	0.00453058	0.00588609	0.365335
PKN1	1	25	0.0104167	0.00629247	0.00412419	0.463511			GRK5	1	18	0.0104167	0.00453058	0.00588609	0.365335
CDK7	1	26	0.0104167	0.00654417	0.00387249	0.47625			MAPK12	1	18	0.0104167	0.00453058	0.00588609	0.365335
TTN	1	26	0.0104167	0.00654417	0.00387249	0.47625			RPS6KA1	2	53	0.0208333	0.01334	0.00749329	0.374253
PRKD1	1	28	0.0104167	0.00704757	0.0033691	0.500836			FRAP1	1	19	0.0104167	0.00478228	0.00563439	0.380379
STK11	1	28	0.0104167	0.00704757	0.0033691	0.500836			FES	1	20	0.0104167	0.00503398	0.00538269	0.39507
ITK	1	30	0.0104167	0.00755097	0.0028657	0.52428			IKBKE	2	57	0.0208333	0.0143468	0.00648649	0.407956
RPS6KA5	1	30	0.0104167	0.00755097	0.0028657	0.52428			MAP3K4	1	21	0.0104167	0.00528568	0.00513099	0.409416
AKT2	1	32	0.0104167	0.00805437	0.0023623	0.546633			ALK	1	23	0.0104167	0.00578908	0.00462759	0.437106
RPS6KB1	1	32	0.0104167	0.00805437	0.0023623	0.546633			PRKD2	1	23	0.0104167	0.00578908	0.00462759	0.437106
GSK3A	1	33	0.0104167	0.00830607	0.0021106	0.557417			AURKB	1	24	0.0104167	0.00604078	0.00437589	0.450465
MAP3K5	1	35	0.0104167	0.00880946	0.0016072	0.578229			MAP4K1	1	24	0.0104167	0.00604078	0.00437589	0.450465
IRAK1	1	36	0.0104167	0.00906116	0.0013555	0.588268			TNK2	1	24	0.0104167	0.00604078	0.00437589	0.450465
LYN	3	131	0.03125	0.0329726	-0.00172256	0.619015			CSF1R	1	25	0.0104167	0.00629247	0.00412419	0.463511
JAK2	2	87	0.0208333	0.0218978	-0.00106448	0.626799			PKN1	1	25	0.0104167	0.00629247	0.00412419	0.463511
TAF1	1	42	0.0104167	0.0105714	-0.00015469	0.643728			SGK	2	65	0.0208333	0.0163604	0.0044729	0.472603
TRIM24	2	96	0.0208333	0.0241631	-0.00332977	0.679143			JAK1	2	67	0.0208333	0.0168638	0.0039695	0.48811
EGFR	5	236	0.0520833	0.059401	-0.00731762	0.681271			NTRK2	1	28	0.0104167	0.00704757	0.0033691	0.500836
ZAP70	1	51	0.0104167	0.0128366	-0.00241998	0.713347			NUAK1	1	29	0.0104167	0.00729927	0.0031174	0.512697
PDGFRB	1	58	0.0104167	0.0145985	-0.00418187	0.758028			TYK2	1	29	0.0104167	0.00729927	0.0031174	0.512697
TGFBR1	3	164	0.03125	0.0412786	-0.0100286	0.762549			ITK	1	30	0.0104167	0.00755097	0.0028657	0.52428
ABL1	2	119	0.0208333	0.0299522	-0.00911884	0.786256			PAK1	2	72	0.0208333	0.0181223	0.00271101	0.525628
JAK1	1	67	0.0104167	0.0168638	-0.00644716	0.805483			PRKCI	1	31	0.0104167	0.00780267	0.002614	0.535589
ERBB2	2	125	0.0208333	0.0314624	-0.010629	0.808531			PRKCQ	1	31	0.0104167	0.00780267	0.002614	0.535589
IGF1R	2	131	0.0208333	0.0329726	-0.0121392	0.82874			ROCK1	1	31	0.0104167	0.00780267	0.002614	0.535589
MAP3K1	2	140	0.0208333	0.0352379	-0.0144045	0.855502			MAP3K3	5	201	0.0520833	0.0505915	0.00149184	0.54046
IKBKB	1	81	0.0104167	0.0203876	-0.00997095	0.861628			PAK2	1	32	0.0104167	0.00805437	0.0023623	0.546633
RAF1	1	81	0.0104167	0.0203876	-0.00997095	0.861628			SRC	6	247	0.0625	0.0621696	0.000330355	0.556181
SYK	1	82	0.0104167	0.0206393	-0.0102226	0.864959			JAK3	1	33	0.0104167	0.00830607	0.0021106	0.557417
MAP3K3	3	201	0.03125	0.0505915	-0.0193415	0.86849			HCK	2	77	0.0208333	0.0193808	0.00145251	0.561283
PTK2	1	89	0.0104167	0.0224012	-0.0119845	0.88616			CDK9	1	34	0.0104167	0.00855776	0.0018589	0.567947
MAP3K7	1	96	0.0104167	0.0241631	-0.0137464	0.904062			MAP2K1	1	34	0.0104167	0.00855776	0.0018589	0.567947
RIPK3	1	97	0.0104167	0.0244148	-0.0139981	0.906381			EPHB2	1	35	0.0104167	0.00880946	0.0016072	0.578229
MAP3K14	1	147	0.0104167	0.0369997	-0.0265831	0.972672			MAP3K5	1	35	0.0104167	0.00880946	0.0016072	0.578229
ACVRL1	0	8	0	0.00201359	-0.00201359	1			EIF2AK2	1	36	0.0104167	0.00906116	0.0013555	0.588268
AKT3	0	8	0	0.00201359	-0.00201359	1			IKBKB	2	81	0.0208333	0.0203876	0.000445717	0.588423
CAMKK1	0	8	0	0.00201359	-0.00201359	1			NTRK1	1	38	0.0104167	0.00956456	0.000852106	0.607644
KALRN	0	8	0	0.00201359	-0.00201359	1			CHUK	2	85	0.0208333	0.0213944	-0.000561079	0.614318
MAP2K5	0	8	0	0.00201359	-0.00201359	1			IGF1R	3	131	0.03125	0.0329726	-0.00172256	0.619015
MKNK2	0	8	0	0.00201359	-0.00201359	1			LYN	3	131	0.03125	0.0329726	-0.00172256	0.619015
NLK	0	8	0	0.00201359	-0.00201359	1			PRKACA	4	180	0.0416667	0.0453058	-0.00363915	0.638518
PCTK1	0	8	0	0.00201359	-0.00201359	1			RIPK1	1	50	0.0104167	0.0125849	-0.00216828	0.706331
PFTK1	0	8	0	0.00201359	-0.00201359	1			PDGFRB	1	58	0.0104167	0.0145985	-0.00418187	0.758028
PHKG1	0	8	0	0.00201359	-0.00201359	1			INSR	3	163	0.03125	0.0410269	-0.00977693	0.758925
PIM2	0	8	0	0.00201359	-0.00201359	1			BTK	1	60	0.0104167	0.0151019	-0.00468527	0.769476
SMG1	0	8	0	0.00201359	-0.00201359	1			PTK2B	1	69	0.0104167	0.0173672	-0.00695056	0.814706
STK39	0	8	0	0.00201359	-0.00201359	1			CSNK1D	1	70	0.0104167	0.0176189	-0.00720226	0.819155
TAOK2	0	8	0	0.00201359	-0.00201359	1			CSNK1A1	1	80	0.0104167	0.0201359	-0.00971925	0.858215
TLK1	0	8	0	0.00201359	-0.00201359	1			RAF1	1	81	0.0104167	0.0203876	-0.00997095	0.861628
WNK4	0	8	0	0.00201359	-0.00201359	1			SYK	1	82	0.0104167	0.0206393	-0.0102226	0.864959
CRKRS	0	5	0	0.00125849	-0.00125849	1			PRKCZ	1	84	0.0104167	0.0211427	-0.010726	0.871387
DYRK2	0	5	0	0.00125849	-0.00125849	1			TRIM24	1	96	0.0104167	0.0241631	-0.0137464	0.904062
EPHA6	0	5	0	0.00125849	-0.00125849	1			TGFBR1	2	164	0.0208333	0.0412786	-0.0204453	0.909397
GUCY2D	0	5	0	0.00125849	-0.00125849	1			MAP3K14	1	147	0.0104167	0.0369997	-0.0265831	0.972672
LTK	0	5	0	0.00125849	-0.00125849	1			MAP3K1	0	140	0	0.0352379	-0.0352379	1
MAP4K2	0	5	0	0.00125849	-0.00125849	1			ACVRL1	0	8	0	0.00201359	-0.00201359	1
MUSK	0	5	0	0.00125849	-0.00125849	1			AKT3	0	8	0	0.00201359	-0.00201359	1
MYLK2	0	5	0	0.00125849	-0.00125849	1			CAMKK1	0	8	0	0.00201359	-0.00201359	1
NEK3	0	5	0	0.00125849	-0.00125849	1			KALRN	0	8	0	0.00201359	-0.00201359	1
OBSCN	0	5	0	0.00125849	-0.00125849	1			MKNK2	0	8	0	0.00201359	-0.00201359	1
PCTK2	0	5	0	0.00125849	-0.00125849	1			NLK	0	8	0	0.00201359	-0.00201359	1
PHKG2	0	5	0	0.00125849	-0.00125849	1			PCTK1	0	8	0	0.00201359	-0.00201359	1
PLK2	0	5	0	0.00125849	-0.00125849	1			PFTK1	0	8	0	0.00201359	-0.00201359	1
ROR2	0	5	0	0.00125849	-0.00125849	1			PHKG1	0	8	0	0.00201359	-0.00201359	1
STK24	0	5	0	0.00125849	-0.00125849	1			SMG1	0	8	0	0.00201359	-0.00201359	1
ULK1	0	5	0	0.00125849	-0.00125849	1			STK39	0	8	0	0.00201359	-0.00201359	1
ALS2CR2	0	6	0	0.00151019	-0.00151019	1			TAOK2	0	8	0	0.00201359	-0.00201359	1
BCKDK	0	6	0	0.00151019	-0.00151019	1			TLK1	0	8	0	0.00201359	-0.00201359	1
CAMKK2	0	6	0	0.00151019	-0.00151019	1			WNK1	0	8	0	0.00201359	-0.00201359	1
DDR2	0	6	0	0.00151019	-0.00151019	1			WNK4	0	8	0	0.00201359	-0.00201359	1
EIF2AK1	0	6	0	0.00151019	-0.00151019	1			CRKRS	0	5	0	0.00125849	-0.00125849	1
EIF2AK3	0	6	0	0.00151019	-0.00151019	1			DYRK2	0	5	0	0.00125849	-0.00125849	1
EIF2AK4	0	6	0	0.00151019	-0.00151019	1			EPHA6	0	5	0	0.00125849	-0.00125849	1
EPHA5	0	6	0	0.00151019	-0.00151019	1			GUCY2D	0	5	0	0.00125849	-0.00125849	1
EPHA8	0	6	0	0.00151019	-0.00151019	1			KSR2	0	5	0	0.00125849	-0.00125849	1
GRK1	0	6	0	0.00151019	-0.00151019	1			LTK	0	5	0	0.00125849	-0.00125849	1
IRAK3	0	6	0	0.00151019	-0.00151019	1			MAP4K2	0	5	0	0.00125849	-0.00125849	1
MAPK15	0	6	0	0.00151019	-0.00151019	1			MUSK	0	5	0	0.00125849	-0.00125849	1
MOS	0	6	0	0.00151019	-0.00151019	1			MYLK2	0	5	0	0.00125849	-0.00125849	1
NRBP1	0	6	0	0.00151019	-0.00151019	1			NEK3	0	5	0	0.00125849	-0.00125849	1
PCTK3	0	6	0	0.00151019	-0.00151019	1			OBSCN	0	5	0	0.00125849	-0.00125849	1
PKMYT1	0	6	0	0.00151019	-0.00151019	1			PCTK2	0	5	0	0.00125849	-0.00125849	1
SCYL1	0	6	0	0.00151019	-0.00151019	1			PHKG2	0	5	0	0.00125849	-0.00125849	1
STK19	0	6	0	0.00151019	-0.00151019	1			PLK2	0	5	0	0.00125849	-0.00125849	1
STK35	0	6	0	0.00151019	-0.00151019	1			ROR2	0	5	0	0.00125849	-0.00125849	1
STK38	0	6	0	0.00151019	-0.00151019	1			RP6-213H19.1	0	5	0	0.00125849	-0.00125849	1
TLK2	0	6	0	0.00151019	-0.00151019	1			STK24	0	5	0	0.00125849	-0.00125849	1
ULK2	0	6	0	0.00151019	-0.00151019	1			STK3	0	5	0	0.00125849	-0.00125849	1
ACVR1C	0	2	0	0.000503398	-0.000503398	1			TTBK1	0	5	0	0.00125849	-0.00125849	1
AMHR2	0	2	0	0.000503398	-0.000503398	1			ULK1	0	5	0	0.00125849	-0.00125849	1
CDC2L5	0	2	0	0.000503398	-0.000503398	1			BCKDK	0	6	0	0.00151019	-0.00151019	1
CDKL1	0	2	0	0.000503398	-0.000503398	1			BRD4	0	6	0	0.00151019	-0.00151019	1
CDKL2	0	2	0	0.000503398	-0.000503398	1			CAMKK2	0	6	0	0.00151019	-0.00151019	1
FLJ23356	0	2	0	0.000503398	-0.000503398	1			DDR2	0	6	0	0.00151019	-0.00151019	1
GUCY2F	0	2	0	0.000503398	-0.000503398	1			EIF2AK1	0	6	0	0.00151019	-0.00151019	1
ICK	0	2	0	0.000503398	-0.000503398	1			EIF2AK3	0	6	0	0.00151019	-0.00151019	1
KIAA0999	0	2	0	0.000503398	-0.000503398	1			EIF2AK4	0	6	0	0.00151019	-0.00151019	1
LMTK2	0	2	0	0.000503398	-0.000503398	1			EPHA5	0	6	0	0.00151019	-0.00151019	1
MAP3K9	0	2	0	0.000503398	-0.000503398	1			EPHA8	0	6	0	0.00151019	-0.00151019	1
MAST3	0	2	0	0.000503398	-0.000503398	1			GRK1	0	6	0	0.00151019	-0.00151019	1
NPR2	0	2	0	0.000503398	-0.000503398	1			IRAK3	0	6	0	0.00151019	-0.00151019	1
PDK3	0	2	0	0.000503398	-0.000503398	1			MAPK15	0	6	0	0.00151019	-0.00151019	1
PSKH1	0	2	0	0.000503398	-0.000503398	1			MOS	0	6	0	0.00151019	-0.00151019	1
RIPK4	0	2	0	0.000503398	-0.000503398	1			NRBP1	0	6	0	0.00151019	-0.00151019	1
ROR1	0	2	0	0.000503398	-0.000503398	1			PCTK3	0	6	0	0.00151019	-0.00151019	1
SCYL3	0	2	0	0.000503398	-0.000503398	1			PKMYT1	0	6	0	0.00151019	-0.00151019	1
SLK	0	2	0	0.000503398	-0.000503398	1			SCYL1	0	6	0	0.00151019	-0.00151019	1
SNRK	0	2	0	0.000503398	-0.000503398	1			STK19	0	6	0	0.00151019	-0.00151019	1
STK17B	0	2	0	0.000503398	-0.000503398	1			STK35	0	6	0	0.00151019	-0.00151019	1
TAOK1	0	2	0	0.000503398	-0.000503398	1			STK36	0	6	0	0.00151019	-0.00151019	1
TNK1	0	2	0	0.000503398	-0.000503398	1			STK38	0	6	0	0.00151019	-0.00151019	1
TRIM33	0	2	0	0.000503398	-0.000503398	1			TLK2	0	6	0	0.00151019	-0.00151019	1
TSSK4	0	2	0	0.000503398	-0.000503398	1			TRIO	0	6	0	0.00151019	-0.00151019	1
WNK2	0	2	0	0.000503398	-0.000503398	1			ULK2	0	6	0	0.00151019	-0.00151019	1
CSNK1A1L	0	11	0	0.00276869	-0.00276869	1			ACVR1C	0	2	0	0.000503398	-0.000503398	1
CSNK1G3	0	11	0	0.00276869	-0.00276869	1			AMHR2	0	2	0	0.000503398	-0.000503398	1
DYRK1B	0	11	0	0.00276869	-0.00276869	1			CDC2L5	0	2	0	0.000503398	-0.000503398	1
ERN1	0	11	0	0.00276869	-0.00276869	1			CDKL1	0	2	0	0.000503398	-0.000503398	1
NEK2	0	11	0	0.00276869	-0.00276869	1			CDKL2	0	2	0	0.000503398	-0.000503398	1
PAK7	0	11	0	0.00276869	-0.00276869	1			FLJ23356	0	2	0	0.000503398	-0.000503398	1
PRKAA2	0	11	0	0.00276869	-0.00276869	1			GUCY2F	0	2	0	0.000503398	-0.000503398	1
STK4	0	11	0	0.00276869	-0.00276869	1			ICK	0	2	0	0.000503398	-0.000503398	1
BRSK1	0	3	0	0.000755097	-0.000755097	1			KIAA0999	0	2	0	0.000503398	-0.000503398	1
BRSK2	0	3	0	0.000755097	-0.000755097	1			LMTK2	0	2	0	0.000503398	-0.000503398	1
CAMK1G	0	3	0	0.000755097	-0.000755097	1			MAP3K9	0	2	0	0.000503398	-0.000503398	1
CLK3	0	3	0	0.000755097	-0.000755097	1			MAST3	0	2	0	0.000503398	-0.000503398	1
EPHA1	0	3	0	0.000755097	-0.000755097	1			NPR2	0	2	0	0.000503398	-0.000503398	1
GRK4	0	3	0	0.000755097	-0.000755097	1			PDK3	0	2	0	0.000503398	-0.000503398	1
INSRR	0	3	0	0.000755097	-0.000755097	1			PSKH1	0	2	0	0.000503398	-0.000503398	1
LATS2	0	3	0	0.000755097	-0.000755097	1			RIPK4	0	2	0	0.000503398	-0.000503398	1
LYK5	0	3	0	0.000755097	-0.000755097	1			ROR1	0	2	0	0.000503398	-0.000503398	1
MYO3A	0	3	0	0.000755097	-0.000755097	1			SCYL3	0	2	0	0.000503398	-0.000503398	1
NEK8	0	3	0	0.000755097	-0.000755097	1			SLK	0	2	0	0.000503398	-0.000503398	1
PAK6	0	3	0	0.000755097	-0.000755097	1			SNRK	0	2	0	0.000503398	-0.000503398	1
PDK4	0	3	0	0.000755097	-0.000755097	1			STK17B	0	2	0	0.000503398	-0.000503398	1
PIK3R4	0	3	0	0.000755097	-0.000755097	1			TAOK1	0	2	0	0.000503398	-0.000503398	1
PKN3	0	3	0	0.000755097	-0.000755097	1			TNK1	0	2	0	0.000503398	-0.000503398	1
PRKX	0	3	0	0.000755097	-0.000755097	1			TRIM33	0	2	0	0.000503398	-0.000503398	1
RAGE	0	3	0	0.000755097	-0.000755097	1			TSSK4	0	2	0	0.000503398	-0.000503398	1
RNASEL	0	3	0	0.000755097	-0.000755097	1			WNK2	0	2	0	0.000503398	-0.000503398	1
SCYL2	0	3	0	0.000755097	-0.000755097	1			CSNK1A1L	0	11	0	0.00276869	-0.00276869	1
SNF1LK2	0	3	0	0.000755097	-0.000755097	1			CSNK1G3	0	11	0	0.00276869	-0.00276869	1
SRPK2	0	3	0	0.000755097	-0.000755097	1			DYRK1B	0	11	0	0.00276869	-0.00276869	1
STK25	0	3	0	0.000755097	-0.000755097	1			ERN1	0	11	0	0.00276869	-0.00276869	1
STK38L	0	3	0	0.000755097	-0.000755097	1			MAST2	0	11	0	0.00276869	-0.00276869	1
STK40	0	3	0	0.000755097	-0.000755097	1			NEK2	0	11	0	0.00276869	-0.00276869	1
TAOK3	0	3	0	0.000755097	-0.000755097	1			OXSR1	0	11	0	0.00276869	-0.00276869	1
TSSK2	0	3	0	0.000755097	-0.000755097	1			STK4	0	11	0	0.00276869	-0.00276869	1
CAMK1D	0	4	0	0.0010068	-0.0010068	1			BRSK1	0	3	0	0.000755097	-0.000755097	1
CDC2L6	0	4	0	0.0010068	-0.0010068	1			BRSK2	0	3	0	0.000755097	-0.000755097	1
CDC42BPG	0	4	0	0.0010068	-0.0010068	1			CAMK1G	0	3	0	0.000755097	-0.000755097	1
CLK2	0	4	0	0.0010068	-0.0010068	1			CLK3	0	3	0	0.000755097	-0.000755097	1
CLK4	0	4	0	0.0010068	-0.0010068	1			EPHA1	0	3	0	0.000755097	-0.000755097	1
FRK	0	4	0	0.0010068	-0.0010068	1			GRK4	0	3	0	0.000755097	-0.000755097	1
GUCY2C	0	4	0	0.0010068	-0.0010068	1			INSRR	0	3	0	0.000755097	-0.000755097	1
MAP3K13	0	4	0	0.0010068	-0.0010068	1			LATS2	0	3	0	0.000755097	-0.000755097	1
MAP4K3	0	4	0	0.0010068	-0.0010068	1			MAST1	0	3	0	0.000755097	-0.000755097	1
MAPK4	0	4	0	0.0010068	-0.0010068	1			MYO3A	0	3	0	0.000755097	-0.000755097	1
MAPK6	0	4	0	0.0010068	-0.0010068	1			NEK8	0	3	0	0.000755097	-0.000755097	1
NPR1	0	4	0	0.0010068	-0.0010068	1			PAK6	0	3	0	0.000755097	-0.000755097	1
NUAK2	0	4	0	0.0010068	-0.0010068	1			PDK4	0	3	0	0.000755097	-0.000755097	1
PRKD3	0	4	0	0.0010068	-0.0010068	1			PIK3R4	0	3	0	0.000755097	-0.000755097	1
ROS1	0	4	0	0.0010068	-0.0010068	1			PKN3	0	3	0	0.000755097	-0.000755097	1
RPS6KC1	0	4	0	0.0010068	-0.0010068	1			PRKX	0	3	0	0.000755097	-0.000755097	1
RYK	0	4	0	0.0010068	-0.0010068	1			RAGE	0	3	0	0.000755097	-0.000755097	1
SNF1LK	0	4	0	0.0010068	-0.0010068	1			RNASEL	0	3	0	0.000755097	-0.000755097	1
TESK1	0	4	0	0.0010068	-0.0010068	1			SCYL2	0	3	0	0.000755097	-0.000755097	1
TESK2	0	4	0	0.0010068	-0.0010068	1			SRPK2	0	3	0	0.000755097	-0.000755097	1
TIE1	0	4	0	0.0010068	-0.0010068	1			STK25	0	3	0	0.000755097	-0.000755097	1
TNIK	0	4	0	0.0010068	-0.0010068	1			STK38L	0	3	0	0.000755097	-0.000755097	1
TP53RK	0	4	0	0.0010068	-0.0010068	1			STK40	0	3	0	0.000755097	-0.000755097	1
TRIB1	0	4	0	0.0010068	-0.0010068	1			TAOK3	0	3	0	0.000755097	-0.000755097	1
VRK1	0	4	0	0.0010068	-0.0010068	1			TSSK2	0	3	0	0.000755097	-0.000755097	1
CSNK1A1	0	80	0	0.0201359	-0.0201359	1			CAMK1D	0	4	0	0.0010068	-0.0010068	1
ADCK1	0	1	0	0.000251699	-0.000251699	1			CDC2L6	0	4	0	0.0010068	-0.0010068	1
AURKC	0	1	0	0.000251699	-0.000251699	1			CDC42BPG	0	4	0	0.0010068	-0.0010068	1
BMP2K	0	1	0	0.000251699	-0.000251699	1			CLK2	0	4	0	0.0010068	-0.0010068	1
BRD3	0	1	0	0.000251699	-0.000251699	1			CLK4	0	4	0	0.0010068	-0.0010068	1
BRDT	0	1	0	0.000251699	-0.000251699	1			EPHB4	0	4	0	0.0010068	-0.0010068	1
CABC1	0	1	0	0.000251699	-0.000251699	1			FRK	0	4	0	0.0010068	-0.0010068	1
CAMKV	0	1	0	0.000251699	-0.000251699	1			GUCY2C	0	4	0	0.0010068	-0.0010068	1
CCRK	0	1	0	0.000251699	-0.000251699	1			KSR1	0	4	0	0.0010068	-0.0010068	1
CDK10	0	1	0	0.000251699	-0.000251699	1			MAP3K13	0	4	0	0.0010068	-0.0010068	1
DYRK3	0	1	0	0.000251699	-0.000251699	1			MAPK4	0	4	0	0.0010068	-0.0010068	1
GRK7	0	1	0	0.000251699	-0.000251699	1			MAPK6	0	4	0	0.0010068	-0.0010068	1
HUNK	0	1	0	0.000251699	-0.000251699	1			NPR1	0	4	0	0.0010068	-0.0010068	1
LMTK3	0	1	0	0.000251699	-0.000251699	1			NUAK2	0	4	0	0.0010068	-0.0010068	1
MAP3K6	0	1	0	0.000251699	-0.000251699	1			PRKD3	0	4	0	0.0010068	-0.0010068	1
MLKL	0	1	0	0.000251699	-0.000251699	1			ROS1	0	4	0	0.0010068	-0.0010068	1
NEK11	0	1	0	0.000251699	-0.000251699	1			RPS6KC1	0	4	0	0.0010068	-0.0010068	1
NEK4	0	1	0	0.000251699	-0.000251699	1			RYK	0	4	0	0.0010068	-0.0010068	1
NRK	0	1	0	0.000251699	-0.000251699	1			TESK1	0	4	0	0.0010068	-0.0010068	1
PASK	0	1	0	0.000251699	-0.000251699	1			TESK2	0	4	0	0.0010068	-0.0010068	1
PDIK1L	0	1	0	0.000251699	-0.000251699	1			TIE1	0	4	0	0.0010068	-0.0010068	1
PIM3	0	1	0	0.000251699	-0.000251699	1			TNIK	0	4	0	0.0010068	-0.0010068	1
PINK1	0	1	0	0.000251699	-0.000251699	1			TP53RK	0	4	0	0.0010068	-0.0010068	1
PRKACG	0	1	0	0.000251699	-0.000251699	1			TRIB1	0	4	0	0.0010068	-0.0010068	1
PTK7	0	1	0	0.000251699	-0.000251699	1			VRK1	0	4	0	0.0010068	-0.0010068	1
RIOK1	0	1	0	0.000251699	-0.000251699	1			ADCK1	0	1	0	0.000251699	-0.000251699	1
RPS6KA6	0	1	0	0.000251699	-0.000251699	1			AURKC	0	1	0	0.000251699	-0.000251699	1
SRMS	0	1	0	0.000251699	-0.000251699	1			BMP2K	0	1	0	0.000251699	-0.000251699	1
SRPK3	0	1	0	0.000251699	-0.000251699	1			BRD3	0	1	0	0.000251699	-0.000251699	1
STK10	0	1	0	0.000251699	-0.000251699	1			BRDT	0	1	0	0.000251699	-0.000251699	1
STK17A	0	1	0	0.000251699	-0.000251699	1			CABC1	0	1	0	0.000251699	-0.000251699	1
TAF1L	0	1	0	0.000251699	-0.000251699	1			CAMKV	0	1	0	0.000251699	-0.000251699	1
TRIB2	0	1	0	0.000251699	-0.000251699	1			CDK10	0	1	0	0.000251699	-0.000251699	1
TSSK1B	0	1	0	0.000251699	-0.000251699	1			DYRK3	0	1	0	0.000251699	-0.000251699	1
TSSK3	0	1	0	0.000251699	-0.000251699	1			GRK7	0	1	0	0.000251699	-0.000251699	1
ULK4	0	1	0	0.000251699	-0.000251699	1			HUNK	0	1	0	0.000251699	-0.000251699	1
WNK3	0	1	0	0.000251699	-0.000251699	1			LMTK3	0	1	0	0.000251699	-0.000251699	1
BLK	0	14	0	0.00352379	-0.00352379	1			MAP3K6	0	1	0	0.000251699	-0.000251699	1
EPHA4	0	14	0	0.00352379	-0.00352379	1			MLKL	0	1	0	0.000251699	-0.000251699	1
MINK1	0	14	0	0.00352379	-0.00352379	1			NEK11	0	1	0	0.000251699	-0.000251699	1
EPHA3	0	9	0	0.00226529	-0.00226529	1			NEK4	0	1	0	0.000251699	-0.000251699	1
MAP3K11	0	9	0	0.00226529	-0.00226529	1			NRK	0	1	0	0.000251699	-0.000251699	1
MAP3K12	0	9	0	0.00226529	-0.00226529	1			PASK	0	1	0	0.000251699	-0.000251699	1
MATK	0	9	0	0.00226529	-0.00226529	1			PDIK1L	0	1	0	0.000251699	-0.000251699	1
PKN2	0	9	0	0.00226529	-0.00226529	1			PINK1	0	1	0	0.000251699	-0.000251699	1
TYRO3	0	9	0	0.00226529	-0.00226529	1			PRKACG	0	1	0	0.000251699	-0.000251699	1
ACVR1B	0	13	0	0.00327209	-0.00327209	1			PTK7	0	1	0	0.000251699	-0.000251699	1
BUB1B	0	13	0	0.00327209	-0.00327209	1			RIOK1	0	1	0	0.000251699	-0.000251699	1
ADRBK2	0	7	0	0.00176189	-0.00176189	1			RPS6KA6	0	1	0	0.000251699	-0.000251699	1
BRD2	0	7	0	0.00176189	-0.00176189	1			SRMS	0	1	0	0.000251699	-0.000251699	1
DAPK2	0	7	0	0.00176189	-0.00176189	1			SRPK3	0	1	0	0.000251699	-0.000251699	1
EPHA7	0	7	0	0.00176189	-0.00176189	1			STK10	0	1	0	0.000251699	-0.000251699	1
EPHB3	0	7	0	0.00176189	-0.00176189	1			STK17A	0	1	0	0.000251699	-0.000251699	1
FASTK	0	7	0	0.00176189	-0.00176189	1			TAF1L	0	1	0	0.000251699	-0.000251699	1
HIPK1	0	7	0	0.00176189	-0.00176189	1			TRIB2	0	1	0	0.000251699	-0.000251699	1
IRAK4	0	7	0	0.00176189	-0.00176189	1			TSSK1B	0	1	0	0.000251699	-0.000251699	1
MAP4K5	0	7	0	0.00176189	-0.00176189	1			TSSK3	0	1	0	0.000251699	-0.000251699	1
MERTK	0	7	0	0.00176189	-0.00176189	1			ULK4	0	1	0	0.000251699	-0.000251699	1
PLK3	0	7	0	0.00176189	-0.00176189	1			WNK3	0	1	0	0.000251699	-0.000251699	1
PLK4	0	7	0	0.00176189	-0.00176189	1			EPHA4	0	14	0	0.00352379	-0.00352379	1
PRPF4B	0	7	0	0.00176189	-0.00176189	1			LIMK1	0	14	0	0.00352379	-0.00352379	1
PTK6	0	7	0	0.00176189	-0.00176189	1			MINK1	0	14	0	0.00352379	-0.00352379	1
STK16	0	7	0	0.00176189	-0.00176189	1			PRKG2	0	14	0	0.00352379	-0.00352379	1
TNNI3K	0	7	0	0.00176189	-0.00176189	1			SGK3	0	14	0	0.00352379	-0.00352379	1
TXK	0	7	0	0.00176189	-0.00176189	1			EPHA3	0	9	0	0.00226529	-0.00226529	1
PTK2B	0	69	0	0.0173672	-0.0173672	1			MAP3K11	0	9	0	0.00226529	-0.00226529	1
EPHB6	0	10	0	0.00251699	-0.00251699	1			MAP3K12	0	9	0	0.00226529	-0.00226529	1
MAP4K4	0	10	0	0.00251699	-0.00251699	1			MATK	0	9	0	0.00226529	-0.00226529	1
PRKCH	0	10	0	0.00251699	-0.00251699	1			PKN2	0	9	0	0.00226529	-0.00226529	1
ZAK	0	10	0	0.00251699	-0.00251699	1			TRPM7	0	9	0	0.00226529	-0.00226529	1
BMX	0	15	0	0.00377548	-0.00377548	1			TYRO3	0	9	0	0.00226529	-0.00226529	1
CDK8	0	15	0	0.00377548	-0.00377548	1			ACVR1B	0	13	0	0.00327209	-0.00327209	1
CSNK1G2	0	15	0	0.00377548	-0.00377548	1			BUB1B	0	13	0	0.00327209	-0.00327209	1
DYRK1A	0	15	0	0.00377548	-0.00377548	1			PRKAA1	0	13	0	0.00327209	-0.00327209	1
FER	0	15	0	0.00377548	-0.00377548	1			BRD2	0	7	0	0.00176189	-0.00176189	1
GRK6	0	15	0	0.00377548	-0.00377548	1			CIT	0	7	0	0.00176189	-0.00176189	1
TRIB3	0	15	0	0.00377548	-0.00377548	1			DAPK2	0	7	0	0.00176189	-0.00176189	1
BMPR1B	0	76	0	0.0191291	-0.0191291	1			EPHA7	0	7	0	0.00176189	-0.00176189	1
ACVR1	0	70	0	0.0176189	-0.0176189	1			EPHB3	0	7	0	0.00176189	-0.00176189	1
EPHA2	0	20	0	0.00503398	-0.00503398	1			FASTK	0	7	0	0.00176189	-0.00176189	1
FES	0	20	0	0.00503398	-0.00503398	1			IRAK4	0	7	0	0.00176189	-0.00176189	1
FGR	0	20	0	0.00503398	-0.00503398	1			MAP4K5	0	7	0	0.00176189	-0.00176189	1
MAP3K10	0	20	0	0.00503398	-0.00503398	1			MERTK	0	7	0	0.00176189	-0.00176189	1
ABL2	0	16	0	0.00402718	-0.00402718	1			PLK3	0	7	0	0.00176189	-0.00176189	1
ACVR2B	0	16	0	0.00402718	-0.00402718	1			PLK4	0	7	0	0.00176189	-0.00176189	1
CDC7	0	16	0	0.00402718	-0.00402718	1			PRPF4B	0	7	0	0.00176189	-0.00176189	1
DAPK1	0	16	0	0.00402718	-0.00402718	1			STK16	0	7	0	0.00176189	-0.00176189	1
EEF2K	0	16	0	0.00402718	-0.00402718	1			TNNI3K	0	7	0	0.00176189	-0.00176189	1
MAP2K6	0	16	0	0.00402718	-0.00402718	1			TXK	0	7	0	0.00176189	-0.00176189	1
MAP3K2	0	16	0	0.00402718	-0.00402718	1			EPHB6	0	10	0	0.00251699	-0.00251699	1
ROCK2	0	16	0	0.00402718	-0.00402718	1			MAP4K4	0	10	0	0.00251699	-0.00251699	1
ACVR2A	0	18	0	0.00453058	-0.00453058	1			RPS6KA4	0	10	0	0.00251699	-0.00251699	1
CAMK1	0	18	0	0.00453058	-0.00453058	1			SGK2	0	10	0	0.00251699	-0.00251699	1
DAPK3	0	18	0	0.00453058	-0.00453058	1			ZAK	0	10	0	0.00251699	-0.00251699	1
FGFR4	0	18	0	0.00453058	-0.00453058	1			CDK8	0	15	0	0.00377548	-0.00377548	1
GRK5	0	18	0	0.00453058	-0.00453058	1			CSNK1G2	0	15	0	0.00377548	-0.00377548	1
MAPK12	0	18	0	0.00453058	-0.00453058	1			DMPK	0	15	0	0.00377548	-0.00377548	1
MST1R	0	18	0	0.00453058	-0.00453058	1			DYRK1A	0	15	0	0.00377548	-0.00377548	1
NTRK3	0	18	0	0.00453058	-0.00453058	1			BMPR1B	0	76	0	0.0191291	-0.0191291	1
BUB1	0	12	0	0.00302039	-0.00302039	1			ACVR1	0	70	0	0.0176189	-0.0176189	1
FLT3	0	12	0	0.00302039	-0.00302039	1			EPHA2	0	20	0	0.00503398	-0.00503398	1
FLT4	0	12	0	0.00302039	-0.00302039	1			FGR	0	20	0	0.00503398	-0.00503398	1
GAK	0	12	0	0.00302039	-0.00302039	1			MAP3K10	0	20	0	0.00503398	-0.00503398	1
IRAK2	0	12	0	0.00302039	-0.00302039	1			RIPK3	0	97	0	0.0244148	-0.0244148	1
PAK4	0	12	0	0.00302039	-0.00302039	1			ACVR2B	0	16	0	0.00402718	-0.00402718	1
PDK1	0	12	0	0.00302039	-0.00302039	1			DAPK1	0	16	0	0.00402718	-0.00402718	1
PDK2	0	12	0	0.00302039	-0.00302039	1			EEF2K	0	16	0	0.00402718	-0.00402718	1
TRRAP	0	12	0	0.00302039	-0.00302039	1			MAP2K6	0	16	0	0.00402718	-0.00402718	1
BTK	0	60	0	0.0151019	-0.0151019	1			MAPK7	0	16	0	0.00402718	-0.00402718	1
BMPR1A	0	17	0	0.00427888	-0.00427888	1			NEK1	0	16	0	0.00402718	-0.00402718	1
CLK1	0	17	0	0.00427888	-0.00427888	1			ROCK2	0	16	0	0.00402718	-0.00402718	1
DDR1	0	17	0	0.00427888	-0.00427888	1			ACVR2A	0	18	0	0.00453058	-0.00453058	1
MAPK11	0	17	0	0.00427888	-0.00427888	1			CAMK1	0	18	0	0.00453058	-0.00453058	1
WEE1	0	17	0	0.00427888	-0.00427888	1			FGFR4	0	18	0	0.00453058	-0.00453058	1
CSF1R	0	25	0	0.00629247	-0.00629247	1			MST1R	0	18	0	0.00453058	-0.00453058	1
CHEK2	0	28	0	0.00704757	-0.00704757	1			NTRK3	0	18	0	0.00453058	-0.00453058	1
NTRK2	0	28	0	0.00704757	-0.00704757	1			BUB1	0	12	0	0.00302039	-0.00302039	1
PDGFRA	0	28	0	0.00704757	-0.00704757	1			EPHB1	0	12	0	0.00302039	-0.00302039	1
RIPK1	0	50	0	0.0125849	-0.0125849	1			FLT3	0	12	0	0.00302039	-0.00302039	1
RIPK2	0	50	0	0.0125849	-0.0125849	1			FLT4	0	12	0	0.00302039	-0.00302039	1
PLK1	0	54	0	0.0135917	-0.0135917	1			GAK	0	12	0	0.00302039	-0.00302039	1
CHUK	0	85	0	0.0213944	-0.0213944	1			IRAK2	0	12	0	0.00302039	-0.00302039	1
AXL	0	21	0	0.00528568	-0.00528568	1			MAP2K2	0	12	0	0.00302039	-0.00302039	1
CDK3	0	21	0	0.00528568	-0.00528568	1			PAK4	0	12	0	0.00302039	-0.00302039	1
CDK6	0	21	0	0.00528568	-0.00528568	1			PDK2	0	12	0	0.00302039	-0.00302039	1
TRIM28	0	21	0	0.00528568	-0.00528568	1			UHMK1	0	12	0	0.00302039	-0.00302039	1
CSNK1G1	0	24	0	0.00604078	-0.00604078	1			BMPR1A	0	17	0	0.00427888	-0.00427888	1
MARK3	0	24	0	0.00604078	-0.00604078	1			CLK1	0	17	0	0.00427888	-0.00427888	1
TEC	0	24	0	0.00604078	-0.00604078	1			DDR1	0	17	0	0.00427888	-0.00427888	1
TNK2	0	24	0	0.00604078	-0.00604078	1			MAPK11	0	17	0	0.00427888	-0.00427888	1
FGFR3	0	46	0	0.0115782	-0.0115782	1			MAPK13	0	17	0	0.00427888	-0.00427888	1
FGFR2	0	19	0	0.00478228	-0.00478228	1			TTN	0	26	0	0.00654417	-0.00654417	1
FRAP1	0	19	0	0.00478228	-0.00478228	1			MAP3K7	0	96	0	0.0241631	-0.0241631	1
MAP2K3	0	19	0	0.00478228	-0.00478228	1			PDGFRA	0	28	0	0.00704757	-0.00704757	1
MAP2K7	0	19	0	0.00478228	-0.00478228	1			RIPK2	0	50	0	0.0125849	-0.0125849	1
TEK	0	19	0	0.00478228	-0.00478228	1			AXL	0	21	0	0.00528568	-0.00528568	1
ALK	0	23	0	0.00578908	-0.00578908	1			CDK3	0	21	0	0.00528568	-0.00528568	1
ARAF	0	23	0	0.00578908	-0.00578908	1			TRIM28	0	21	0	0.00528568	-0.00528568	1
CAMK4	0	23	0	0.00578908	-0.00578908	1			CSNK1G1	0	24	0	0.00604078	-0.00604078	1
FLT1	0	23	0	0.00578908	-0.00578908	1			MARK3	0	24	0	0.00604078	-0.00604078	1
PRKD2	0	23	0	0.00578908	-0.00578908	1			TEC	0	24	0	0.00604078	-0.00604078	1
NUAK1	0	29	0	0.00729927	-0.00729927	1			FGFR3	0	46	0	0.0115782	-0.0115782	1
TYK2	0	29	0	0.00729927	-0.00729927	1			AKT2	0	32	0	0.00805437	-0.00805437	1
ADRBK1	0	47	0	0.0118299	-0.0118299	1			BRAF	0	19	0	0.00478228	-0.00478228	1
CDK9	0	34	0	0.00855776	-0.00855776	1			FGFR2	0	19	0	0.00478228	-0.00478228	1
KIT	0	58	0	0.0145985	-0.0145985	1			MAP2K3	0	19	0	0.00478228	-0.00478228	1
BMPR2	0	38	0	0.00956456	-0.00956456	1			MAP2K7	0	19	0	0.00478228	-0.00478228	1
MET	0	38	0	0.00956456	-0.00956456	1			TEK	0	19	0	0.00478228	-0.00478228	1
NTRK1	0	38	0	0.00956456	-0.00956456	1			ARAF	0	23	0	0.00578908	-0.00578908	1
RET	0	38	0	0.00956456	-0.00956456	1			CAMK4	0	23	0	0.00578908	-0.00578908	1
EIF2AK2	0	36	0	0.00906116	-0.00906116	1			FLT1	0	23	0	0.00578908	-0.00578908	1
JAK3	0	33	0	0.00830607	-0.00830607	1			KIT	0	58	0	0.0145985	-0.0145985	1
CDK5	0	51	0	0.0128366	-0.0128366	1			BMPR2	0	38	0	0.00956456	-0.00956456	1
ATR	0	22	0	0.00553738	-0.00553738	1			MET	0	38	0	0.00956456	-0.00956456	1
CHEK1	0	22	0	0.00553738	-0.00553738	1			RET	0	38	0	0.00956456	-0.00956456	1
ILK	0	22	0	0.00553738	-0.00553738	1			IRAK1	0	36	0	0.00906116	-0.00906116	1
PRKCQ	0	31	0	0.00780267	-0.00780267	1			CDK5	0	51	0	0.0128366	-0.0128366	1
ROCK1	0	31	0	0.00780267	-0.00780267	1			ZAP70	0	51	0	0.0128366	-0.0128366	1
CASK	0	43	0	0.0108231	-0.0108231	1			CHEK1	0	22	0	0.00553738	-0.00553738	1
BCR	0	45	0	0.0113265	-0.0113265	1			ILK	0	22	0	0.00553738	-0.00553738	1
FGFR1	0	45	0	0.0113265	-0.0113265	1			MAP2K4	0	22	0	0.00553738	-0.00553738	1
PDPK1	0	45	0	0.0113265	-0.0113265	1			PRKCE	0	48	0	0.0120816	-0.0120816	1
KDR	0	42	0	0.0105714	-0.0105714	1			FGFR1	0	45	0	0.0113265	-0.0113265	1
MAP3K8	0	39	0	0.00981626	-0.00981626	1			KDR	0	42	0	0.0105714	-0.0105714	1
IKBKE	0	57	0	0.0143468	-0.0143468	1			MAP3K8	0	39	0	0.00981626	-0.00981626	1
TBK1	0	57	0	0.0143468	-0.0143468	1			TBK1	0	57	0	0.0143468	-0.0143468	1

## Sheet: kinasefamiles
KEA analysis results: significantly (p-value < 0.01) enriched kinase families in case dataset (red fill) and control dataset (blue fill) are written in bold.
The significant kinase families which are not found in the comparison dataset are marked as "unique" with a cross.
Case dataset (426 phosphoproteins)									Control dataset (420 phopshoproteins)
Kinase-Family	Substrates/Input	Substrates/Database	Fraction/Input	Fraction/Database	Difference	p-Value	Unique to case		Kinase-Family	Substrates/Input	Substrates/Database	Fraction/Input	Fraction/Database	Difference	p-Value	Unique to control
GSK	35	506	0.364583	0.12736	0.237224	5.29842e-09			CDK	50	794	0.520833	0.199849	0.320984	6.1405e-12
CDK	44	794	0.458333	0.199849	0.258484	1.65948e-08			MAPK	47	852	0.489583	0.214448	0.275136	4.01608e-09
MAPK	42	852	0.4375	0.214448	0.223052	1.17862e-06			GSK	35	506	0.364583	0.12736	0.237224	5.29842e-09
RSK	24	396	0.25	0.0996728	0.150327	2.48787e-05			RSK	20	396	0.208333	0.0996728	0.108661	0.00134079
PKC	30	695	0.3125	0.174931	0.137569	0.000856055	x		PIKK	14	269	0.145833	0.067707	0.0781263	0.00597766	x
PKG	7	99	0.0729167	0.0249182	0.0479985	0.0118801	x		AUR	5	53	0.0520833	0.01334	0.0387433	0.011242	x
CK1	12	253	0.125	0.0636798	0.0613202	0.0207714			RAD53	3	28	0.03125	0.00704757	0.0242024	0.0354984
SGK	5	67	0.0520833	0.0168638	0.0352195	0.0265443			H11	2	12	0.0208333	0.00302039	0.0178129	0.0416914
CK2	14	328	0.145833	0.0825573	0.0632761	0.0282081			CSK	4	52	0.0416667	0.0130883	0.0285783	0.0420097
H11	2	12	0.0208333	0.00302039	0.0178129	0.0416914			PKD	4	52	0.0416667	0.0130883	0.0285783	0.0420097
PIKK	11	269	0.114583	0.067707	0.0468763	0.0635163			EGFR	13	323	0.135417	0.0812988	0.0541179	0.0502314
DMPK	4	67	0.0416667	0.0168638	0.0248028	0.0854346			CDC7	2	16	0.0208333	0.00402718	0.0168061	0.0659765
AKT	8	186	0.0833333	0.046816	0.0365173	0.0854868			PKC	23	695	0.239583	0.174931	0.0646526	0.0697951
DYRK	5	98	0.0520833	0.0246665	0.0274168	0.0946645			AKT	8	186	0.0833333	0.046816	0.0365173	0.0854868
LISK	2	21	0.0208333	0.00528568	0.0155477	0.10121			PLK	4	68	0.0416667	0.0171155	0.0245511	0.0888987
CAMKL	6	134	0.0625	0.0337277	0.0287723	0.111398			PIM	2	20	0.0208333	0.00503398	0.0157994	0.0938009
PKA	10	274	0.104167	0.0689655	0.0352011	0.130093			PKG	5	99	0.0520833	0.0249182	0.0271651	0.0976763
TTBK	1	5	0.0104167	0.00125849	0.00915817	0.133544			CK2	12	328	0.125	0.0825573	0.0424427	0.101381
CSK	3	52	0.03125	0.0130883	0.0181617	0.139239			CAMKL	6	134	0.0625	0.0337277	0.0287723	0.111398
MAPKAPK	3	53	0.03125	0.01334	0.01791	0.144743			SRPK	2	24	0.0208333	0.00604078	0.0147926	0.124332
SRC	16	498	0.166667	0.125346	0.0413206	0.147426			MAPKAPK	3	53	0.03125	0.01334	0.01791	0.144743
TTK	1	6	0.0104167	0.00151019	0.00890647	0.154016			SRC	16	498	0.166667	0.125346	0.0413206	0.147426
STE7	4	88	0.0416667	0.0221495	0.0195172	0.171018			TTK	1	6	0.0104167	0.00151019	0.00890647	0.154016
CAMK2	4	93	0.0416667	0.023408	0.0182587	0.194753			ABL	5	121	0.0520833	0.0304556	0.0216278	0.175318
KIS	1	12	0.0104167	0.00302039	0.00739628	0.267176			FER	2	32	0.0208333	0.00805437	0.012779	0.190769
MLCK	2	42	0.0208333	0.0105714	0.010262	0.278429			CAMK2	4	93	0.0416667	0.023408	0.0182587	0.194753
MAST	1	13	0.0104167	0.00327209	0.00714458	0.284521			JAKA	5	127	0.0520833	0.0319658	0.0201176	0.199769
TOPK	1	13	0.0104167	0.00327209	0.00714458	0.284521			DYRK	4	98	0.0416667	0.0246665	0.0170002	0.219456
BRD	1	15	0.0104167	0.00377548	0.00664118	0.318001			TAF1	2	42	0.0208333	0.0105714	0.010262	0.278429
NDR	1	16	0.0104167	0.00402718	0.00638948	0.334155			TOPK	1	13	0.0104167	0.00327209	0.00714458	0.284521
ULK	1	17	0.0104167	0.00427888	0.00613778	0.34993			CASK	2	43	0.0208333	0.0108231	0.0100103	0.287251
WNK	1	17	0.0104167	0.00427888	0.00613778	0.34993			BCR	2	45	0.0208333	0.0113265	0.00950688	0.304861
NEK	2	52	0.0208333	0.0130883	0.00774499	0.365707			PDK1	2	45	0.0208333	0.0113265	0.00950688	0.304861
STE20	6	203	0.0625	0.0510949	0.0114051	0.371291			NDR	1	16	0.0104167	0.00402718	0.00638948	0.334155
AUR	2	53	0.0208333	0.01334	0.00749329	0.374253			PKA	8	274	0.0833333	0.0689655	0.0143678	0.347059
TRIO	1	19	0.0104167	0.00478228	0.00563439	0.380379			TRBL	1	18	0.0104167	0.00453058	0.00588609	0.365335
INSR	7	244	0.0729167	0.0614145	0.0115021	0.3804			STE20	6	203	0.0625	0.0510949	0.0114051	0.371291
PIM	1	20	0.0104167	0.00503398	0.00538269	0.39507			FAK	4	127	0.0416667	0.0319658	0.0097009	0.373542
ALPHA	1	24	0.0104167	0.00604078	0.00437589	0.450465			LISK	1	21	0.0104167	0.00528568	0.00513099	0.409416
SRPK	1	24	0.0104167	0.00604078	0.00437589	0.450465			CK1	7	253	0.0729167	0.0636798	0.00923683	0.416038
EGFR	8	323	0.0833333	0.0812988	0.00203457	0.526327			WEE	1	22	0.0104167	0.00553738	0.00487929	0.423426
PKN	1	32	0.0104167	0.00805437	0.0023623	0.546633			TEC	3	105	0.03125	0.0264284	0.00482161	0.471925
EPH	2	82	0.0208333	0.0206393	0.000194018	0.595014			ACK	1	26	0.0104167	0.00654417	0.00387249	0.47625
IRAK	1	41	0.0104167	0.0103197	9.7009e-05	0.635027			STE11	8	310	0.0833333	0.0780267	0.00530665	0.47949
TAF1	1	42	0.0104167	0.0105714	-0.00015469	0.643728			DMPK	2	67	0.0208333	0.0168638	0.0039695	0.48811
PKD	1	52	0.0104167	0.0130883	-0.00267168	0.720198			SGK	2	67	0.0208333	0.0168638	0.0039695	0.48811
TIF1	2	111	0.0208333	0.0279386	-0.00710525	0.753088			ALK	1	27	0.0104167	0.00679587	0.00362079	0.488689
ABL	2	121	0.0208333	0.0304556	-0.00962224	0.79392			PDHK	1	27	0.0104167	0.00679587	0.00362079	0.488689
JAKA	2	127	0.0208333	0.0319658	-0.0111324	0.815489			GRK	2	68	0.0208333	0.0171155	0.0037178	0.495759
STE11	5	310	0.0520833	0.0780267	-0.0259433	0.876089			IKK	4	160	0.0416667	0.0402718	0.00139483	0.546226
STKR	4	267	0.0416667	0.0672036	-0.025537	0.891827			PKN	1	32	0.0104167	0.00805437	0.0023623	0.546633
RAF	1	99	0.0104167	0.0249182	-0.0145015	0.910853			DAPK	1	38	0.0104167	0.00956456	0.000852106	0.607644
TEC	1	105	0.0104167	0.0264284	-0.0160117	0.92304			STE7	2	88	0.0208333	0.0221495	-0.00131618	0.632922
SYK	1	105	0.0104167	0.0264284	-0.0160117	0.92304			MLCK	1	42	0.0104167	0.0105714	-0.00015469	0.643728
PDGFR	1	122	0.0104167	0.0307073	-0.0202906	0.949319			PEK	1	45	0.0104167	0.0113265	-0.000909787	0.668617
FAK	1	127	0.0104167	0.0319658	-0.0215491	0.955194			INSR	5	244	0.0520833	0.0614145	-0.00933121	0.709165
RIPK	1	147	0.0104167	0.0369997	-0.0265831	0.972672			NEK	1	52	0.0104167	0.0130883	-0.00267168	0.720198
IKK	1	160	0.0104167	0.0402718	-0.0298552	0.98021			TRK	1	55	0.0104167	0.0138434	-0.00342678	0.739792
MLK	1	162	0.0104167	0.0407752	-0.0303586	0.981171			PDGFR	2	122	0.0208333	0.0307073	-0.00987394	0.797661
STE-UNIQUE	1	167	0.0104167	0.0420337	-0.0316171	0.983375			EPH	1	82	0.0104167	0.0206393	-0.0102226	0.864959
PHK	0	8	0	0.00201359	-0.00201359	1			RAF	1	99	0.0104167	0.0249182	-0.0145015	0.910853
OTHER-UNIQUE	0	5	0	0.00125849	-0.00125849	1			SYK	1	105	0.0104167	0.0264284	-0.0160117	0.92304
RCK	0	5	0	0.00125849	-0.00125849	1			TIF1	1	111	0.0104167	0.0279386	-0.0175219	0.933576
MUSK	0	5	0	0.00125849	-0.00125849	1			STKR	3	267	0.03125	0.0672036	-0.0359536	0.959337
MOS	0	6	0	0.00151019	-0.00151019	1			RIPK	1	147	0.0104167	0.0369997	-0.0265831	0.972672
NRBP	0	6	0	0.00151019	-0.00151019	1			STE-UNIQUE	1	167	0.0104167	0.0420337	-0.0316171	0.983375
G11	0	6	0	0.00151019	-0.00151019	1			PHK	0	8	0	0.00201359	-0.00201359	1
ABC1	0	2	0	0.000503398	-0.000503398	1			OTHER-UNIQUE	0	5	0	0.00125849	-0.00125849	1
PSK	0	2	0	0.000503398	-0.000503398	1			RCK	0	5	0	0.00125849	-0.00125849	1
IRE	0	11	0	0.00276869	-0.00276869	1			MUSK	0	5	0	0.00125849	-0.00125849	1
SCY1	0	11	0	0.00276869	-0.00276869	1			TTBK	0	5	0	0.00125849	-0.00125849	1
LMR	0	3	0	0.000755097	-0.000755097	1			MLK	0	162	0	0.0407752	-0.0407752	1
VPS15	0	3	0	0.000755097	-0.000755097	1			MOS	0	6	0	0.00151019	-0.00151019	1
SGK495	0	3	0	0.000755097	-0.000755097	1			NRBP	0	6	0	0.00151019	-0.00151019	1
CDKL	0	4	0	0.0010068	-0.0010068	1			G11	0	6	0	0.00151019	-0.00151019	1
SEV	0	4	0	0.0010068	-0.0010068	1			ABC1	0	2	0	0.000503398	-0.000503398	1
RSKL	0	4	0	0.0010068	-0.0010068	1			PSK	0	2	0	0.000503398	-0.000503398	1
RYK	0	4	0	0.0010068	-0.0010068	1			IRE	0	11	0	0.00276869	-0.00276869	1
BUD32	0	4	0	0.0010068	-0.0010068	1			SCY1	0	11	0	0.00276869	-0.00276869	1
VRK	0	4	0	0.0010068	-0.0010068	1			LMR	0	3	0	0.000755097	-0.000755097	1
CAMK-UNIQUE	0	1	0	0.000251699	-0.000251699	1			VPS15	0	3	0	0.000755097	-0.000755097	1
TKL-UNIQUE	0	1	0	0.000251699	-0.000251699	1			SGK495	0	3	0	0.000755097	-0.000755097	1
NKF2	0	1	0	0.000251699	-0.000251699	1			CDKL	0	4	0	0.0010068	-0.0010068	1
CCK4	0	1	0	0.000251699	-0.000251699	1			SEV	0	4	0	0.0010068	-0.0010068	1
RIO	0	1	0	0.000251699	-0.000251699	1			RSKL	0	4	0	0.0010068	-0.0010068	1
FGFR	0	86	0	0.0216461	-0.0216461	1			RYK	0	4	0	0.0010068	-0.0010068	1
CAMKK	0	9	0	0.00226529	-0.00226529	1			BUD32	0	4	0	0.0010068	-0.0010068	1
FAST	0	7	0	0.00176189	-0.00176189	1			VRK	0	4	0	0.0010068	-0.0010068	1
NKF4	0	7	0	0.00176189	-0.00176189	1			CAMK-UNIQUE	0	1	0	0.000251699	-0.000251699	1
ROR	0	7	0	0.00176189	-0.00176189	1			TKL-UNIQUE	0	1	0	0.000251699	-0.000251699	1
TSSK	0	7	0	0.00176189	-0.00176189	1			NKF2	0	1	0	0.000251699	-0.000251699	1
TLK	0	10	0	0.00251699	-0.00251699	1			CCK4	0	1	0	0.000251699	-0.000251699	1
ALK	0	27	0	0.00679587	-0.00679587	1			RIO	0	1	0	0.000251699	-0.000251699	1
PDHK	0	27	0	0.00679587	-0.00679587	1			FGFR	0	86	0	0.0216461	-0.0216461	1
CAMK1	0	27	0	0.00679587	-0.00679587	1			CAMKK	0	9	0	0.00226529	-0.00226529	1
TRK	0	55	0	0.0138434	-0.0138434	1			MAST	0	13	0	0.00327209	-0.00327209	1
CDC7	0	16	0	0.00402718	-0.00402718	1			FAST	0	7	0	0.00176189	-0.00176189	1
RGC	0	16	0	0.00402718	-0.00402718	1			NKF4	0	7	0	0.00176189	-0.00176189	1
TRBL	0	18	0	0.00453058	-0.00453058	1			ROR	0	7	0	0.00176189	-0.00176189	1
ACK	0	26	0	0.00654417	-0.00654417	1			TSSK	0	7	0	0.00176189	-0.00176189	1
RAD53	0	28	0	0.00704757	-0.00704757	1			TLK	0	10	0	0.00251699	-0.00251699	1
MET	0	50	0	0.0125849	-0.0125849	1			BRD	0	15	0	0.00377548	-0.00377548	1
VEGFR	0	54	0	0.0135917	-0.0135917	1			CAMK1	0	27	0	0.00679587	-0.00679587	1
GRK	0	68	0	0.0171155	-0.0171155	1			RGC	0	16	0	0.00402718	-0.00402718	1
PLK	0	68	0	0.0171155	-0.0171155	1			KIS	0	12	0	0.00302039	-0.00302039	1
DDR	0	21	0	0.00528568	-0.00528568	1			ULK	0	17	0	0.00427888	-0.00427888	1
FER	0	32	0	0.00805437	-0.00805437	1			WNK	0	17	0	0.00427888	-0.00427888	1
NAK	0	19	0	0.00478228	-0.00478228	1			MET	0	50	0	0.0125849	-0.0125849	1
BUB	0	19	0	0.00478228	-0.00478228	1			VEGFR	0	54	0	0.0135917	-0.0135917	1
TIE	0	19	0	0.00478228	-0.00478228	1			DDR	0	21	0	0.00528568	-0.00528568	1
CLK	0	23	0	0.00578908	-0.00578908	1			IRAK	0	41	0	0.0103197	-0.0103197	1
AXL	0	30	0	0.00755097	-0.00755097	1			ALPHA	0	24	0	0.00604078	-0.00604078	1
DAPK	0	38	0	0.00956456	-0.00956456	1			NAK	0	19	0	0.00478228	-0.00478228	1
RET	0	38	0	0.00956456	-0.00956456	1			BUB	0	19	0	0.00478228	-0.00478228	1
WEE	0	22	0	0.00553738	-0.00553738	1			TRIO	0	19	0	0.00478228	-0.00478228	1
CASK	0	43	0	0.0108231	-0.0108231	1			TIE	0	19	0	0.00478228	-0.00478228	1
BCR	0	45	0	0.0113265	-0.0113265	1			CLK	0	23	0	0.00578908	-0.00578908	1
PEK	0	45	0	0.0113265	-0.0113265	1			AXL	0	30	0	0.00755097	-0.00755097	1
PDK1	0	45	0	0.0113265	-0.0113265	1			RET	0	38	0	0.00956456	-0.00956456	1

## Sheet: kinaseclasses
KEA analysis results: significantly (p-value < 0.01) enriched kinase classes in case dataset (red fill) and control dataset (blue fill) are written in bold.
The significant kinase classes which are not found in the comparison dataset are marked as "unique" with a cross.
Case dataset (426 phosphoproteins)									Control dataset (420 phopshoproteins)
Kinase	Substrates/Input	Substrates/Database	Fraction/Input	Fraction/Database	Difference	p-Value	Unique to case		Kinase	Substrates/Input	Substrates/Database	Fraction/Input	Fraction/Database	Difference	p-Value	Unique to control
CMGC	63	1483	0.65625	0.37327	0.28298	2.70256e-08	x		CAMK	21	490	0.21875	0.123332	0.0954175	0.0068368	x
AGC	46	1237	0.479167	0.311352	0.167815	0.000506795	x		ATYPICAL	19	522	0.197917	0.131387	0.0665298	0.045814
CK1	12	260	0.125	0.0654417	0.0595583	0.0249352			AGC	38	1237	0.395833	0.311352	0.0844817	0.0512537
ATYPICAL	16	522	0.166667	0.131387	0.0352798	0.193165			OTHER	16	499	0.166667	0.125598	0.0410689	0.149197
CAMK	12	490	0.125	0.123332	0.00166751	0.527954			CK1	7	260	0.0729167	0.0654417	0.00747493	0.443707
TK	28	1201	0.291667	0.30229	-0.0106238	0.626865			STE	14	606	0.145833	0.15253	-0.00669624	0.615946
OTHER	9	499	0.09375	0.125598	-0.0318478	0.864173			TK	28	1201	0.291667	0.30229	-0.0106238	0.626865
STE	11	606	0.114583	0.15253	-0.0379462	0.881681			TKL	6	631	0.0625	0.158822	-0.096322	0.998661
TKL	9	631	0.09375	0.158822	-0.065072	0.975788			RGC	0	16	0	0.00402718	-0.00402718	1
RGC	0	16	0	0.00402718	-0.00402718	1
